# Supplementary material for: Transcriptional profile reveals the physiological responses to prey availability in the mixotrophic chrysophyte Poterioochromonas malhamensis
Source: Front Microbiol. 2023 Oct 4;14:1173541. doi: 10.3389/fmicb.2023.1173541 (PMC10582637; doi:10.3389/fmicb.2023.1173541)
Supplement: Supplementary file 2 [file Table_2.XLSX]

## Sheet: signalallkegg
Table S2. Gene expression related to signal transduction pathways in P. malhamensis under autotrophy (P), fed with digestible prey C. sorokiniana GT-1 (PDA), and fed with indigestible prey C. sorokiniana CMBB-146 (PIA).
Pathway_module	Gene_Name	PDA_1	PDA_2	PDA_3	PIA_1	PIA_2	PIA_3	P_1	P_2	P_3	NR_ID	NR_annotation	Swiss_ID	Swiss_annotation	KOG_ID	KOG_annotation	GO_BP	GO_CC	GO_MF	KEGG_annotation
cGMP-PKG signaling pathway	evm.model.Contig9.9	1.09898	2.26868	1.77804	2.66703	1.65707	1.44365	6.23496	7.38875	5.32405	XP_023877475.1	XP_023877475.1 sodium/potassium-transporting ATPase subunit alpha-1-like [Quercus suber]	ATNA_DROME	Sodium/potassium-transporting ATPase subunit alpha OS=Drosophila melanogaster GN=Atpalpha PE=1 SV=3	KOG0203	Inorganic ion transport and metabolism	NA	NA	NA	K01539 ATP1A; sodium/potassium-transporting ATPase subunit alpha [EC:3.6.3.9]
	evm.model.Contig8.310	3.74785	6.06159	4.01649	1.60755	1.7706	1.76377	9.81849	5.74513	5.36561	GBG88409.1	GBG88409.1 hypothetical protein CBR_g47108 [Chara braunii]	ADT3_HUMAN	ADP/ATP translocase 3 OS=Homo sapiens GN=SLC25A6 PE=1 SV=4	KOG0749	Energy production and conversion	NA	NA	NA	K05863 SLC25A4S, ANT; solute carrier family 25 (mitochondrial adenine nucleotide translocator), member 4/5/6/31
	evm.model.Contig8.25	4.60115	5.36588	4.91666	2.55489	1.67043	1.53904	8.22492	5.85619	7.21512	GBG88409.1	GBG88409.1 hypothetical protein CBR_g47108 [Chara braunii]	ADT3_HUMAN	ADP/ATP translocase 3 OS=Homo sapiens GN=SLC25A6 PE=1 SV=4	KOG0749	Energy production and conversion	NA	NA	NA	K05863 SLC25A4S, ANT; solute carrier family 25 (mitochondrial adenine nucleotide translocator), member 4/5/6/31
	evm.model.Contig5.277	17.5188	20.0907	28.0725	11.6025	28.0989	25.673	58.3117	87.5182	72.8397	XP_001415408.1	XP_001415408.1 P-ATPase family transporter: sodium/potassium ion [Ostreococcus lucimarinus CCE9901]	AT1A4_RAT	Sodium/potassium-transporting ATPase subunit alpha-4 OS=Rattus norvegicus GN=Atp1a4 PE=2 SV=1	KOG0203	Inorganic ion transport and metabolism	NA	NA	NA	K01539 ATP1A; sodium/potassium-transporting ATPase subunit alpha [EC:3.6.3.9]
	evm.model.Contig49.39	1.3809	1.115	1.28149	3.53129	2.44618	2.10623	1.41749	0.943433	1.35997	BAK00338.1	BAK00338.1 predicted protein [Hordeum vulgare subsp. vulgare]	PPIA_HEMPU	Peptidyl-prolyl cis-trans isomerase OS=Hemicentrotus pulcherrimus PE=2 SV=1	KOG0865	Posttranslational modification, protein turnover, chaperones	GO:0000413(protein peptidyl-prolyl isomerization)	-	GO:0003755(peptidyl-prolyl cis-trans isomerase activity)	K09565 PPIF; peptidyl-prolyl isomerase F (cyclophilin D) [EC:5.2.1.8]
	evm.model.Contig42.23	1.3326	1.1787	1.19521	3.53129	2.44618	2.00253	1.41749	0.943433	1.35997	BAK00338.1	BAK00338.1 predicted protein [Hordeum vulgare subsp. vulgare]	PPIA_HEMPU	Peptidyl-prolyl cis-trans isomerase OS=Hemicentrotus pulcherrimus PE=2 SV=1	KOG0865	Posttranslational modification, protein turnover, chaperones	GO:0000413(protein peptidyl-prolyl isomerization)	-	GO:0003755(peptidyl-prolyl cis-trans isomerase activity)	K09565 PPIF; peptidyl-prolyl isomerase F (cyclophilin D) [EC:5.2.1.8]
	evm.model.Contig41.30	7.90459	7.68015	8.18392	8.95561	9.47979	6.94102	19.5941	22.8504	29.1157	AAB86496.1	AAB86496.1 calmodulin [Zea mays]	CALM_EUGGR	Calmodulin OS=Euglena gracilis PE=1 SV=2	KOG0027	Signal transduction mechanisms	-	-	GO:0005509(calcium ion binding)	K02183 CALM; calmodulin
	evm.model.Contig4.369	10.9488	13.73	11.3605	18.2417	13.4502	15.0121	32.3454	38.6543	50.4672	XP_010519426.1	XP_010519426.1 PREDICTED: calcineurin B-like protein 4 isoform X2 [Tarenaya hassleriana]	GUC1A_LITPI	Guanylyl cyclase-activating protein 1 OS=Lithobates pipiens GN=GUCA1A PE=2 SV=3	KOG0044	Signal transduction mechanisms	NA	NA	NA	K06268 PPP3R, CNB; serine/threonine-protein phosphatase 2B regulatory subunit
	evm.model.Contig37.156	0	1.43423	0	0.750515	0.360226	0.363106	2.43111	5.71909	13.1626	AAB86496.1	AAB86496.1 calmodulin [Zea mays]	CALM_SACJA	Calmodulin OS=Saccharina japonica GN=cam PE=2 SV=1	KOG0027	Signal transduction mechanisms	-	-	GO:0005509(calcium ion binding)	K02183 CALM; calmodulin
	evm.model.Contig34.12	5.64594	5.30647	5.90127	6.59452	8.80696	8.27953	17.0228	39.4537	42.7259	PNW74351.1	PNW74351.1 hypothetical protein CHLRE_13g605100v5 [Chlamydomonas reinhardtii]	PDE10_HUMAN	cAMP and cAMP-inhibited cGMP 3',5'-cyclic phosphodiesterase 10A OS=Homo sapiens GN=PDE10A PE=1 SV=1	KOG3689	Signal transduction mechanisms	-	-	GO:0005515(protein binding)	K18283 PDE2A; cGMP-dependent 3',5'-cyclic phosphodiesterase [EC:3.1.4.17]
	evm.model.Contig32.48	7.19859	7.4686	7.98159	8.50791	13.6919	15.5694	22.5611	27.6932	31.6655	XP_003558264.1	XP_003558264.1 serine/threonine-protein phosphatase PP1 [Brachypodium distachyon]	PP1_ORYSJ	Serine/threonine-protein phosphatase PP1 OS=Oryza sativa subsp. japonica GN=Os03g0268000 PE=2 SV=2	KOG0374	General function prediction only; Signal transduction mechanisms	-	-	GO:0016787(hydrolase activity)	K06269 PPP1C; serine/threonine-protein phosphatase PP1 catalytic subunit [EC:3.1.3.16]
	evm.model.Contig3.695	2.1851	2.31216	3.48266	2.14127	3.76739	4.13387	5.70061	13.6855	11.0609	GAQ88204.1	GAQ88204.1 Ca2+-activated K+ channel Slowpoke alpha subunit [Klebsormidium nitens]	SLO_DROME	Calcium-activated potassium channel slowpoke OS=Drosophila melanogaster GN=slo PE=1 SV=3	KOG1420	Inorganic ion transport and metabolism; Signal transduction mechanisms	GO:0006813(potassium ion transport)	GO:0016020(membrane)	-	K04936 KCNMA1, KCA1.1; potassium large conductance calcium-activated channel subfamily M alpha member 1
	evm.model.Contig3.332	3.19185	3.47193	5.34063	3.8597	8.53112	9.48775	19.1325	28.5434	21.1087	PRW20228.1	PRW20228.1 AGC PKA kinase isoform A [Chlorella sorokiniana]	KAPR_DICDI	cAMP-dependent protein kinase regulatory subunit OS=Dictyostelium discoideum GN=pkaR PE=1 SV=1	KOG0614	Signal transduction mechanisms	NA	NA	NA	K07376 PRKG1; cGMP-dependent protein kinase 1 [EC:2.7.11.12]
	evm.model.Contig29.30	0.7612	0.959914	1.03546	0.533271	1.15189	0.916737	1.48753	2.30642	2.33948	GAQ88204.1	GAQ88204.1 Ca2+-activated K+ channel Slowpoke alpha subunit [Klebsormidium nitens]	KCMA1_HUMAN	Calcium-activated potassium channel subunit alpha-1 OS=Homo sapiens GN=KCNMA1 PE=1 SV=2	KOG1420	Inorganic ion transport and metabolism; Signal transduction mechanisms	GO:0006813(potassium ion transport)	GO:0016020(membrane)	-	K04936 KCNMA1, KCA1.1; potassium large conductance calcium-activated channel subfamily M alpha member 1
	evm.model.Contig26.182	0.933358	1.92271	1.65915	2.20554	1.30295	1.22322	4.56286	5.88671	3.73779	XP_023877475.1	XP_023877475.1 sodium/potassium-transporting ATPase subunit alpha-1-like [Quercus suber]	ATNA_DROME	Sodium/potassium-transporting ATPase subunit alpha OS=Drosophila melanogaster GN=Atpalpha PE=1 SV=3	KOG0203	Inorganic ion transport and metabolism	NA	NA	NA	K01539 ATP1A; sodium/potassium-transporting ATPase subunit alpha [EC:3.6.3.9]
	evm.model.Contig2.445	22.4282	20.5169	15.5046	34.8188	20.8708	23.3711	48.1097	65.8362	99.3675	XP_002507253.1	XP_002507253.1 dynein 18 kDa light chain, flagellar outer arm [Micromonas commoda]	DYL3_CHLRE	Dynein 18 kDa light chain, flagellar outer arm OS=Chlamydomonas reinhardtii PE=1 SV=1	KOG0027	Signal transduction mechanisms	-	-	GO:0005509(calcium ion binding)	K02183 CALM; calmodulin
	evm.model.Contig19.11	6.07512	6.14695	6.49588	7.59783	9.07202	8.86452	15.9418	39.5653	43.227	PNW74351.1	PNW74351.1 hypothetical protein CHLRE_13g605100v5 [Chlamydomonas reinhardtii]	PDE10_HUMAN	cAMP and cAMP-inhibited cGMP 3',5'-cyclic phosphodiesterase 10A OS=Homo sapiens GN=PDE10A PE=1 SV=1	KOG3689	Signal transduction mechanisms	-	-	GO:0005515(protein binding)	K18283 PDE2A; cGMP-dependent 3',5'-cyclic phosphodiesterase [EC:3.1.4.17]
	evm.model.Contig14.336	6.22906	9.70609	6.69401	12.0539	6.63448	7.15886	14.6455	18.2265	21.602	AAB86496.1	AAB86496.1 calmodulin [Zea mays]	CALM_EUGGR	Calmodulin OS=Euglena gracilis PE=1 SV=2	KOG0027	Signal transduction mechanisms	-	-	GO:0005509(calcium ion binding)	K02183 CALM; calmodulin
	evm.model.Contig13.298	6.76072	9.99223	8.06578	7.97907	8.48676	12.0507	30.6254	35.0922	44.3697	KXZ46139.1	KXZ46139.1 hypothetical protein GPECTOR_46g208 [Gonium pectorale]	KGP1_MOUSE	cGMP-dependent protein kinase 1 OS=Mus musculus GN=Prkg1 PE=1 SV=1	KOG0614	Signal transduction mechanisms	NA	NA	NA	K07376 PRKG1; cGMP-dependent protein kinase 1 [EC:2.7.11.12]
	evm.model.Contig10.73	0.726947	1.4431	0.264307	0.750515	0.376831	0.358834	2.29409	5.6041	12.0561	AAB86496.1	AAB86496.1 calmodulin [Zea mays]	CALM_SACJA	Calmodulin OS=Saccharina japonica GN=cam PE=2 SV=1	KOG0027	Signal transduction mechanisms	-	-	GO:0005509(calcium ion binding)	K02183 CALM; calmodulin
	evm.model.Contig1.653	44.6325	49.3067	47.9207	52.1044	60.1442	59.6432	92.4493	152.148	164.434	PRW20228.1	PRW20228.1 AGC PKA kinase isoform A [Chlorella sorokiniana]	KGP1_BOVIN	cGMP-dependent protein kinase 1 OS=Bos taurus GN=PRKG1 PE=1 SV=2	KOG0614	Signal transduction mechanisms	GO:0006468(protein phosphorylation)	-	GO:0004672(protein kinase activity),GO:0005524(ATP binding)	K07376 PRKG1; cGMP-dependent protein kinase 1 [EC:2.7.11.12]
cAMP signaling pathway	evm.model.Contig9.9	1.09898	2.26868	1.77804	2.66703	1.65707	1.44365	6.23496	7.38875	5.32405	XP_023877475.1	XP_023877475.1 sodium/potassium-transporting ATPase subunit alpha-1-like [Quercus suber]	ATNA_DROME	Sodium/potassium-transporting ATPase subunit alpha OS=Drosophila melanogaster GN=Atpalpha PE=1 SV=3	KOG0203	Inorganic ion transport and metabolism	NA	NA	NA	K01539 ATP1A; sodium/potassium-transporting ATPase subunit alpha [EC:3.6.3.9]
	evm.model.Contig9.139	23.717	22.4249	27.0443	27.5118	32.8024	40.1656	14.786	15.2745	12.64	XP_011100465.1	XP_011100465.1 histone acetyltransferase HAC1 [Sesamum indicum]	HAC1_ARATH	Histone acetyltransferase HAC1 OS=Arabidopsis thaliana GN=HAC1 PE=1 SV=2	KOG1778	Transcription	GO:0006355(regulation of transcription, DNA-templated)	GO:0005634(nucleus)	GO:0003712(transcription coregulator activity),GO:0004402(histone acetyltransferase activity),GO:0008270(zinc ion binding)	K04498 EP300, CREBBP, KAT3; E1A/CREB-binding protein [EC:2.3.1.48]
	evm.model.Contig51.27	3.04991	4.65091	3.98129	1.86498	3.3	2.67708	11.4517	14.6986	15.7847	OTG05318.1	OTG05318.1 putative NHPM bacteriocin system ABC transporter, ATP-binding protein [Helianthus annuus]	L259_DROME	Probable multidrug resistance-associated protein lethal(2)03659 OS=Drosophila melanogaster GN=l(2)03659 PE=2 SV=3	KOG0054	Secondary metabolites biosynthesis, transport and catabolism	-	-	GO:0005524(ATP binding),GO:0016887(ATPase activity)	K05673 ABCC4; ATP-binding cassette, subfamily C (CFTR/MRP), member 4
	evm.model.Contig5.277	17.5188	20.0907	28.0725	11.6025	28.0989	25.673	58.3117	87.5182	72.8397	XP_001415408.1	XP_001415408.1 P-ATPase family transporter: sodium/potassium ion [Ostreococcus lucimarinus CCE9901]	AT1A4_RAT	Sodium/potassium-transporting ATPase subunit alpha-4 OS=Rattus norvegicus GN=Atp1a4 PE=2 SV=1	KOG0203	Inorganic ion transport and metabolism	NA	NA	NA	K01539 ATP1A; sodium/potassium-transporting ATPase subunit alpha [EC:3.6.3.9]
	evm.model.Contig5.204	13.1574	18.4632	15.4285	6.109	10.1879	9.39213	37.5794	35.4804	28.0873	NA	NA	NA	NA	NA	NA	GO:0006355(regulation of transcription, DNA-templated)	GO:0005634(nucleus)	GO:0003712(transcription coregulator activity),GO:0004402(histone acetyltransferase activity),GO:0008270(zinc ion binding)	K04498 EP300, CREBBP, KAT3; E1A/CREB-binding protein [EC:2.3.1.48]
	evm.model.Contig41.30	7.90459	7.68015	8.18392	8.95561	9.47979	6.94102	19.5941	22.8504	29.1157	AAB86496.1	AAB86496.1 calmodulin [Zea mays]	CALM_EUGGR	Calmodulin OS=Euglena gracilis PE=1 SV=2	KOG0027	Signal transduction mechanisms	-	-	GO:0005509(calcium ion binding)	K02183 CALM; calmodulin
	evm.model.Contig37.156	0	1.43423	0	0.750515	0.360226	0.363106	2.43111	5.71909	13.1626	AAB86496.1	AAB86496.1 calmodulin [Zea mays]	CALM_SACJA	Calmodulin OS=Saccharina japonica GN=cam PE=2 SV=1	KOG0027	Signal transduction mechanisms	-	-	GO:0005509(calcium ion binding)	K02183 CALM; calmodulin
	evm.model.Contig32.48	7.19859	7.4686	7.98159	8.50791	13.6919	15.5694	22.5611	27.6932	31.6655	XP_003558264.1	XP_003558264.1 serine/threonine-protein phosphatase PP1 [Brachypodium distachyon]	PP1_ORYSJ	Serine/threonine-protein phosphatase PP1 OS=Oryza sativa subsp. japonica GN=Os03g0268000 PE=2 SV=2	KOG0374	General function prediction only; Signal transduction mechanisms	-	-	GO:0016787(hydrolase activity)	K06269 PPP1C; serine/threonine-protein phosphatase PP1 catalytic subunit [EC:3.1.3.16]
	evm.model.Contig30.4	1.68398	2.0586	2.23322	1.56608	3.13173	3.18057	5.69533	6.67482	7.04597	XP_024462294.1	XP_024462294.1 putative ABC transporter C family member 15 isoform X2 [Populus trichocarpa]	YK104_YEAST	Putative uncharacterized protein YKR104W OS=Saccharomyces cerevisiae (strain ATCC 204508 / S288c) GN=YKR104W PE=5 SV=1	KOG0054	Secondary metabolites biosynthesis, transport and catabolism	-	-	GO:0005524(ATP binding),GO:0016887(ATPase activity)	K05673 ABCC4; ATP-binding cassette, subfamily C (CFTR/MRP), member 4
	evm.model.Contig3.306	5.20425	8.84823	7.90849	10.4025	9.39155	8.03281	3.55237	4.23371	4.80795	GAY68612.1	GAY68612.1 hypothetical protein CUMW_265480 [Citrus unshiu]	KS6A2_MOUSE	Ribosomal protein S6 kinase alpha-2 OS=Mus musculus GN=Rps6ka2 PE=1 SV=1	KOG0033	Signal transduction mechanisms	GO:0006468(protein phosphorylation)	-	GO:0004672(protein kinase activity),GO:0005524(ATP binding)	K04515 CAMK2; calcium/calmodulin-dependent protein kinase (CaM kinase) II [EC:2.7.11.17]
	evm.model.Contig26.52	41.1302	39.9689	52.5882	51.9828	57.0701	72.8164	25.0616	25.626	23.8257	NA	NA	HACL1_ORYSJ	Probable histone acetyltransferase HAC-like 1 OS=Oryza sativa subsp. japonica GN=Os02g0137500 PE=3 SV=2	KOG1778	Transcription	GO:0006355(regulation of transcription, DNA-templated)	GO:0005634(nucleus)	GO:0003712(transcription coregulator activity),GO:0004402(histone acetyltransferase activity),GO:0008270(zinc ion binding)	K04498 EP300, CREBBP, KAT3; E1A/CREB-binding protein [EC:2.3.1.48]
	evm.model.Contig26.182	0.933358	1.92271	1.65915	2.20554	1.30295	1.22322	4.56286	5.88671	3.73779	XP_023877475.1	XP_023877475.1 sodium/potassium-transporting ATPase subunit alpha-1-like [Quercus suber]	ATNA_DROME	Sodium/potassium-transporting ATPase subunit alpha OS=Drosophila melanogaster GN=Atpalpha PE=1 SV=3	KOG0203	Inorganic ion transport and metabolism	NA	NA	NA	K01539 ATP1A; sodium/potassium-transporting ATPase subunit alpha [EC:3.6.3.9]
	evm.model.Contig25.97	12.5406	18.2366	15.9139	28.5005	20.0222	21.879	44.1211	66.6199	74.3914	PNW77938.1	PNW77938.1 hypothetical protein CHLRE_10g457700v5 [Chlamydomonas reinhardtii]	KCC2D_CAEBR	Calcium/calmodulin-dependent protein kinase type II OS=Caenorhabditis briggsae GN=unc-43 PE=3 SV=1	KOG0033	Signal transduction mechanisms	GO:0006468(protein phosphorylation)	-	GO:0004672(protein kinase activity),GO:0005524(ATP binding)	K04515 CAMK2; calcium/calmodulin-dependent protein kinase (CaM kinase) II [EC:2.7.11.17]
	evm.model.Contig20.122	1.16667	1.08675	0.697246	2.06863	1.63661	1.52339	13.4329	9.2478	8.30094	RID78381.1	RID78381.1 hypothetical protein BRARA_A01217 [Brassica rapa]	KPSH1_DANRE	Serine/threonine-protein kinase H1 homolog OS=Danio rerio GN=pskh1 PE=2 SV=2	KOG0032	Signal transduction mechanisms	GO:0006468(protein phosphorylation)	-	GO:0004672(protein kinase activity),GO:0005524(ATP binding)	K05869 CAMK4; calcium/calmodulin-dependent protein kinase IV [EC:2.7.11.17]
	evm.model.Contig2.445	22.4282	20.5169	15.5046	34.8188	20.8708	23.3711	48.1097	65.8362	99.3675	XP_002507253.1	XP_002507253.1 dynein 18 kDa light chain, flagellar outer arm [Micromonas commoda]	DYL3_CHLRE	Dynein 18 kDa light chain, flagellar outer arm OS=Chlamydomonas reinhardtii PE=1 SV=1	KOG0027	Signal transduction mechanisms	-	-	GO:0005509(calcium ion binding)	K02183 CALM; calmodulin
	evm.model.Contig18.264	8.7216	9.55762	10.4119	7.72839	10.6778	10.5218	18.2358	24.5779	30.4309	XP_010261434.1	XP_010261434.1 PREDICTED: calcium-dependent protein kinase 1-like [Nelumbo nucifera]	KCC4_HUMAN	Calcium/calmodulin-dependent protein kinase type IV OS=Homo sapiens GN=CAMK4 PE=1 SV=1	KOG0032	Signal transduction mechanisms	GO:0006468(protein phosphorylation)	-	GO:0004672(protein kinase activity),GO:0005524(ATP binding)	K05869 CAMK4; calcium/calmodulin-dependent protein kinase IV [EC:2.7.11.17]
	evm.model.Contig16.179	100.977	107.462	82.2063	139.698	99.6805	93.3017	168.07	245.629	310.824	XP_024374381.1	XP_024374381.1 cAMP-dependent protein kinase catalytic subunit beta-like isoform X1 [Physcomitrella patens]	KAPCB_RAT	cAMP-dependent protein kinase catalytic subunit beta OS=Rattus norvegicus GN=Prkacb PE=1 SV=2	KOG0616	Signal transduction mechanisms	GO:0006468(protein phosphorylation)	-	GO:0004672(protein kinase activity),GO:0005524(ATP binding)	K04345 PKA; protein kinase A [EC:2.7.11.11]
	evm.model.Contig14.336	6.22906	9.70609	6.69401	12.0539	6.63448	7.15886	14.6455	18.2265	21.602	AAB86496.1	AAB86496.1 calmodulin [Zea mays]	CALM_EUGGR	Calmodulin OS=Euglena gracilis PE=1 SV=2	KOG0027	Signal transduction mechanisms	-	-	GO:0005509(calcium ion binding)	K02183 CALM; calmodulin
	evm.model.Contig10.73	0.726947	1.4431	0.264307	0.750515	0.376831	0.358834	2.29409	5.6041	12.0561	AAB86496.1	AAB86496.1 calmodulin [Zea mays]	CALM_SACJA	Calmodulin OS=Saccharina japonica GN=cam PE=2 SV=1	KOG0027	Signal transduction mechanisms	-	-	GO:0005509(calcium ion binding)	K02183 CALM; calmodulin
Ras signaling pathway	evm.model.Contig9.524	18.379	22.6936	17.2165	26.0707	20.6501	19.9349	10.2909	8.11713	9.34931	EPS73629.1	EPS73629.1 hypothetical protein M569_01127 [Genlisea aurea]	RAB5C_PONAB	Ras-related protein Rab-5C OS=Pongo abelii GN=RAB5C PE=2 SV=1	KOG0092	Intracellular trafficking, secretion, and vesicular transport	-	-	GO:0003924(GTPase activity),GO:0005525(GTP binding)	K07889 RAB5C; Ras-related protein Rab-5C
	evm.model.Contig9.277	86.0875	107.986	91.026	196.379	156.992	150.498	73.5324	76.7384	80.1166	PKA65996.1	PKA65996.1 Ras-related protein RABF2b [Apostasia shenzhenica]	RB22A_MOUSE	Ras-related protein Rab-22A OS=Mus musculus GN=Rab22a PE=1 SV=2	KOG0092	Intracellular trafficking, secretion, and vesicular transport	-	-	GO:0003924(GTPase activity),GO:0005525(GTP binding)	K07889 RAB5C; Ras-related protein Rab-5C
	evm.model.Contig78.10	14.8351	15.842	13.6977	17.2008	17.0583	14.229	6.8922	5.60757	8.23144	EPS73629.1	EPS73629.1 hypothetical protein M569_01127 [Genlisea aurea]	RAB5C_PONAB	Ras-related protein Rab-5C OS=Pongo abelii GN=RAB5C PE=2 SV=1	KOG0092	Intracellular trafficking, secretion, and vesicular transport	-	-	GO:0003924(GTPase activity),GO:0005525(GTP binding)	K07889 RAB5C; Ras-related protein Rab-5C
	evm.model.Contig41.30	7.90459	7.68015	8.18392	8.95561	9.47979	6.94102	19.5941	22.8504	29.1157	AAB86496.1	AAB86496.1 calmodulin [Zea mays]	CALM_EUGGR	Calmodulin OS=Euglena gracilis PE=1 SV=2	KOG0027	Signal transduction mechanisms	-	-	GO:0005509(calcium ion binding)	K02183 CALM; calmodulin
	evm.model.Contig37.156	0	1.43423	0	0.750515	0.360226	0.363106	2.43111	5.71909	13.1626	AAB86496.1	AAB86496.1 calmodulin [Zea mays]	CALM_SACJA	Calmodulin OS=Saccharina japonica GN=cam PE=2 SV=1	KOG0027	Signal transduction mechanisms	-	-	GO:0005509(calcium ion binding)	K02183 CALM; calmodulin
	evm.model.Contig2.876	82.3346	72.4069	95.3095	101.268	213.483	232.815	45.9514	49.7552	43.0216	GBF94754.1	GBF94754.1 hypothetical protein Rsub_07637 [Raphidocelis subcapitata]	PA24F_MOUSE	Cytosolic phospholipase A2 zeta OS=Mus musculus GN=Pla2g4f PE=2 SV=3	KOG1325	Lipid transport and metabolism	GO:0006629(lipid metabolic process)	-	-	K16342 PLA2G4, CPLA2; cytosolic phospholipase A2 [EC:3.1.1.4]
	evm.model.Contig2.445	22.4282	20.5169	15.5046	34.8188	20.8708	23.3711	48.1097	65.8362	99.3675	XP_002507253.1	XP_002507253.1 dynein 18 kDa light chain, flagellar outer arm [Micromonas commoda]	DYL3_CHLRE	Dynein 18 kDa light chain, flagellar outer arm OS=Chlamydomonas reinhardtii PE=1 SV=1	KOG0027	Signal transduction mechanisms	-	-	GO:0005509(calcium ion binding)	K02183 CALM; calmodulin
	evm.model.Contig16.179	100.977	107.462	82.2063	139.698	99.6805	93.3017	168.07	245.629	310.824	XP_024374381.1	XP_024374381.1 cAMP-dependent protein kinase catalytic subunit beta-like isoform X1 [Physcomitrella patens]	KAPCB_RAT	cAMP-dependent protein kinase catalytic subunit beta OS=Rattus norvegicus GN=Prkacb PE=1 SV=2	KOG0616	Signal transduction mechanisms	GO:0006468(protein phosphorylation)	-	GO:0004672(protein kinase activity),GO:0005524(ATP binding)	K04345 PKA; protein kinase A [EC:2.7.11.11]
	evm.model.Contig14.336	6.22906	9.70609	6.69401	12.0539	6.63448	7.15886	14.6455	18.2265	21.602	AAB86496.1	AAB86496.1 calmodulin [Zea mays]	CALM_EUGGR	Calmodulin OS=Euglena gracilis PE=1 SV=2	KOG0027	Signal transduction mechanisms	-	-	GO:0005509(calcium ion binding)	K02183 CALM; calmodulin
	evm.model.Contig10.73	0.726947	1.4431	0.264307	0.750515	0.376831	0.358834	2.29409	5.6041	12.0561	AAB86496.1	AAB86496.1 calmodulin [Zea mays]	CALM_SACJA	Calmodulin OS=Saccharina japonica GN=cam PE=2 SV=1	KOG0027	Signal transduction mechanisms	-	-	GO:0005509(calcium ion binding)	K02183 CALM; calmodulin
HIF-1 signaling pathway	evm.model.Contig9.139	23.717	22.4249	27.0443	27.5118	32.8024	40.1656	14.786	15.2745	12.64	XP_011100465.1	XP_011100465.1 histone acetyltransferase HAC1 [Sesamum indicum]	HAC1_ARATH	Histone acetyltransferase HAC1 OS=Arabidopsis thaliana GN=HAC1 PE=1 SV=2	KOG1778	Transcription	GO:0006355(regulation of transcription, DNA-templated)	GO:0005634(nucleus)	GO:0003712(transcription coregulator activity),GO:0004402(histone acetyltransferase activity),GO:0008270(zinc ion binding)	K04498 EP300, CREBBP, KAT3; E1A/CREB-binding protein [EC:2.3.1.48]
	evm.model.Contig86.12	253.816	233.27	214.952	138.78	157.396	170.759	396.414	354.053	411.122	ABK24012.1	ABK24012.1 unknown [Picea sitchensis]	G3P_PELSI	Glyceraldehyde-3-phosphate dehydrogenase OS=Pelodiscus sinensis GN=GAPDH PE=2 SV=1	KOG0657	Carbohydrate transport and metabolism	GO:0055114(oxidation-reduction process)	-	GO:0016620(oxidoreductase activity, acting on the aldehyde or oxo group of donors, NAD or NADP as acceptor)	K00134 GAPDH, gapA; glyceraldehyde 3-phosphate dehydrogenase [EC:1.2.1.12]
	evm.model.Contig7.419	5.17119	4.68677	4.94763	3.06314	3.62581	2.34575	0.386749	0.531375	0.619597	GAQ85633.1	GAQ85633.1 Ferric reductase [Klebsormidium nitens]	CY24B_BISBI	Cytochrome b-245 heavy chain OS=Bison bison GN=CYBB PE=2 SV=1	KOG0039	Secondary metabolites biosynthesis, transport and catabolism; Inorganic ion transport and metabolism	GO:0055114(oxidation-reduction process)	-	GO:0016491(oxidoreductase activity)	K21421 NOX2, GP91, CYBB; NADPH oxidase 2 [EC:1.-.-.-]
	evm.model.Contig5.221	1673.52	1456.29	1382.73	312.046	126.927	86.4145	844.821	531.647	512.649	GAQ87890.1	GAQ87890.1 glyceraldehyde-3-phosphate dehydrogenase [Klebsormidium nitens]	G3P_PONAB	Glyceraldehyde-3-phosphate dehydrogenase OS=Pongo abelii GN=GAPDH PE=2 SV=3	KOG0657	Carbohydrate transport and metabolism	GO:0055114(oxidation-reduction process)	-	GO:0016620(oxidoreductase activity, acting on the aldehyde or oxo group of donors, NAD or NADP as acceptor)	K00134 GAPDH, gapA; glyceraldehyde 3-phosphate dehydrogenase [EC:1.2.1.12]
	evm.model.Contig5.204	13.1574	18.4632	15.4285	6.109	10.1879	9.39213	37.5794	35.4804	28.0873	NA	NA	NA	NA	NA	NA	GO:0006355(regulation of transcription, DNA-templated)	GO:0005634(nucleus)	GO:0003712(transcription coregulator activity),GO:0004402(histone acetyltransferase activity),GO:0008270(zinc ion binding)	K04498 EP300, CREBBP, KAT3; E1A/CREB-binding protein [EC:2.3.1.48]
	evm.model.Contig44.44	182.321	170.618	155.055	80.378	97.9484	110.868	273.481	231.393	272.471	ABK24012.1	ABK24012.1 unknown [Picea sitchensis]	G3P2_MUCCL	Glyceraldehyde-3-phosphate dehydrogenase 2 OS=Mucor circinelloides f. lusitanicus GN=GPD2 PE=3 SV=1	KOG0657	Carbohydrate transport and metabolism	GO:0055114(oxidation-reduction process)	-	GO:0016620(oxidoreductase activity, acting on the aldehyde or oxo group of donors, NAD or NADP as acceptor)	K00134 GAPDH, gapA; glyceraldehyde 3-phosphate dehydrogenase [EC:1.2.1.12]
	evm.model.Contig3.918	182.62	166.736	153.105	47.6286	27.8432	26.3899	154.233	121.836	108.879	XP_024991529.1	XP_024991529.1 ATP-dependent 6-phosphofructokinase 4, chloroplastic-like isoform X1 [Cynara cardunculus var. scolymus]	PFKA6_ARATH	ATP-dependent 6-phosphofructokinase 6 OS=Arabidopsis thaliana GN=PFK6 PE=1 SV=1	KOG2440	Carbohydrate transport and metabolism	GO:0006096(glycolytic process)	-	GO:0003872(6-phosphofructokinase activity)	K00850 pfkA, PFK; 6-phosphofructokinase 1 [EC:2.7.1.11]
	evm.model.Contig3.306	5.20425	8.84823	7.90849	10.4025	9.39155	8.03281	3.55237	4.23371	4.80795	GAY68612.1	GAY68612.1 hypothetical protein CUMW_265480 [Citrus unshiu]	KS6A2_MOUSE	Ribosomal protein S6 kinase alpha-2 OS=Mus musculus GN=Rps6ka2 PE=1 SV=1	KOG0033	Signal transduction mechanisms	GO:0006468(protein phosphorylation)	-	GO:0004672(protein kinase activity),GO:0005524(ATP binding)	K04515 CAMK2; calcium/calmodulin-dependent protein kinase (CaM kinase) II [EC:2.7.11.17]
	evm.model.Contig3.264	10.7906	10.2595	14.7558	3.04175	3.07214	4.12989	15.7179	12.3717	10.6165	GAQ88896.1	GAQ88896.1 N-acetylglucosaminyltransferase family protein [Klebsormidium nitens]	GNT1_DICDI	[Skp1-protein]-hydroxyproline N-acetylglucosaminyltransferase OS=Dictyostelium discoideum GN=gnt1 PE=1 SV=2	KOG3710	Signal transduction mechanisms	GO:0055114(oxidation-reduction process)	-	GO:0016491(oxidoreductase activity)	K09592 EGLN, HPH; hypoxia-inducible factor prolyl hydroxylase [EC:1.14.11.29]
	evm.model.Contig28.102	210.005	203.546	198.637	64.623	74.0575	66.0513	299.412	237.719	157.868	OAE34165.1	OAE34165.1 hypothetical protein AXG93_1593s1240 [Marchantia polymorpha subsp. ruderalis]	ENO_MASBA	Enolase OS=Mastigamoeba balamuthi GN=ENOL PE=2 SV=1	KOG2670	Carbohydrate transport and metabolism	NA	NA	NA	K01689 ENO, eno; enolase [EC:4.2.1.11]
	evm.model.Contig28.101	294.815	257.59	255.903	83.0123	88.4036	94.3989	409.127	315.897	286.436	XP_005644049.1	XP_005644049.1 enolase [Coccomyxa subellipsoidea C-169]	ENO_SOLLC	Enolase OS=Solanum lycopersicum GN=PGH1 PE=2 SV=1	KOG2670	Carbohydrate transport and metabolism	NA	NA	NA	K01689 ENO, eno; enolase [EC:4.2.1.11]
	evm.model.Contig26.52	41.1302	39.9689	52.5882	51.9828	57.0701	72.8164	25.0616	25.626	23.8257	NA	NA	HACL1_ORYSJ	Probable histone acetyltransferase HAC-like 1 OS=Oryza sativa subsp. japonica GN=Os02g0137500 PE=3 SV=2	KOG1778	Transcription	GO:0006355(regulation of transcription, DNA-templated)	GO:0005634(nucleus)	GO:0003712(transcription coregulator activity),GO:0004402(histone acetyltransferase activity),GO:0008270(zinc ion binding)	K04498 EP300, CREBBP, KAT3; E1A/CREB-binding protein [EC:2.3.1.48]
	evm.model.Contig25.97	12.5406	18.2366	15.9139	28.5005	20.0222	21.879	44.1211	66.6199	74.3914	PNW77938.1	PNW77938.1 hypothetical protein CHLRE_10g457700v5 [Chlamydomonas reinhardtii]	KCC2D_CAEBR	Calcium/calmodulin-dependent protein kinase type II OS=Caenorhabditis briggsae GN=unc-43 PE=3 SV=1	KOG0033	Signal transduction mechanisms	GO:0006468(protein phosphorylation)	-	GO:0004672(protein kinase activity),GO:0005524(ATP binding)	K04515 CAMK2; calcium/calmodulin-dependent protein kinase (CaM kinase) II [EC:2.7.11.17]
	evm.model.Contig10.28	3.9288	5.15763	4.73316	6.59272	6.28194	4.67258	8.2877	12.145	15.7194	XP_015630469.1	XP_015630469.1 cytosolic enolase 3 [Oryza sativa Japonica Group]	ERR3_YEAST	Enolase-related protein 3 OS=Saccharomyces cerevisiae (strain ATCC 204508 / S288c) GN=ERR3 PE=3 SV=2	KOG2670	Carbohydrate transport and metabolism	NA	NA	NA	K01689 ENO, eno; enolase [EC:4.2.1.11]
Calcium signaling pathway	evm.model.Contig9.149	3.91359	5.33737	5.07886	5.2733	3.24972	3.83138	1.21181	1.44035	0.231849	GAY68609.1	GAY68609.1 hypothetical protein CUMW_265480 [Citrus unshiu]	KCC1A_RAT	Calcium/calmodulin-dependent protein kinase type 1 OS=Rattus norvegicus GN=Camk1 PE=1 SV=2	KOG0032	Signal transduction mechanisms	GO:0006468(protein phosphorylation)	-	GO:0004672(protein kinase activity),GO:0005524(ATP binding)	K08794 CAMK1; calcium/calmodulin-dependent protein kinase I [EC:2.7.11.17]
	evm.model.Contig8.310	3.74785	6.06159	4.01649	1.60755	1.7706	1.76377	9.81849	5.74513	5.36561	GBG88409.1	GBG88409.1 hypothetical protein CBR_g47108 [Chara braunii]	ADT3_HUMAN	ADP/ATP translocase 3 OS=Homo sapiens GN=SLC25A6 PE=1 SV=4	KOG0749	Energy production and conversion	NA	NA	NA	K05863 SLC25A4S, ANT; solute carrier family 25 (mitochondrial adenine nucleotide translocator), member 4/5/6/31
	evm.model.Contig8.25	4.60115	5.36588	4.91666	2.55489	1.67043	1.53904	8.22492	5.85619	7.21512	GBG88409.1	GBG88409.1 hypothetical protein CBR_g47108 [Chara braunii]	ADT3_HUMAN	ADP/ATP translocase 3 OS=Homo sapiens GN=SLC25A6 PE=1 SV=4	KOG0749	Energy production and conversion	NA	NA	NA	K05863 SLC25A4S, ANT; solute carrier family 25 (mitochondrial adenine nucleotide translocator), member 4/5/6/31
	evm.model.Contig7.550	4.49714	4.75195	4.13872	4.2307	4.17688	3.21421	1.35334	1.51683	1.62723	XP_021853999.1	XP_021853999.1 sphingosine kinase 1 isoform X1 [Spinacia oleracea]	SPHK1_ARATH	Sphingosine kinase 1 OS=Arabidopsis thaliana GN=SPHK1 PE=1 SV=1	KOG1116	Lipid transport and metabolism; Signal transduction mechanisms	-	-	GO:0016301(kinase activity)	K04718 SPHK; sphingosine kinase [EC:2.7.1.91]
	evm.model.Contig49.39	1.3809	1.115	1.28149	3.53129	2.44618	2.10623	1.41749	0.943433	1.35997	BAK00338.1	BAK00338.1 predicted protein [Hordeum vulgare subsp. vulgare]	PPIA_HEMPU	Peptidyl-prolyl cis-trans isomerase OS=Hemicentrotus pulcherrimus PE=2 SV=1	KOG0865	Posttranslational modification, protein turnover, chaperones	GO:0000413(protein peptidyl-prolyl isomerization)	-	GO:0003755(peptidyl-prolyl cis-trans isomerase activity)	K09565 PPIF; peptidyl-prolyl isomerase F (cyclophilin D) [EC:5.2.1.8]
	evm.model.Contig45.93	21.0979	21.8687	27.1253	21.3295	23.5236	27.6636	40.4779	60.4625	49.7972	ESR59045.1	ESR59045.1 hypothetical protein CICLE_v10014759mg [Citrus clementina]	MYLKA_DICDI	Myosin light chain kinase A OS=Dictyostelium discoideum GN=mlkA PE=1 SV=2	KOG0032	Signal transduction mechanisms	GO:0006468(protein phosphorylation)	-	GO:0004672(protein kinase activity),GO:0005524(ATP binding)	K08794 CAMK1; calcium/calmodulin-dependent protein kinase I [EC:2.7.11.17]
	evm.model.Contig42.23	1.3326	1.1787	1.19521	3.53129	2.44618	2.00253	1.41749	0.943433	1.35997	BAK00338.1	BAK00338.1 predicted protein [Hordeum vulgare subsp. vulgare]	PPIA_HEMPU	Peptidyl-prolyl cis-trans isomerase OS=Hemicentrotus pulcherrimus PE=2 SV=1	KOG0865	Posttranslational modification, protein turnover, chaperones	GO:0000413(protein peptidyl-prolyl isomerization)	-	GO:0003755(peptidyl-prolyl cis-trans isomerase activity)	K09565 PPIF; peptidyl-prolyl isomerase F (cyclophilin D) [EC:5.2.1.8]
	evm.model.Contig41.30	7.90459	7.68015	8.18392	8.95561	9.47979	6.94102	19.5941	22.8504	29.1157	AAB86496.1	AAB86496.1 calmodulin [Zea mays]	CALM_EUGGR	Calmodulin OS=Euglena gracilis PE=1 SV=2	KOG0027	Signal transduction mechanisms	-	-	GO:0005509(calcium ion binding)	K02183 CALM; calmodulin
	evm.model.Contig4.369	10.9488	13.73	11.3605	18.2417	13.4502	15.0121	32.3454	38.6543	50.4672	XP_010519426.1	XP_010519426.1 PREDICTED: calcineurin B-like protein 4 isoform X2 [Tarenaya hassleriana]	GUC1A_LITPI	Guanylyl cyclase-activating protein 1 OS=Lithobates pipiens GN=GUCA1A PE=2 SV=3	KOG0044	Signal transduction mechanisms	NA	NA	NA	K06268 PPP3R, CNB; serine/threonine-protein phosphatase 2B regulatory subunit
	evm.model.Contig39.34	4.27897	5.46771	3.57477	3.43898	3.74435	3.85096	1.57819	1.50671	2.11036	XP_021853999.1	XP_021853999.1 sphingosine kinase 1 isoform X1 [Spinacia oleracea]	SPHK1_ARATH	Sphingosine kinase 1 OS=Arabidopsis thaliana GN=SPHK1 PE=1 SV=1	KOG1116	Lipid transport and metabolism; Signal transduction mechanisms	-	-	GO:0016301(kinase activity)	K04718 SPHK; sphingosine kinase [EC:2.7.1.91]
	evm.model.Contig37.156	0	1.43423	0	0.750515	0.360226	0.363106	2.43111	5.71909	13.1626	AAB86496.1	AAB86496.1 calmodulin [Zea mays]	CALM_SACJA	Calmodulin OS=Saccharina japonica GN=cam PE=2 SV=1	KOG0027	Signal transduction mechanisms	-	-	GO:0005509(calcium ion binding)	K02183 CALM; calmodulin
	evm.model.Contig3.306	5.20425	8.84823	7.90849	10.4025	9.39155	8.03281	3.55237	4.23371	4.80795	GAY68612.1	GAY68612.1 hypothetical protein CUMW_265480 [Citrus unshiu]	KS6A2_MOUSE	Ribosomal protein S6 kinase alpha-2 OS=Mus musculus GN=Rps6ka2 PE=1 SV=1	KOG0033	Signal transduction mechanisms	GO:0006468(protein phosphorylation)	-	GO:0004672(protein kinase activity),GO:0005524(ATP binding)	K04515 CAMK2; calcium/calmodulin-dependent protein kinase (CaM kinase) II [EC:2.7.11.17]
	evm.model.Contig26.42	3.67426	5.27559	5.05519	5.06474	3.23854	3.85955	1.38772	1.45003	1.40196	GAY68609.1	GAY68609.1 hypothetical protein CUMW_265480 [Citrus unshiu]	KCC1A_RAT	Calcium/calmodulin-dependent protein kinase type 1 OS=Rattus norvegicus GN=Camk1 PE=1 SV=2	KOG0032	Signal transduction mechanisms	GO:0006468(protein phosphorylation)	-	GO:0004672(protein kinase activity),GO:0005524(ATP binding)	K08794 CAMK1; calcium/calmodulin-dependent protein kinase I [EC:2.7.11.17]
	evm.model.Contig25.97	12.5406	18.2366	15.9139	28.5005	20.0222	21.879	44.1211	66.6199	74.3914	PNW77938.1	PNW77938.1 hypothetical protein CHLRE_10g457700v5 [Chlamydomonas reinhardtii]	KCC2D_CAEBR	Calcium/calmodulin-dependent protein kinase type II OS=Caenorhabditis briggsae GN=unc-43 PE=3 SV=1	KOG0033	Signal transduction mechanisms	GO:0006468(protein phosphorylation)	-	GO:0004672(protein kinase activity),GO:0005524(ATP binding)	K04515 CAMK2; calcium/calmodulin-dependent protein kinase (CaM kinase) II [EC:2.7.11.17]
	evm.model.Contig20.123	1.64987	1.90338	1.77682	6.80011	5.42684	5.75191	18.329	18.3112	12.328	XP_022037244.1	XP_022037244.1 calcium-dependent protein kinase 19-like [Helianthus annuus]	CMK1_CAEBR	Calcium/calmodulin-dependent protein kinase type 1 OS=Caenorhabditis briggsae GN=cmk-1 PE=3 SV=3	KOG0032	Signal transduction mechanisms	GO:0006468(protein phosphorylation)	-	GO:0004672(protein kinase activity),GO:0005524(ATP binding)	K08794 CAMK1; calcium/calmodulin-dependent protein kinase I [EC:2.7.11.17]
	evm.model.Contig20.122	1.16667	1.08675	0.697246	2.06863	1.63661	1.52339	13.4329	9.2478	8.30094	RID78381.1	RID78381.1 hypothetical protein BRARA_A01217 [Brassica rapa]	KPSH1_DANRE	Serine/threonine-protein kinase H1 homolog OS=Danio rerio GN=pskh1 PE=2 SV=2	KOG0032	Signal transduction mechanisms	GO:0006468(protein phosphorylation)	-	GO:0004672(protein kinase activity),GO:0005524(ATP binding)	K05869 CAMK4; calcium/calmodulin-dependent protein kinase IV [EC:2.7.11.17]
	evm.model.Contig20.120	21.9458	34.3645	35.658	64.9825	50.2129	62.1962	19.9899	21.4034	15.073	GAX83638.1	GAX83638.1 hypothetical protein CEUSTIGMA_g11062.t1 [Chlamydomonas eustigma]	CMK1_CAEEL	Calcium/calmodulin-dependent protein kinase type 1 OS=Caenorhabditis elegans GN=cmk-1 PE=1 SV=1	KOG0032	Signal transduction mechanisms	GO:0006468(protein phosphorylation)	-	GO:0004672(protein kinase activity),GO:0005524(ATP binding)	K08794 CAMK1; calcium/calmodulin-dependent protein kinase I [EC:2.7.11.17]
	evm.model.Contig2.445	22.4282	20.5169	15.5046	34.8188	20.8708	23.3711	48.1097	65.8362	99.3675	XP_002507253.1	XP_002507253.1 dynein 18 kDa light chain, flagellar outer arm [Micromonas commoda]	DYL3_CHLRE	Dynein 18 kDa light chain, flagellar outer arm OS=Chlamydomonas reinhardtii PE=1 SV=1	KOG0027	Signal transduction mechanisms	-	-	GO:0005509(calcium ion binding)	K02183 CALM; calmodulin
	evm.model.Contig18.264	8.7216	9.55762	10.4119	7.72839	10.6778	10.5218	18.2358	24.5779	30.4309	XP_010261434.1	XP_010261434.1 PREDICTED: calcium-dependent protein kinase 1-like [Nelumbo nucifera]	KCC4_HUMAN	Calcium/calmodulin-dependent protein kinase type IV OS=Homo sapiens GN=CAMK4 PE=1 SV=1	KOG0032	Signal transduction mechanisms	GO:0006468(protein phosphorylation)	-	GO:0004672(protein kinase activity),GO:0005524(ATP binding)	K05869 CAMK4; calcium/calmodulin-dependent protein kinase IV [EC:2.7.11.17]
	evm.model.Contig17.215	26.2694	31.0578	38.8472	25.5262	22.9939	25.4032	94.1972	65.3537	71.7083	XP_005643681.1	XP_005643681.1 Pkinase-domain-containing protein, partial [Coccomyxa subellipsoidea C-169]	MYLKD_DICDI	Probable myosin light chain kinase DDB_G0292624 OS=Dictyostelium discoideum GN=DDB_G0292624 PE=3 SV=1	KOG0032	Signal transduction mechanisms	GO:0006468(protein phosphorylation)	-	GO:0004672(protein kinase activity),GO:0005524(ATP binding)	K08794 CAMK1; calcium/calmodulin-dependent protein kinase I [EC:2.7.11.17]
	evm.model.Contig16.179	100.977	107.462	82.2063	139.698	99.6805	93.3017	168.07	245.629	310.824	XP_024374381.1	XP_024374381.1 cAMP-dependent protein kinase catalytic subunit beta-like isoform X1 [Physcomitrella patens]	KAPCB_RAT	cAMP-dependent protein kinase catalytic subunit beta OS=Rattus norvegicus GN=Prkacb PE=1 SV=2	KOG0616	Signal transduction mechanisms	GO:0006468(protein phosphorylation)	-	GO:0004672(protein kinase activity),GO:0005524(ATP binding)	K04345 PKA; protein kinase A [EC:2.7.11.11]
	evm.model.Contig14.336	6.22906	9.70609	6.69401	12.0539	6.63448	7.15886	14.6455	18.2265	21.602	AAB86496.1	AAB86496.1 calmodulin [Zea mays]	CALM_EUGGR	Calmodulin OS=Euglena gracilis PE=1 SV=2	KOG0027	Signal transduction mechanisms	-	-	GO:0005509(calcium ion binding)	K02183 CALM; calmodulin
	evm.model.Contig13.42	4.78876	6.86748	6.10681	4.01433	2.90248	3.15392	1.548	1.59304	1.69422	PKU80901.1	PKU80901.1 Sphingosine kinase 1 [Dendrobium catenatum]	SPHK1_MOUSE	Sphingosine kinase 1 OS=Mus musculus GN=Sphk1 PE=1 SV=1	KOG1116	Lipid transport and metabolism; Signal transduction mechanisms	-	-	GO:0016301(kinase activity)	K04718 SPHK; sphingosine kinase [EC:2.7.1.91]
	evm.model.Contig10.73	0.726947	1.4431	0.264307	0.750515	0.376831	0.358834	2.29409	5.6041	12.0561	AAB86496.1	AAB86496.1 calmodulin [Zea mays]	CALM_SACJA	Calmodulin OS=Saccharina japonica GN=cam PE=2 SV=1	KOG0027	Signal transduction mechanisms	-	-	GO:0005509(calcium ion binding)	K02183 CALM; calmodulin
