# Supplementary material for: Transcriptional profile reveals the physiological responses to prey availability in the mixotrophic chrysophyte Poterioochromonas malhamensis
Source: Front Microbiol. 2023 Oct 4;14:1173541. doi: 10.3389/fmicb.2023.1173541 (PMC10582637; doi:10.3389/fmicb.2023.1173541)
Supplement: Supplementary file 3 [file Table_3.XLSX]

## Sheet: metabolicallkegg
Table S3. Gene expression related to carbon and nitrogen metabolism in P. malhamensis under autotrophy (P), fed with digestible prey C. sorokiniana GT-1 (PDA), and fed with indigestible prey C. sorokiniana CMBB-146 (PIA).
Pathway_module	Gene_Name	PDA_1	PDA_2	PDA_3	PIA_1	PIA_2	PIA_3	P_1	P_2	P_3	NR_ID	NR_annotation	Swiss_ID	Swiss_annotation	KOG_ID	KOG_annotation	GO_BP	GO_CC	GO_MF	KEGG_annotation
Tryptophan metabolism	evm.model.Contig9.194	30.0262	24.9639	15.4133	9.13899	7.17487	12.2287	0.542085	0.343908	0.6027	GAQ82575.1	GAQ82575.1 indoleamine 2,3-dioxygenase [Klebsormidium nitens]	I23O1_RAT	Indoleamine 2,3-dioxygenase 1 OS=Rattus norvegicus GN=Ido1 PE=2 SV=1	NA	NA	-	-	GO:0020037(heme binding)	K00463 IDO, INDO; indoleamine 2,3-dioxygenase [EC:1.13.11.52]
	evm.model.Contig6.133	142.457	125.375	130.468	34.1284	18.5934	19.69	89.5402	65.1124	56.8702	XP_023905231.1	XP_023905231.1 3-hydroxyanthranilate 3,4-dioxygenase-like [Quercus suber]	3HAO_XENLA	3-hydroxyanthranilate 3,4-dioxygenase OS=Xenopus laevis GN=haao PE=2 SV=1	KOG3995	Amino acid transport and metabolism	GO:0055114(oxidation-reduction process)	-	GO:0000334(3-hydroxyanthranilate 3,4-dioxygenase activity),GO:0005506(iron ion binding)	K00452 HAAO; 3-hydroxyanthranilate 3,4-dioxygenase [EC:1.13.11.6]
	evm.model.Contig58.36	3.11091	3.023	1.83144	3.79166	2.1656	2.36175	0.530406	0.833565	0.326649	PKI39755.1	PKI39755.1 hypothetical protein CRG98_039800 [Punica granatum]	ECHM_DICDI	Probable enoyl-CoA hydratase, mitochondrial OS=Dictyostelium discoideum GN=echs1 PE=3 SV=1	KOG1680	Lipid transport and metabolism	-	-	GO:0003824(catalytic activity)	K01692 paaF, echA; enoyl-CoA hydratase [EC:4.2.1.17]
	evm.model.Contig5.418	5.58859	6.21981	4.58992	6.72326	4.27417	3.70206	0.810324	1.20597	0.597912	RMZ52501.1	RMZ52501.1 hypothetical protein APUTEX25_003644, partial [Auxenochlorella protothecoides]	HPCD_METS5	3-hydroxypropionyl-coenzyme A dehydratase OS=Metallosphaera sedula (strain ATCC 51363 / DSM 5348) GN=Msed_2001 PE=1 SV=1	KOG1680	Lipid transport and metabolism	-	-	GO:0003824(catalytic activity)	K01692 paaF, echA; enoyl-CoA hydratase [EC:4.2.1.17]
	evm.model.Contig38.104	258.845	246.487	202.219	127.759	65.4608	50.9982	28.1329	20.5332	27.0187	PQP94862.1	PQP94862.1 uncharacterized protein Pyn_37260 [Prunus yedoensis var. nudiflora]	HCDH_MOUSE	Hydroxyacyl-coenzyme A dehydrogenase, mitochondrial OS=Mus musculus GN=Hadh PE=1 SV=2	KOG2304	Lipid transport and metabolism	GO:0006631(fatty acid metabolic process),GO:0055114(oxidation-reduction process)	-	GO:0003857(3-hydroxyacyl-CoA dehydrogenase activity),GO:0016491(oxidoreductase activity)	K00022 HADH; 3-hydroxyacyl-CoA dehydrogenase [EC:1.1.1.35]
	evm.model.Contig38.103	6.1431	7.77891	5.90725	6.93037	5.36339	4.14735	2.27135	1.7649	3.24586	PQP94862.1	PQP94862.1 uncharacterized protein Pyn_37260 [Prunus yedoensis var. nudiflora]	HCDH_RAT	Hydroxyacyl-coenzyme A dehydrogenase, mitochondrial OS=Rattus norvegicus GN=Hadh PE=2 SV=1	KOG2304	Lipid transport and metabolism	GO:0006631(fatty acid metabolic process),GO:0055114(oxidation-reduction process)	-	GO:0003857(3-hydroxyacyl-CoA dehydrogenase activity),GO:0016491(oxidoreductase activity)	K00022 HADH; 3-hydroxyacyl-CoA dehydrogenase [EC:1.1.1.35]
	evm.model.Contig21.93	17.7797	15.3531	18.8514	14.9417	11.0307	11.7451	41.4936	29.1447	27.3668	XP_023905494.1	XP_023905494.1 kynurenine 3-monooxygenase-like [Quercus suber]	KMO_MOUSE	Kynurenine 3-monooxygenase OS=Mus musculus GN=Kmo PE=1 SV=1	KOG2614	Energy production and conversion; General function prediction only	-	-	GO:0071949(FAD binding),GO:0005525(GTP binding)	K00486 KMO; kynurenine 3-monooxygenase [EC:1.14.13.9]
	evm.model.Contig15.158	192.352	174.658	220.424	119.943	188.815	199.55	86.2925	103.05	55.5942	OMO87976.1	OMO87976.1 Crotonase superfamily [Corchorus capsularis]	FADJ_ECOL6	Fatty acid oxidation complex subunit alpha OS=Escherichia coli O6:H1 (strain CFT073 / ATCC 700928 / UPEC) GN=fadJ PE=3 SV=1	KOG1683	Lipid transport and metabolism	-	-	GO:0003824(catalytic activity)	K07515 HADHA; enoyl-CoA hydratase / long-chain 3-hydroxyacyl-CoA dehydrogenase [EC:4.2.1.17 1.1.1.211]
	evm.model.Contig12.123	159.24	139.594	125.742	135.038	94.0542	92.638	51.5008	45.1399	42.7953	XP_019055023.1	XP_019055023.1 PREDICTED: aldehyde dehydrogenase family 3 member F1-like isoform X2 [Nelumbo nucifera]	AL3A2_HUMAN	Fatty aldehyde dehydrogenase OS=Homo sapiens GN=ALDH3A2 PE=1 SV=1	KOG2456	Energy production and conversion	GO:0055114(oxidation-reduction process)	-	GO:0016491(oxidoreductase activity)	K00128 ALDH; aldehyde dehydrogenase (NAD+) [EC:1.2.1.3]
	evm.model.Contig1.148	74.9191	68.8705	47.7869	31.9349	20.0817	18.6743	5.13856	4.42052	6.56378	GAQ79278.1	GAQ79278.1 acetoacetyl-CoA thiolase [Klebsormidium nitens]	THIL1_DICDI	Probable acetyl-CoA acetyltransferase OS=Dictyostelium discoideum GN=DDB_G0271544 PE=2 SV=1	KOG1390	Lipid transport and metabolism	-	-	GO:0016747(transferase activity, transferring acyl groups other than amino-acyl groups)	K00626 E2.3.1.9, atoB; acetyl-CoA C-acetyltransferase [EC:2.3.1.9]
	evm.model.Contig1.1196	236.807	211.448	187.708	133.21	57.5253	43.3781	28.0912	20.9939	26.6262	PQP94862.1	PQP94862.1 uncharacterized protein Pyn_37260 [Prunus yedoensis var. nudiflora]	HCDH_MOUSE	Hydroxyacyl-coenzyme A dehydrogenase, mitochondrial OS=Mus musculus GN=Hadh PE=1 SV=2	KOG2304	Lipid transport and metabolism	GO:0006631(fatty acid metabolic process),GO:0055114(oxidation-reduction process)	-	GO:0003857(3-hydroxyacyl-CoA dehydrogenase activity),GO:0016491(oxidoreductase activity)	K00022 HADH; 3-hydroxyacyl-CoA dehydrogenase [EC:1.1.1.35]
Starch and sucrose metabolism	evm.model.Contig9.559	35.1015	33.8357	38.2824	37.6954	49.2768	54.4625	13.6343	14.8306	12.4321	XP_024517858.1	XP_024517858.1 alpha-xylosidase 1-like [Selaginella moellendorffii]	XYL1_ARATH	Alpha-xylosidase 1 OS=Arabidopsis thaliana GN=XYL1 PE=1 SV=1	KOG1065	Carbohydrate transport and metabolism	GO:0005975(carbohydrate metabolic process)	-	GO:0004553(hydrolase activity, hydrolyzing O-glycosyl compounds)	K01187 malZ; alpha-glucosidase [EC:3.2.1.20]
	evm.model.Contig87.12	90.2109	70.9167	91.471	33.7288	57.6774	55.2647	134.719	123.577	110.747	XP_021725561.1	XP_021725561.1 glucose-6-phosphate isomerase, cytosolic [Chenopodium quinoa]	G6PI_OENME	Glucose-6-phosphate isomerase, cytosolic OS=Oenothera mexicana GN=PGIC PE=3 SV=1	KOG2446	Carbohydrate transport and metabolism	GO:0006094(gluconeogenesis),GO:0006096(glycolytic process)	-	GO:0004347(glucose-6-phosphate isomerase activity)	K01810 GPI, pgi; glucose-6-phosphate isomerase [EC:5.3.1.9]
	evm.model.Contig84.14	88.5835	71.1163	78.7194	40.9022	63.1031	55.34	134.756	122.801	110.92	XP_021725561.1	XP_021725561.1 glucose-6-phosphate isomerase, cytosolic [Chenopodium quinoa]	G6PI_OENME	Glucose-6-phosphate isomerase, cytosolic OS=Oenothera mexicana GN=PGIC PE=3 SV=1	KOG2446	Carbohydrate transport and metabolism	GO:0006094(gluconeogenesis),GO:0006096(glycolytic process)	-	GO:0004347(glucose-6-phosphate isomerase activity)	K01810 GPI, pgi; glucose-6-phosphate isomerase [EC:5.3.1.9]
	evm.model.Contig70.11	35.9386	34.6413	39.3272	38.2772	50.3166	55.6852	13.9937	15.3097	12.6884	XP_024517858.1	XP_024517858.1 alpha-xylosidase 1-like [Selaginella moellendorffii]	XYL1_ARATH	Alpha-xylosidase 1 OS=Arabidopsis thaliana GN=XYL1 PE=1 SV=1	KOG1065	Carbohydrate transport and metabolism	GO:0005975(carbohydrate metabolic process)	-	GO:0004553(hydrolase activity, hydrolyzing O-glycosyl compounds)	K01187 malZ; alpha-glucosidase [EC:3.2.1.20]
	evm.model.Contig3.765	230.232	236.625	199.266	92.5282	121.521	95.6455	32.0449	28.6095	24.5803	XP_005645516.1	XP_005645516.1 hypothetical protein COCSUDRAFT_83531 [Coccomyxa subellipsoidea C-169]	AM4N_DROAN	Alpha-amylase 4N OS=Drosophila ananassae GN=Amy4N PE=3 SV=2	KOG2212	Carbohydrate transport and metabolism	GO:0005975(carbohydrate metabolic process)	-	GO:0003824(catalytic activity),GO:0043169(cation binding)	K01176 AMY, amyA, malS; alpha-amylase [EC:3.2.1.1]
	evm.model.Contig3.452	101.044	96.0437	102.216	94.0054	151.456	153.86	37.3794	36.1938	39.9627	KZV14881.1	KZV14881.1 Thermostable beta-glucosidase B [Dorcoceras hygrometricum]	BGLB_CLOTH	Thermostable beta-glucosidase B OS=Clostridium thermocellum (strain ATCC 27405 / DSM 1237 / NBRC 103400 / NCIMB 10682 / NRRL B-4536 / VPI 7372) GN=bglB PE=1 SV=2	NA	NA	GO:0005975(carbohydrate metabolic process)	-	GO:0004553(hydrolase activity, hydrolyzing O-glycosyl compounds)	K05349 bglX; beta-glucosidase [EC:3.2.1.21]
	evm.model.Contig3.360	264.536	262.302	260.222	291.227	333.743	346.001	73.4365	66.6821	62.443	XP_005645516.1	XP_005645516.1 hypothetical protein COCSUDRAFT_83531 [Coccomyxa subellipsoidea C-169]	AMY_PSEHA	Alpha-amylase OS=Pseudoalteromonas haloplanktis GN=amy PE=1 SV=3	KOG2212	Carbohydrate transport and metabolism	GO:0005975(carbohydrate metabolic process)	-	GO:0003824(catalytic activity),GO:0043169(cation binding)	K01176 AMY, amyA, malS; alpha-amylase [EC:3.2.1.1]
	evm.model.Contig28.26	1928.34	1482.77	1829.84	1058.48	2259.49	2404.19	869.234	916.417	772.115	XP_023889958.1	XP_023889958.1 glucoamylase-like [Quercus suber]	AMYG_SCHCM	Glucoamylase ARB_02327-1 OS=Schizophyllum commune (strain H4-8 / FGSC 9210) GN=SCHCODRAFT_57589 PE=1 SV=1	NA	NA	NA	NA	NA	K01178 SGA1; glucoamylase [EC:3.2.1.3]
	evm.model.Contig21.175	35.6951	32.2068	43.5069	26.2074	59.1512	69.8223	23.8917	22.486	19.6128	XP_024517857.1	XP_024517857.1 probable alpha-glucosidase Os06g0675700 [Selaginella moellendorffii]	AGLU_ORYSJ	Probable alpha-glucosidase Os06g0675700 OS=Oryza sativa subsp. japonica GN=Os06g0675700 PE=1 SV=1	KOG1065	Carbohydrate transport and metabolism	GO:0005975(carbohydrate metabolic process)	-	GO:0004553(hydrolase activity, hydrolyzing O-glycosyl compounds)	K01187 malZ; alpha-glucosidase [EC:3.2.1.20]
	evm.model.Contig12.230	88.3897	74.6633	100.074	50.3204	116.371	124.136	43.8804	48.5066	41.0688	OAO89126.1	OAO89126.1 hypothetical protein AXX17_ATUG04170 [Arabidopsis thaliana]	GLUA_DICDI	Lysosomal beta glucosidase OS=Dictyostelium discoideum GN=gluA PE=1 SV=2	NA	NA	GO:0005975(carbohydrate metabolic process)	-	GO:0004553(hydrolase activity, hydrolyzing O-glycosyl compounds)	K05349 bglX; beta-glucosidase [EC:3.2.1.21]
	evm.model.Contig1.617	90.1408	94.9106	89.0479	132.039	158.139	156.283	34.8301	31.6963	30.5955	XP_023919750.1	XP_023919750.1 alpha-amylase-like [Quercus suber]	AMY2_SCHOC	Alpha-amylase 2 OS=Schwanniomyces occidentalis GN=SWA2 PE=3 SV=1	NA	NA	GO:0016052(carbohydrate catabolic process),GO:0005975(carbohydrate metabolic process)	-	GO:0004556(alpha-amylase activity),GO:0005509(calcium ion binding),GO:0003824(catalytic activity)	K01176 AMY, amyA, malS; alpha-amylase [EC:3.2.1.1]
	evm.model.Contig1.236	586.699	600.141	529.937	664.747	612.887	574.653	132.019	118.429	105.178	XP_023919855.1	XP_023919855.1 glucoamylase-like [Quercus suber]	AMYG_BLAAD	Glucoamylase OS=Blastobotrys adeninivorans GN=GAA PE=3 SV=1	NA	NA	NA	NA	NA	K01178 SGA1; glucoamylase [EC:3.2.1.3]
	evm.model.Contig1.1128	96.196	93.1403	101.924	149.282	175.065	187.51	12.6236	10.6153	12.0646	PUZ71284.1	PUZ71284.1 hypothetical protein GQ55_2G302000 [Panicum hallii var. hallii]	BGL30_ORYSJ	Beta-glucosidase 30 OS=Oryza sativa subsp. japonica GN=BGLU30 PE=2 SV=1	KOG0626	Carbohydrate transport and metabolism	GO:0005975(carbohydrate metabolic process)	-	GO:0004553(hydrolase activity, hydrolyzing O-glycosyl compounds)	K01188 E3.2.1.21; beta-glucosidase [EC:3.2.1.21]
Nitrogen metabolism	evm.model.Contig7.422	13.2013	5.85738	11.8101	5.11218	2.12476	2.99602	16.7671	9.32197	8.19656	PNW79625.1	PNW79625.1 hypothetical protein CHLRE_08g360550v5 [Chlamydomonas reinhardtii]	ANIA_NEIMA	Copper-containing nitrite reductase OS=Neisseria meningitidis serogroup A / serotype 4A (strain Z2491) GN=aniA PE=3 SV=1	NA	NA	-	-	GO:0005507(copper ion binding)	K00368 nirK; nitrite reductase (NO-forming) [EC:1.7.2.1]
	evm.model.Contig5.526	97.0264	112.209	130.314	147.154	250.022	238.336	482.148	463.483	526.426	XP_002507145.1	XP_002507145.1 glutamine synthetase, catalytic domain protein protein [Micromonas commoda]	GLNA3_DICDI	Type-3 glutamine synthetase OS=Dictyostelium discoideum GN=glnA3 PE=1 SV=1	NA	NA	GO:0006807(nitrogen compound metabolic process)	-	GO:0004356(glutamate-ammonia ligase activity)	K01915 glnA, GLUL; glutamine synthetase [EC:6.3.1.2]
	evm.model.Contig42.62	8.91695	11.4175	9.82102	58.4099	48.892	39.6905	14.0927	12.4332	12.801	OEL31162.1	OEL31162.1 Alpha carbonic anhydrase 7 [Dichanthelium oligosanthes]	CAH_PECCA	Carbonic anhydrase OS=Pectobacterium carotovorum GN=cah PE=3 SV=1	KOG0382	General function prediction only	NA	NA	NA	K01674 cah; carbonic anhydrase [EC:4.2.1.1]
	evm.model.Contig42.61	35.077	36.4198	32.8684	172.582	125.722	102.397	36.3694	40.4204	42.9789	XP_023005799.1	XP_023005799.1 alpha carbonic anhydrase 1, chloroplastic-like [Cucurbita maxima]	CAH_PECCA	Carbonic anhydrase OS=Pectobacterium carotovorum GN=cah PE=3 SV=1	KOG0382	General function prediction only	NA	NA	NA	K01674 cah; carbonic anhydrase [EC:4.2.1.1]
	evm.model.Contig42.54	0.986289	1.16755	0.929758	1.11296	0.573926	0.903062	0.246569	0.363487	0.239013	XP_011075358.1	XP_011075358.1 alpha carbonic anhydrase 7 [Sesamum indicum]	CAH_PECCA	Carbonic anhydrase OS=Pectobacterium carotovorum GN=cah PE=3 SV=1	KOG0382	General function prediction only	NA	NA	NA	K01674 cah; carbonic anhydrase [EC:4.2.1.1]
	evm.model.Contig33.39	7.37315	10.7724	8.1696	8.75461	9.55038	10.9816	1.29161	1.44779	1.32189	KZV15033.1	KZV15033.1 hypothetical protein F511_08091 [Dorcoceras hygrometricum]	CAN_EMENI	Carbonic anhydrase OS=Emericella nidulans (strain FGSC A4 / ATCC 38163 / CBS 112.46 / NRRL 194 / M139) GN=AN1805 PE=1 SV=2	NA	NA	-	-	GO:0004089(carbonate dehydratase activity),GO:0008270(zinc ion binding)	K01673 cynT, can; carbonic anhydrase [EC:4.2.1.1]
	evm.model.Contig3.348	10.6545	12.7351	22.6154	10.903	16.8079	19.9399	47.7579	56.8693	21.1742	BAK05241.1	BAK05241.1 predicted protein [Hordeum vulgare subsp. vulgare]	CARA_YEAST	Carbamoyl-phosphate synthase arginine-specific small chain OS=Saccharomyces cerevisiae (strain ATCC 204508 / S288c) GN=CPA1 PE=1 SV=1	KOG0370	General function prediction only	NA	NA	NA	K01948 CPS1; carbamoyl-phosphate synthase (ammonia) [EC:6.3.4.16]
	evm.model.Contig3.347	32.4505	33.8722	49.7093	26.8254	39.3537	36.2055	114.321	122.781	85.3174	BAK05241.1	BAK05241.1 predicted protein [Hordeum vulgare subsp. vulgare]	CPSM_MOUSE	Carbamoyl-phosphate synthase [ammonia], mitochondrial OS=Mus musculus GN=Cps1 PE=1 SV=2	KOG0370	General function prediction only	-	-	GO:0005524(ATP binding)	K01948 CPS1; carbamoyl-phosphate synthase (ammonia) [EC:6.3.4.16]
	evm.model.Contig23.87	217.802	145.046	128.154	63.7796	24.7365	27.3117	335.618	226.636	156.327	XP_002952683.1	XP_002952683.1 hybrid-cluster protein [Volvox carteri f. nagariensis]	HCP_BURVG	Hydroxylamine reductase OS=Burkholderia vietnamiensis (strain G4 / LMG 22486) GN=hcp PE=3 SV=1	NA	NA	GO:0055114(oxidation-reduction process)	-	GO:0016491(oxidoreductase activity)	K05601 hcp; hydroxylamine reductase [EC:1.7.99.1]
	evm.model.Contig21.154	8.18747	11.2619	9.05802	9.52759	11.0692	13.3013	1.29082	1.6546	2.13404	KZV15033.1	KZV15033.1 hypothetical protein F511_08091 [Dorcoceras hygrometricum]	CAN_EMENI	Carbonic anhydrase OS=Emericella nidulans (strain FGSC A4 / ATCC 38163 / CBS 112.46 / NRRL 194 / M139) GN=AN1805 PE=1 SV=2	NA	NA	-	-	GO:0004089(carbonate dehydratase activity),GO:0008270(zinc ion binding)	K01673 cynT, can; carbonic anhydrase [EC:4.2.1.1]
Glycolysis Gluconeogenesis	evm.model.Contig87.12	90.2109	70.9167	91.471	33.7288	57.6774	55.2647	134.719	123.577	110.747	XP_021725561.1	XP_021725561.1 glucose-6-phosphate isomerase, cytosolic [Chenopodium quinoa]	G6PI_OENME	Glucose-6-phosphate isomerase, cytosolic OS=Oenothera mexicana GN=PGIC PE=3 SV=1	KOG2446	Carbohydrate transport and metabolism	GO:0006094(gluconeogenesis),GO:0006096(glycolytic process)	-	GO:0004347(glucose-6-phosphate isomerase activity)	K01810 GPI, pgi; glucose-6-phosphate isomerase [EC:5.3.1.9]
	evm.model.Contig86.12	253.816	233.27	214.952	138.78	157.396	170.759	396.414	354.053	411.122	ABK24012.1	ABK24012.1 unknown [Picea sitchensis]	G3P_PELSI	Glyceraldehyde-3-phosphate dehydrogenase OS=Pelodiscus sinensis GN=GAPDH PE=2 SV=1	KOG0657	Carbohydrate transport and metabolism	GO:0055114(oxidation-reduction process)	-	GO:0016620(oxidoreductase activity, acting on the aldehyde or oxo group of donors, NAD or NADP as acceptor)	K00134 GAPDH, gapA; glyceraldehyde 3-phosphate dehydrogenase [EC:1.2.1.12]
	evm.model.Contig84.14	88.5835	71.1163	78.7194	40.9022	63.1031	55.34	134.756	122.801	110.92	XP_021725561.1	XP_021725561.1 glucose-6-phosphate isomerase, cytosolic [Chenopodium quinoa]	G6PI_OENME	Glucose-6-phosphate isomerase, cytosolic OS=Oenothera mexicana GN=PGIC PE=3 SV=1	KOG2446	Carbohydrate transport and metabolism	GO:0006094(gluconeogenesis),GO:0006096(glycolytic process)	-	GO:0004347(glucose-6-phosphate isomerase activity)	K01810 GPI, pgi; glucose-6-phosphate isomerase [EC:5.3.1.9]
	evm.model.Contig5.221	1673.52	1456.29	1382.73	312.046	126.927	86.4145	844.821	531.647	512.649	GAQ87890.1	GAQ87890.1 glyceraldehyde-3-phosphate dehydrogenase [Klebsormidium nitens]	G3P_PONAB	Glyceraldehyde-3-phosphate dehydrogenase OS=Pongo abelii GN=GAPDH PE=2 SV=3	KOG0657	Carbohydrate transport and metabolism	GO:0055114(oxidation-reduction process)	-	GO:0016620(oxidoreductase activity, acting on the aldehyde or oxo group of donors, NAD or NADP as acceptor)	K00134 GAPDH, gapA; glyceraldehyde 3-phosphate dehydrogenase [EC:1.2.1.12]
	evm.model.Contig46.66	3.20525	4.37468	5.10689	4.81598	2.87758	2.10096	0.298106	0.129505	0.346251	OUS44802.1	OUS44802.1 pyruvate kinase [Ostreococcus tauri]	KPYK_METEA	Pyruvate kinase OS=Methylobacterium extorquens (strain ATCC 14718 / DSM 1338 / AM1) GN=pyk PE=3 SV=2	KOG2323	Carbohydrate transport and metabolism	GO:0006096(glycolytic process)	-	GO:0000287(magnesium ion binding),GO:0004743(pyruvate kinase activity),GO:0030955(potassium ion binding)	K00873 PK, pyk; pyruvate kinase [EC:2.7.1.40]
	evm.model.Contig44.44	182.321	170.618	155.055	80.378	97.9484	110.868	273.481	231.393	272.471	ABK24012.1	ABK24012.1 unknown [Picea sitchensis]	G3P2_MUCCL	Glyceraldehyde-3-phosphate dehydrogenase 2 OS=Mucor circinelloides f. lusitanicus GN=GPD2 PE=3 SV=1	KOG0657	Carbohydrate transport and metabolism	GO:0055114(oxidation-reduction process)	-	GO:0016620(oxidoreductase activity, acting on the aldehyde or oxo group of donors, NAD or NADP as acceptor)	K00134 GAPDH, gapA; glyceraldehyde 3-phosphate dehydrogenase [EC:1.2.1.12]
	evm.model.Contig38.95	894.454	831.571	725.057	338.685	131.925	110.952	1393.73	939.512	795.604	XP_023883167.1	XP_023883167.1 alcohol dehydrogenase 1-like [Quercus suber]	ADHA_RHIME	Alcohol dehydrogenase OS=Rhizobium meliloti (strain 1021) GN=adhA PE=3 SV=1	KOG0023	Secondary metabolites biosynthesis, transport and catabolism	GO:0055114(oxidation-reduction process)	-	-	K13953 adhP; alcohol dehydrogenase, propanol-preferring [EC:1.1.1.1]
	evm.model.Contig3.918	182.62	166.736	153.105	47.6286	27.8432	26.3899	154.233	121.836	108.879	XP_024991529.1	XP_024991529.1 ATP-dependent 6-phosphofructokinase 4, chloroplastic-like isoform X1 [Cynara cardunculus var. scolymus]	PFKA6_ARATH	ATP-dependent 6-phosphofructokinase 6 OS=Arabidopsis thaliana GN=PFK6 PE=1 SV=1	KOG2440	Carbohydrate transport and metabolism	GO:0006096(glycolytic process)	-	GO:0003872(6-phosphofructokinase activity)	K00850 pfkA, PFK; 6-phosphofructokinase 1 [EC:2.7.1.11]
	evm.model.Contig3.382	5.86045	8.9443	8.716	10.1133	10.6835	7.0281	5.48346	3.94927	3.88939	NA	NA	NA	NA	NA	NA	NA	NA	NA	K00627 DLAT, aceF, pdhC; pyruvate dehydrogenase E2 component (dihydrolipoamide acetyltransferase) [EC:2.3.1.12]
	evm.model.Contig28.102	210.005	203.546	198.637	64.623	74.0575	66.0513	299.412	237.719	157.868	OAE34165.1	OAE34165.1 hypothetical protein AXG93_1593s1240 [Marchantia polymorpha subsp. ruderalis]	ENO_MASBA	Enolase OS=Mastigamoeba balamuthi GN=ENOL PE=2 SV=1	KOG2670	Carbohydrate transport and metabolism	NA	NA	NA	K01689 ENO, eno; enolase [EC:4.2.1.11]
	evm.model.Contig28.101	294.815	257.59	255.903	83.0123	88.4036	94.3989	409.127	315.897	286.436	XP_005644049.1	XP_005644049.1 enolase [Coccomyxa subellipsoidea C-169]	ENO_SOLLC	Enolase OS=Solanum lycopersicum GN=PGH1 PE=2 SV=1	KOG2670	Carbohydrate transport and metabolism	NA	NA	NA	K01689 ENO, eno; enolase [EC:4.2.1.11]
	evm.model.Contig21.115	92.0412	78.2876	62.884	13.8766	13.6366	10.5237	52.9361	41.4609	45.2463	PRW20868.1	PRW20868.1 cinnamyl alcohol dehydrogenase [Chlorella sorokiniana]	ADHC2_MYCS2	NADP-dependent alcohol dehydrogenase C 2 OS=Mycobacterium smegmatis (strain ATCC 700084 / mc(2)155) GN=adhC2 PE=1 SV=1	KOG0023	Secondary metabolites biosynthesis, transport and catabolism	GO:0055114(oxidation-reduction process)	-	-	K13979 yahK; uncharacterized zinc-type alcohol dehydrogenase-like protein [EC:1.-.-.-]
	evm.model.Contig21.114	2.66872	3.52465	2.52528	3.06999	2.48915	2.27007	0.506503	1.42999	1.32911	KDD75168.1	KDD75168.1 hypothetical protein H632_c831p1 [Helicosporidium sp. ATCC 50920]	ADHC2_MYCS2	NADP-dependent alcohol dehydrogenase C 2 OS=Mycobacterium smegmatis (strain ATCC 700084 / mc(2)155) GN=adhC2 PE=1 SV=1	KOG0023	Secondary metabolites biosynthesis, transport and catabolism	GO:0055114(oxidation-reduction process)	-	-	K13979 yahK; uncharacterized zinc-type alcohol dehydrogenase-like protein [EC:1.-.-.-]
	evm.model.Contig21.111	24.2251	20.8807	18.9136	1.8377	1.48301	1.79302	19.9579	15.8304	19.4657	PRW20868.1	PRW20868.1 cinnamyl alcohol dehydrogenase [Chlorella sorokiniana]	ADHC2_MYCS2	NADP-dependent alcohol dehydrogenase C 2 OS=Mycobacterium smegmatis (strain ATCC 700084 / mc(2)155) GN=adhC2 PE=1 SV=1	KOG0023	Secondary metabolites biosynthesis, transport and catabolism	GO:0055114(oxidation-reduction process)	-	-	K13979 yahK; uncharacterized zinc-type alcohol dehydrogenase-like protein [EC:1.-.-.-]
	evm.model.Contig2.324	4.2463	8.34273	6.0777	20.1753	15.2196	13.2182	1.72951	2.4329	2.37629	EPS58298.1	EPS58298.1 pyruvate decarboxylase, partial [Genlisea aurea]	PDC2_ARATH	Pyruvate decarboxylase 2 OS=Arabidopsis thaliana GN=PDC2 PE=2 SV=1	KOG1184	Coenzyme transport and metabolism; Amino acid transport and metabolism	-	-	GO:0030976(thiamine pyrophosphate binding),GO:0000287(magnesium ion binding),GO:0003824(catalytic activity)	K01568 PDC, pdc; pyruvate decarboxylase [EC:4.1.1.1]
	evm.model.Contig14.374	25.7096	20.9765	17.6542	1.61473	1.75251	1.66063	22.0786	15.4623	18.9286	KDD75168.1	KDD75168.1 hypothetical protein H632_c831p1 [Helicosporidium sp. ATCC 50920]	ADHC2_MYCS2	NADP-dependent alcohol dehydrogenase C 2 OS=Mycobacterium smegmatis (strain ATCC 700084 / mc(2)155) GN=adhC2 PE=1 SV=1	KOG0023	Secondary metabolites biosynthesis, transport and catabolism	GO:0055114(oxidation-reduction process)	-	-	K13979 yahK; uncharacterized zinc-type alcohol dehydrogenase-like protein [EC:1.-.-.-]
	evm.model.Contig14.370	64.6446	57.1077	43.5483	15.0629	13.2226	10.9641	39.4818	29.1514	37.8608	PRW20868.1	PRW20868.1 cinnamyl alcohol dehydrogenase [Chlorella sorokiniana]	ADHC2_MYCS2	NADP-dependent alcohol dehydrogenase C 2 OS=Mycobacterium smegmatis (strain ATCC 700084 / mc(2)155) GN=adhC2 PE=1 SV=1	KOG0023	Secondary metabolites biosynthesis, transport and catabolism	GO:0055114(oxidation-reduction process)	-	-	K13979 yahK; uncharacterized zinc-type alcohol dehydrogenase-like protein [EC:1.-.-.-]
	evm.model.Contig12.67	2.795	4.2185	5.40445	4.70989	2.96244	1.90016	0.371962	0.203454	0.309804	OUS44802.1	OUS44802.1 pyruvate kinase [Ostreococcus tauri]	KPYK_METEA	Pyruvate kinase OS=Methylobacterium extorquens (strain ATCC 14718 / DSM 1338 / AM1) GN=pyk PE=3 SV=2	KOG2323	Carbohydrate transport and metabolism	GO:0006096(glycolytic process)	-	GO:0000287(magnesium ion binding),GO:0004743(pyruvate kinase activity),GO:0030955(potassium ion binding)	K00873 PK, pyk; pyruvate kinase [EC:2.7.1.40]
	evm.model.Contig12.123	159.24	139.594	125.742	135.038	94.0542	92.638	51.5008	45.1399	42.7953	XP_019055023.1	XP_019055023.1 PREDICTED: aldehyde dehydrogenase family 3 member F1-like isoform X2 [Nelumbo nucifera]	AL3A2_HUMAN	Fatty aldehyde dehydrogenase OS=Homo sapiens GN=ALDH3A2 PE=1 SV=1	KOG2456	Energy production and conversion	GO:0055114(oxidation-reduction process)	-	GO:0016491(oxidoreductase activity)	K00128 ALDH; aldehyde dehydrogenase (NAD+) [EC:1.2.1.3]
	evm.model.Contig10.304	24.8032	29.2949	29.6316	52.9407	62.9087	58.7483	160.541	155.609	177.625	OAE27105.1	OAE27105.1 hypothetical protein AXG93_829s1060 [Marchantia polymorpha subsp. ruderalis]	PFP_TREPA	Pyrophosphate--fructose 6-phosphate 1-phosphotransferase OS=Treponema pallidum (strain Nichols) GN=pfp PE=1 SV=1	KOG2440	Carbohydrate transport and metabolism	GO:0006096(glycolytic process)	-	GO:0003872(6-phosphofructokinase activity)	K00895 pfp, PFP; diphosphate-dependent phosphofructokinase [EC:2.7.1.90]
	evm.model.Contig10.28	3.9288	5.15763	4.73316	6.59272	6.28194	4.67258	8.2877	12.145	15.7194	XP_015630469.1	XP_015630469.1 cytosolic enolase 3 [Oryza sativa Japonica Group]	ERR3_YEAST	Enolase-related protein 3 OS=Saccharomyces cerevisiae (strain ATCC 204508 / S288c) GN=ERR3 PE=3 SV=2	KOG2670	Carbohydrate transport and metabolism	NA	NA	NA	K01689 ENO, eno; enolase [EC:4.2.1.11]
	evm.model.Contig1.832	254.1	258.921	224.15	78.2488	48.3495	41.9387	184.979	144.201	149.973	KZV15356.1	KZV15356.1 hypothetical protein F511_28052 [Dorcoceras hygrometricum]	GPMA_CHLPB	2,3-bisphosphoglycerate-dependent phosphoglycerate mutase OS=Chlorobium phaeobacteroides (strain BS1) GN=gpmA PE=3 SV=1	KOG0235	Carbohydrate transport and metabolism	NA	NA	NA	K01834 PGAM, gpmA; 2,3-bisphosphoglycerate-dependent phosphoglycerate mutase [EC:5.4.2.11]
	evm.model.Contig1.78	1340.49	1201.42	1064.93	385.058	131.068	140.766	950.263	586.835	586.23	XP_002951648.1	XP_002951648.1 phosphoglycerate kinase [Volvox carteri f. nagariensis]	PGKH_VOLCA	Phosphoglycerate kinase, chloroplastic OS=Volvox carteri GN=PGK PE=2 SV=1	KOG1367	Carbohydrate transport and metabolism	GO:0006096(glycolytic process)	-	GO:0004618(phosphoglycerate kinase activity)	K00927 PGK, pgk; phosphoglycerate kinase [EC:2.7.2.3]
	evm.model.Contig1.392	80.8679	93.5791	108.009	131.792	79.9778	69.063	51.9537	39.3974	39.6185	XP_006848037.1	XP_006848037.1 fructose-1,6-bisphosphatase, chloroplastic [Amborella trichopoda]	F16P1_WHEAT	Fructose-1,6-bisphosphatase, chloroplastic OS=Triticum aestivum GN=FBP PE=2 SV=1	KOG1458	Carbohydrate transport and metabolism	NA	NA	NA	K03841 FBP, fbp; fructose-1,6-bisphosphatase I [EC:3.1.3.11]
Fatty acid metabolism	evm.model.Contig58.36	3.11091	3.023	1.83144	3.79166	2.1656	2.36175	0.530406	0.833565	0.326649	PKI39755.1	PKI39755.1 hypothetical protein CRG98_039800 [Punica granatum]	ECHM_DICDI	Probable enoyl-CoA hydratase, mitochondrial OS=Dictyostelium discoideum GN=echs1 PE=3 SV=1	KOG1680	Lipid transport and metabolism	-	-	GO:0003824(catalytic activity)	K01692 paaF, echA; enoyl-CoA hydratase [EC:4.2.1.17]
	evm.model.Contig5.418	5.58859	6.21981	4.58992	6.72326	4.27417	3.70206	0.810324	1.20597	0.597912	RMZ52501.1	RMZ52501.1 hypothetical protein APUTEX25_003644, partial [Auxenochlorella protothecoides]	HPCD_METS5	3-hydroxypropionyl-coenzyme A dehydratase OS=Metallosphaera sedula (strain ATCC 51363 / DSM 5348) GN=Msed_2001 PE=1 SV=1	KOG1680	Lipid transport and metabolism	-	-	GO:0003824(catalytic activity)	K01692 paaF, echA; enoyl-CoA hydratase [EC:4.2.1.17]
	evm.model.Contig40.57	182.627	191.832	173.042	139.365	103.862	94.1098	46.44	41.6291	50.6336	KZV15053.1	KZV15053.1 isovaleryl-CoA dehydrogenase [Dorcoceras hygrometricum]	ACADS_PONAB	Short-chain specific acyl-CoA dehydrogenase, mitochondrial OS=Pongo abelii GN=ACADS PE=2 SV=1	KOG0139	Lipid transport and metabolism	GO:0055114(oxidation-reduction process)	-	GO:0016627(oxidoreductase activity, acting on the CH-CH group of donors),GO:0050660(flavin adenine dinucleotide binding)	K00248 ACADS, bcd; butyryl-CoA dehydrogenase [EC:1.3.8.1]
	evm.model.Contig38.104	258.845	246.487	202.219	127.759	65.4608	50.9982	28.1329	20.5332	27.0187	PQP94862.1	PQP94862.1 uncharacterized protein Pyn_37260 [Prunus yedoensis var. nudiflora]	HCDH_MOUSE	Hydroxyacyl-coenzyme A dehydrogenase, mitochondrial OS=Mus musculus GN=Hadh PE=1 SV=2	KOG2304	Lipid transport and metabolism	GO:0006631(fatty acid metabolic process),GO:0055114(oxidation-reduction process)	-	GO:0003857(3-hydroxyacyl-CoA dehydrogenase activity),GO:0016491(oxidoreductase activity)	K00022 HADH; 3-hydroxyacyl-CoA dehydrogenase [EC:1.1.1.35]
	evm.model.Contig38.103	6.1431	7.77891	5.90725	6.93037	5.36339	4.14735	2.27135	1.7649	3.24586	PQP94862.1	PQP94862.1 uncharacterized protein Pyn_37260 [Prunus yedoensis var. nudiflora]	HCDH_RAT	Hydroxyacyl-coenzyme A dehydrogenase, mitochondrial OS=Rattus norvegicus GN=Hadh PE=2 SV=1	KOG2304	Lipid transport and metabolism	GO:0006631(fatty acid metabolic process),GO:0055114(oxidation-reduction process)	-	GO:0003857(3-hydroxyacyl-CoA dehydrogenase activity),GO:0016491(oxidoreductase activity)	K00022 HADH; 3-hydroxyacyl-CoA dehydrogenase [EC:1.1.1.35]
	evm.model.Contig37.83	5.66511	6.1745	6.36809	21.6449	20.2629	27.1527	9.1709	7.62701	7.72603	GBG68482.1	GBG68482.1 hypothetical protein CBR_g3027 [Chara braunii]	FAC15_MYCMM	Long-chain-fatty-acid--CoA ligase FadD15 OS=Mycobacterium marinum (strain ATCC BAA-535 / M) GN=fadD15 PE=3 SV=1	KOG1256	Lipid transport and metabolism	-	-	GO:0003824(catalytic activity)	K01897 ACSL, fadD; long-chain acyl-CoA synthetase [EC:6.2.1.3]
	evm.model.Contig32.80	7.03917	7.16306	8.05955	26.5892	25.8441	27.7713	12.1341	9.32121	10.0365	GBG68482.1	GBG68482.1 hypothetical protein CBR_g3027 [Chara braunii]	FAC15_MYCMM	Long-chain-fatty-acid--CoA ligase FadD15 OS=Mycobacterium marinum (strain ATCC BAA-535 / M) GN=fadD15 PE=3 SV=1	KOG1256	Lipid transport and metabolism	-	-	GO:0003824(catalytic activity)	K01897 ACSL, fadD; long-chain acyl-CoA synthetase [EC:6.2.1.3]
	evm.model.Contig31.24	61.5365	50.8707	51.7078	31.7612	59.0465	47.5495	98.329	90.2993	98.919	XP_027331405.1	XP_027331405.1 very-long-chain enoyl-CoA reductase [Abrus precatorius]	TECR_CAEEL	Probable very-long-chain enoyl-CoA reductase art-1 OS=Caenorhabditis elegans GN=art-1 PE=3 SV=1	KOG1639	Lipid transport and metabolism	GO:0006629(lipid metabolic process)	-	GO:0016627(oxidoreductase activity, acting on the CH-CH group of donors)	K10258 TER, TSC13, CER10; very-long-chain enoyl-CoA reductase [EC:1.3.1.93]
	evm.model.Contig3.985	22.7618	22.0329	23.4425	8.58728	14.098	10.2238	26.4469	25.3618	25.109	KZV15422.1	KZV15422.1 3-oxoacyl, partial [Dorcoceras hygrometricum]	FABF_BACSU	3-oxoacyl-[acyl-carrier-protein] synthase 2 OS=Bacillus subtilis (strain 168) GN=fabF PE=1 SV=1	KOG1394	Lipid transport and metabolism; Secondary metabolites biosynthesis, transport and catabolism	NA	NA	NA	K09458 fabF; 3-oxoacyl-[acyl-carrier-protein] synthase II [EC:2.3.1.179]
	evm.model.Contig18.308	214.93	213.404	254.839	94.8593	54.7689	41.7975	429.088	392.583	415.226	BAJ91418.1	BAJ91418.1 predicted protein [Hordeum vulgare subsp. vulgare]	SCD5_BOVIN	Stearoyl-CoA desaturase 5 OS=Bos taurus GN=SCD5 PE=2 SV=1	KOG1600	Lipid transport and metabolism	GO:0006629(lipid metabolic process)	-	-	K00507 SCD, desC; stearoyl-CoA desaturase (Delta-9 desaturase) [EC:1.14.19.1]
	evm.model.Contig15.158	192.352	174.658	220.424	119.943	188.815	199.55	86.2925	103.05	55.5942	OMO87976.1	OMO87976.1 Crotonase superfamily [Corchorus capsularis]	FADJ_ECOL6	Fatty acid oxidation complex subunit alpha OS=Escherichia coli O6:H1 (strain CFT073 / ATCC 700928 / UPEC) GN=fadJ PE=3 SV=1	KOG1683	Lipid transport and metabolism	-	-	GO:0003824(catalytic activity)	K07515 HADHA; enoyl-CoA hydratase / long-chain 3-hydroxyacyl-CoA dehydrogenase [EC:4.2.1.17 1.1.1.211]
	evm.model.Contig12.420	184.571	197.79	178.816	146.964	108.13	100.484	46.2106	43.0752	52.7339	KZV15053.1	KZV15053.1 isovaleryl-CoA dehydrogenase [Dorcoceras hygrometricum]	ACADS_PONAB	Short-chain specific acyl-CoA dehydrogenase, mitochondrial OS=Pongo abelii GN=ACADS PE=2 SV=1	KOG0139	Lipid transport and metabolism	GO:0055114(oxidation-reduction process)	-	GO:0016627(oxidoreductase activity, acting on the CH-CH group of donors),GO:0050660(flavin adenine dinucleotide binding)	K00248 ACADS, bcd; butyryl-CoA dehydrogenase [EC:1.3.8.1]
	evm.model.Contig12.384	368.745	371.201	347.399	706.099	706.998	723.942	329.374	375.603	330.889	XP_027113114.1	XP_027113114.1 putative elongation of fatty acids protein DDB_G0272012 [Coffea arabica]	ELOV6_DANRE	Elongation of very long chain fatty acids protein 6 OS=Danio rerio GN=elovl6 PE=2 SV=1	KOG3072	Lipid transport and metabolism	-	GO:0016021(integral component of membrane)	-	K10203 ELOVL6; elongation of very long chain fatty acids protein 6 [EC:2.3.1.199]
	evm.model.Contig1.148	74.9191	68.8705	47.7869	31.9349	20.0817	18.6743	5.13856	4.42052	6.56378	GAQ79278.1	GAQ79278.1 acetoacetyl-CoA thiolase [Klebsormidium nitens]	THIL1_DICDI	Probable acetyl-CoA acetyltransferase OS=Dictyostelium discoideum GN=DDB_G0271544 PE=2 SV=1	KOG1390	Lipid transport and metabolism	-	-	GO:0016747(transferase activity, transferring acyl groups other than amino-acyl groups)	K00626 E2.3.1.9, atoB; acetyl-CoA C-acetyltransferase [EC:2.3.1.9]
	evm.model.Contig1.1196	236.807	211.448	187.708	133.21	57.5253	43.3781	28.0912	20.9939	26.6262	PQP94862.1	PQP94862.1 uncharacterized protein Pyn_37260 [Prunus yedoensis var. nudiflora]	HCDH_MOUSE	Hydroxyacyl-coenzyme A dehydrogenase, mitochondrial OS=Mus musculus GN=Hadh PE=1 SV=2	KOG2304	Lipid transport and metabolism	GO:0006631(fatty acid metabolic process),GO:0055114(oxidation-reduction process)	-	GO:0003857(3-hydroxyacyl-CoA dehydrogenase activity),GO:0016491(oxidoreductase activity)	K00022 HADH; 3-hydroxyacyl-CoA dehydrogenase [EC:1.1.1.35]
	evm.model.Contig38.95	894.454	831.571	725.057	338.685	131.925	110.952	1393.73	939.512	795.604	XP_023883167.1	XP_023883167.1 alcohol dehydrogenase 1-like [Quercus suber]	ADHA_RHIME	Alcohol dehydrogenase OS=Rhizobium meliloti (strain 1021) GN=adhA PE=3 SV=1	KOG0023	Secondary metabolites biosynthesis, transport and catabolism	GO:0055114(oxidation-reduction process)	-	-	K13953 adhP; alcohol dehydrogenase, propanol-preferring [EC:1.1.1.1]
	evm.model.Contig18.24	12.2079	10.9877	12.7437	14.3432	11.0387	11.8707	6.14779	5.56576	5.45533	PIA57484.1	PIA57484.1 hypothetical protein AQUCO_00600306v1 [Aquilegia coerulea]	C04C1_PINTA	Cytochrome P450 704C1 OS=Pinus taeda GN=CYP704C1 PE=2 SV=1	KOG0157	Secondary metabolites biosynthesis, transport and catabolism; Lipid transport and metabolism	GO:0055114(oxidation-reduction process)	-	GO:0005506(iron ion binding),GO:0016705(oxidoreductase activity, acting on paired donors, with incorporation or reduction of molecular oxygen),GO:0020037(heme binding)	K20495 CYP704B1; long-chain fatty acid omega-monooxygenase [EC:1.14.14.80]
	evm.model.Contig12.123	159.24	139.594	125.742	135.038	94.0542	92.638	51.5008	45.1399	42.7953	XP_019055023.1	XP_019055023.1 PREDICTED: aldehyde dehydrogenase family 3 member F1-like isoform X2 [Nelumbo nucifera]	AL3A2_HUMAN	Fatty aldehyde dehydrogenase OS=Homo sapiens GN=ALDH3A2 PE=1 SV=1	KOG2456	Energy production and conversion	GO:0055114(oxidation-reduction process)	-	GO:0016491(oxidoreductase activity)	K00128 ALDH; aldehyde dehydrogenase (NAD+) [EC:1.2.1.3]
Butanoate metabolism	evm.model.Contig58.36	3.11091	3.023	1.83144	3.79166	2.1656	2.36175	0.530406	0.833565	0.326649	PKI39755.1	PKI39755.1 hypothetical protein CRG98_039800 [Punica granatum]	ECHM_DICDI	Probable enoyl-CoA hydratase, mitochondrial OS=Dictyostelium discoideum GN=echs1 PE=3 SV=1	KOG1680	Lipid transport and metabolism	-	-	GO:0003824(catalytic activity)	K01692 paaF, echA; enoyl-CoA hydratase [EC:4.2.1.17]
	evm.model.Contig5.418	5.58859	6.21981	4.58992	6.72326	4.27417	3.70206	0.810324	1.20597	0.597912	RMZ52501.1	RMZ52501.1 hypothetical protein APUTEX25_003644, partial [Auxenochlorella protothecoides]	HPCD_METS5	3-hydroxypropionyl-coenzyme A dehydratase OS=Metallosphaera sedula (strain ATCC 51363 / DSM 5348) GN=Msed_2001 PE=1 SV=1	KOG1680	Lipid transport and metabolism	-	-	GO:0003824(catalytic activity)	K01692 paaF, echA; enoyl-CoA hydratase [EC:4.2.1.17]
	evm.model.Contig40.57	182.627	191.832	173.042	139.365	103.862	94.1098	46.44	41.6291	50.6336	KZV15053.1	KZV15053.1 isovaleryl-CoA dehydrogenase [Dorcoceras hygrometricum]	ACADS_PONAB	Short-chain specific acyl-CoA dehydrogenase, mitochondrial OS=Pongo abelii GN=ACADS PE=2 SV=1	KOG0139	Lipid transport and metabolism	GO:0055114(oxidation-reduction process)	-	GO:0016627(oxidoreductase activity, acting on the CH-CH group of donors),GO:0050660(flavin adenine dinucleotide binding)	K00248 ACADS, bcd; butyryl-CoA dehydrogenase [EC:1.3.8.1]
	evm.model.Contig38.104	258.845	246.487	202.219	127.759	65.4608	50.9982	28.1329	20.5332	27.0187	PQP94862.1	PQP94862.1 uncharacterized protein Pyn_37260 [Prunus yedoensis var. nudiflora]	HCDH_MOUSE	Hydroxyacyl-coenzyme A dehydrogenase, mitochondrial OS=Mus musculus GN=Hadh PE=1 SV=2	KOG2304	Lipid transport and metabolism	GO:0006631(fatty acid metabolic process),GO:0055114(oxidation-reduction process)	-	GO:0003857(3-hydroxyacyl-CoA dehydrogenase activity),GO:0016491(oxidoreductase activity)	K00022 HADH; 3-hydroxyacyl-CoA dehydrogenase [EC:1.1.1.35]
	evm.model.Contig38.103	6.1431	7.77891	5.90725	6.93037	5.36339	4.14735	2.27135	1.7649	3.24586	PQP94862.1	PQP94862.1 uncharacterized protein Pyn_37260 [Prunus yedoensis var. nudiflora]	HCDH_RAT	Hydroxyacyl-coenzyme A dehydrogenase, mitochondrial OS=Rattus norvegicus GN=Hadh PE=2 SV=1	KOG2304	Lipid transport and metabolism	GO:0006631(fatty acid metabolic process),GO:0055114(oxidation-reduction process)	-	GO:0003857(3-hydroxyacyl-CoA dehydrogenase activity),GO:0016491(oxidoreductase activity)	K00022 HADH; 3-hydroxyacyl-CoA dehydrogenase [EC:1.1.1.35]
	evm.model.Contig2.812	369.532	405.541	337.531	425.219	348.655	321.584	134.598	116.445	100.253	NA	NA	SCOT_DICDI	Probable succinyl-CoA:3-ketoacid coenzyme A transferase, mitochondrial OS=Dictyostelium discoideum GN=oxct1 PE=3 SV=1	KOG3822	Energy production and conversion	-	-	GO:0008410(CoA-transferase activity)	K01027 OXCT; 3-oxoacid CoA-transferase [EC:2.8.3.5]
	evm.model.Contig2.811	498.584	531.362	454.155	555.016	461.844	425.563	187.395	141.962	194.778	XP_023926185.1	XP_023926185.1 probable succinyl-CoA:3-ketoacid coenzyme A transferase, mitochondrial [Quercus suber]	SCOT1_RAT	Succinyl-CoA:3-ketoacid coenzyme A transferase 1, mitochondrial OS=Rattus norvegicus GN=Oxct1 PE=1 SV=1	KOG3822	Energy production and conversion	-	-	GO:0008410(CoA-transferase activity)	K01027 OXCT; 3-oxoacid CoA-transferase [EC:2.8.3.5]
	evm.model.Contig15.158	192.352	174.658	220.424	119.943	188.815	199.55	86.2925	103.05	55.5942	OMO87976.1	OMO87976.1 Crotonase superfamily [Corchorus capsularis]	FADJ_ECOL6	Fatty acid oxidation complex subunit alpha OS=Escherichia coli O6:H1 (strain CFT073 / ATCC 700928 / UPEC) GN=fadJ PE=3 SV=1	KOG1683	Lipid transport and metabolism	-	-	GO:0003824(catalytic activity)	K07515 HADHA; enoyl-CoA hydratase / long-chain 3-hydroxyacyl-CoA dehydrogenase [EC:4.2.1.17 1.1.1.211]
	evm.model.Contig12.420	184.571	197.79	178.816	146.964	108.13	100.484	46.2106	43.0752	52.7339	KZV15053.1	KZV15053.1 isovaleryl-CoA dehydrogenase [Dorcoceras hygrometricum]	ACADS_PONAB	Short-chain specific acyl-CoA dehydrogenase, mitochondrial OS=Pongo abelii GN=ACADS PE=2 SV=1	KOG0139	Lipid transport and metabolism	GO:0055114(oxidation-reduction process)	-	GO:0016627(oxidoreductase activity, acting on the CH-CH group of donors),GO:0050660(flavin adenine dinucleotide binding)	K00248 ACADS, bcd; butyryl-CoA dehydrogenase [EC:1.3.8.1]
	evm.model.Contig1.148	74.9191	68.8705	47.7869	31.9349	20.0817	18.6743	5.13856	4.42052	6.56378	GAQ79278.1	GAQ79278.1 acetoacetyl-CoA thiolase [Klebsormidium nitens]	THIL1_DICDI	Probable acetyl-CoA acetyltransferase OS=Dictyostelium discoideum GN=DDB_G0271544 PE=2 SV=1	KOG1390	Lipid transport and metabolism	-	-	GO:0016747(transferase activity, transferring acyl groups other than amino-acyl groups)	K00626 E2.3.1.9, atoB; acetyl-CoA C-acetyltransferase [EC:2.3.1.9]
Valine, leucine and isoleucine degradation	evm.model.Contig9.286	72.5011	76.165	71.6593	54.4169	46.5256	49.43	24.1563	25.7678	19.0612	GAQ80628.1	GAQ80628.1 mitochondrail-like 3-methylcrotonyl-CoA carboxylase beta chain [Klebsormidium nitens]	MCCB_DROME	Probable methylcrotonoyl-CoA carboxylase beta chain, mitochondrial OS=Drosophila melanogaster GN=l(2)04524 PE=2 SV=1	KOG0540	Lipid transport and metabolism; Amino acid transport and metabolism	NA	NA	NA	K01969 E6.4.1.4B; 3-methylcrotonyl-CoA carboxylase beta subunit [EC:6.4.1.4]
	evm.model.Contig58.36	3.11091	3.023	1.83144	3.79166	2.1656	2.36175	0.530406	0.833565	0.326649	PKI39755.1	PKI39755.1 hypothetical protein CRG98_039800 [Punica granatum]	ECHM_DICDI	Probable enoyl-CoA hydratase, mitochondrial OS=Dictyostelium discoideum GN=echs1 PE=3 SV=1	KOG1680	Lipid transport and metabolism	-	-	GO:0003824(catalytic activity)	K01692 paaF, echA; enoyl-CoA hydratase [EC:4.2.1.17]
	evm.model.Contig52.94	132.166	139.346	142.39	91.1986	103.783	110.875	51.9732	40.7145	48.3376	PSC71279.1	PSC71279.1 Propionyl-carboxylase beta mitochondrial [Micractinium conductrix]	PCCB_BOVIN	Propionyl-CoA carboxylase beta chain, mitochondrial OS=Bos taurus GN=PCCB PE=2 SV=1	KOG0540	Lipid transport and metabolism; Amino acid transport and metabolism	NA	NA	NA	K01966 PCCB, pccB; propionyl-CoA carboxylase beta chain [EC:6.4.1.3 2.1.3.15]
	evm.model.Contig5.418	5.58859	6.21981	4.58992	6.72326	4.27417	3.70206	0.810324	1.20597	0.597912	RMZ52501.1	RMZ52501.1 hypothetical protein APUTEX25_003644, partial [Auxenochlorella protothecoides]	HPCD_METS5	3-hydroxypropionyl-coenzyme A dehydratase OS=Metallosphaera sedula (strain ATCC 51363 / DSM 5348) GN=Msed_2001 PE=1 SV=1	KOG1680	Lipid transport and metabolism	-	-	GO:0003824(catalytic activity)	K01692 paaF, echA; enoyl-CoA hydratase [EC:4.2.1.17]
	evm.model.Contig40.57	182.627	191.832	173.042	139.365	103.862	94.1098	46.44	41.6291	50.6336	KZV15053.1	KZV15053.1 isovaleryl-CoA dehydrogenase [Dorcoceras hygrometricum]	ACADS_PONAB	Short-chain specific acyl-CoA dehydrogenase, mitochondrial OS=Pongo abelii GN=ACADS PE=2 SV=1	KOG0139	Lipid transport and metabolism	GO:0055114(oxidation-reduction process)	-	GO:0016627(oxidoreductase activity, acting on the CH-CH group of donors),GO:0050660(flavin adenine dinucleotide binding)	K00248 ACADS, bcd; butyryl-CoA dehydrogenase [EC:1.3.8.1]
	evm.model.Contig38.104	258.845	246.487	202.219	127.759	65.4608	50.9982	28.1329	20.5332	27.0187	PQP94862.1	PQP94862.1 uncharacterized protein Pyn_37260 [Prunus yedoensis var. nudiflora]	HCDH_MOUSE	Hydroxyacyl-coenzyme A dehydrogenase, mitochondrial OS=Mus musculus GN=Hadh PE=1 SV=2	KOG2304	Lipid transport and metabolism	GO:0006631(fatty acid metabolic process),GO:0055114(oxidation-reduction process)	-	GO:0003857(3-hydroxyacyl-CoA dehydrogenase activity),GO:0016491(oxidoreductase activity)	K00022 HADH; 3-hydroxyacyl-CoA dehydrogenase [EC:1.1.1.35]
	evm.model.Contig38.103	6.1431	7.77891	5.90725	6.93037	5.36339	4.14735	2.27135	1.7649	3.24586	PQP94862.1	PQP94862.1 uncharacterized protein Pyn_37260 [Prunus yedoensis var. nudiflora]	HCDH_RAT	Hydroxyacyl-coenzyme A dehydrogenase, mitochondrial OS=Rattus norvegicus GN=Hadh PE=2 SV=1	KOG2304	Lipid transport and metabolism	GO:0006631(fatty acid metabolic process),GO:0055114(oxidation-reduction process)	-	GO:0003857(3-hydroxyacyl-CoA dehydrogenase activity),GO:0016491(oxidoreductase activity)	K00022 HADH; 3-hydroxyacyl-CoA dehydrogenase [EC:1.1.1.35]
	evm.model.Contig30.28	2.95465	3.08103	2.71526	6.90045	7.20165	7.25364	2.04969	3.53993	3.30013	EEC66865.1	EEC66865.1 hypothetical protein OsI_33363 [Oryza sativa Indica Group]	IVD_BOVIN	Isovaleryl-CoA dehydrogenase, mitochondrial OS=Bos taurus GN=IVD PE=2 SV=1	KOG0141	Lipid transport and metabolism; Amino acid transport and metabolism	GO:0055114(oxidation-reduction process)	-	GO:0016627(oxidoreductase activity, acting on the CH-CH group of donors),GO:0050660(flavin adenine dinucleotide binding)	K00253 IVD, ivd; isovaleryl-CoA dehydrogenase [EC:1.3.8.4]
	evm.model.Contig30.131	2.52602	2.43744	2.16667	6.03345	6.69423	6.83538	2.50762	3.34838	2.56826	EEC66865.1	EEC66865.1 hypothetical protein OsI_33363 [Oryza sativa Indica Group]	IVD_BOVIN	Isovaleryl-CoA dehydrogenase, mitochondrial OS=Bos taurus GN=IVD PE=2 SV=1	KOG0141	Lipid transport and metabolism; Amino acid transport and metabolism	GO:0055114(oxidation-reduction process)	-	GO:0016627(oxidoreductase activity, acting on the CH-CH group of donors),GO:0050660(flavin adenine dinucleotide binding)	K00253 IVD, ivd; isovaleryl-CoA dehydrogenase [EC:1.3.8.4]
	evm.model.Contig2.812	369.532	405.541	337.531	425.219	348.655	321.584	134.598	116.445	100.253	NA	NA	SCOT_DICDI	Probable succinyl-CoA:3-ketoacid coenzyme A transferase, mitochondrial OS=Dictyostelium discoideum GN=oxct1 PE=3 SV=1	KOG3822	Energy production and conversion	-	-	GO:0008410(CoA-transferase activity)	K01027 OXCT; 3-oxoacid CoA-transferase [EC:2.8.3.5]
	evm.model.Contig2.811	498.584	531.362	454.155	555.016	461.844	425.563	187.395	141.962	194.778	XP_023926185.1	XP_023926185.1 probable succinyl-CoA:3-ketoacid coenzyme A transferase, mitochondrial [Quercus suber]	SCOT1_RAT	Succinyl-CoA:3-ketoacid coenzyme A transferase 1, mitochondrial OS=Rattus norvegicus GN=Oxct1 PE=1 SV=1	KOG3822	Energy production and conversion	-	-	GO:0008410(CoA-transferase activity)	K01027 OXCT; 3-oxoacid CoA-transferase [EC:2.8.3.5]
	evm.model.Contig19.393	23.1661	28.5373	26.2131	14.4346	13.463	16.2999	6.89696	5.36472	8.10436	XP_002507354.1	XP_002507354.1 predicted protein [Micromonas commoda]	Y1758_AQUAE	Uncharacterized RNA pseudouridine synthase aq_1758 OS=Aquifex aeolicus (strain VF5) GN=aq_1758 PE=3 SV=1	KOG1919	RNA processing and modification	GO:0001522(pseudouridine synthesis),GO:0009451(RNA modification)	-	GO:0003723(RNA binding),GO:0009982(pseudouridine synthase activity),GO:0008483(transaminase activity),GO:0030170(pyridoxal phosphate binding),GO:0008237(metallopeptidase activity),GO:0008270(zinc ion binding)	K00822 E2.6.1.18; beta-alanine--pyruvate transaminase [EC:2.6.1.18]
	evm.model.Contig15.158	192.352	174.658	220.424	119.943	188.815	199.55	86.2925	103.05	55.5942	OMO87976.1	OMO87976.1 Crotonase superfamily [Corchorus capsularis]	FADJ_ECOL6	Fatty acid oxidation complex subunit alpha OS=Escherichia coli O6:H1 (strain CFT073 / ATCC 700928 / UPEC) GN=fadJ PE=3 SV=1	KOG1683	Lipid transport and metabolism	-	-	GO:0003824(catalytic activity)	K07515 HADHA; enoyl-CoA hydratase / long-chain 3-hydroxyacyl-CoA dehydrogenase [EC:4.2.1.17 1.1.1.211]
	evm.model.Contig12.420	184.571	197.79	178.816	146.964	108.13	100.484	46.2106	43.0752	52.7339	KZV15053.1	KZV15053.1 isovaleryl-CoA dehydrogenase [Dorcoceras hygrometricum]	ACADS_PONAB	Short-chain specific acyl-CoA dehydrogenase, mitochondrial OS=Pongo abelii GN=ACADS PE=2 SV=1	KOG0139	Lipid transport and metabolism	GO:0055114(oxidation-reduction process)	-	GO:0016627(oxidoreductase activity, acting on the CH-CH group of donors),GO:0050660(flavin adenine dinucleotide binding)	K00248 ACADS, bcd; butyryl-CoA dehydrogenase [EC:1.3.8.1]
	evm.model.Contig12.123	159.24	139.594	125.742	135.038	94.0542	92.638	51.5008	45.1399	42.7953	XP_019055023.1	XP_019055023.1 PREDICTED: aldehyde dehydrogenase family 3 member F1-like isoform X2 [Nelumbo nucifera]	AL3A2_HUMAN	Fatty aldehyde dehydrogenase OS=Homo sapiens GN=ALDH3A2 PE=1 SV=1	KOG2456	Energy production and conversion	GO:0055114(oxidation-reduction process)	-	GO:0016491(oxidoreductase activity)	K00128 ALDH; aldehyde dehydrogenase (NAD+) [EC:1.2.1.3]
	evm.model.Contig1.148	74.9191	68.8705	47.7869	31.9349	20.0817	18.6743	5.13856	4.42052	6.56378	GAQ79278.1	GAQ79278.1 acetoacetyl-CoA thiolase [Klebsormidium nitens]	THIL1_DICDI	Probable acetyl-CoA acetyltransferase OS=Dictyostelium discoideum GN=DDB_G0271544 PE=2 SV=1	KOG1390	Lipid transport and metabolism	-	-	GO:0016747(transferase activity, transferring acyl groups other than amino-acyl groups)	K00626 E2.3.1.9, atoB; acetyl-CoA C-acetyltransferase [EC:2.3.1.9]
