# Supplementary material for: Transcriptional profile reveals the physiological responses to prey availability in the mixotrophic chrysophyte Poterioochromonas malhamensis
Source: Front Microbiol. 2023 Oct 4;14:1173541. doi: 10.3389/fmicb.2023.1173541 (PMC10582637; doi:10.3389/fmicb.2023.1173541)
Supplement: Supplementary file 4 [file Table_4.XLSX]

## Sheet: celldeathallkegg
Table S4. Gene expression related to necroptosis, lysosome, and apoptosis in P. malhamensis under autotrophy (P), fed with digestible prey C. sorokiniana GT-1 (PDA), and fed with indigestible prey C. sorokiniana CMBB-146 (PIA).
Pathway_module	Gene_Name	PDA_1	PDA_2	PDA_3	PIA_1	PIA_2	PIA_3	P_1	P_2	P_3	NR_ID	NR_annotation	Swiss_ID	Swiss_annotation	KOG_ID	KOG_annotation	GO_BP	GO_CC	GO_MF	KEGG_annotation
Necroptosis	evm.model.Contig8.310	3.74785	6.06159	4.01649	1.60755	1.7706	1.76377	9.81849	5.74513	5.36561	GBG88409.1	GBG88409.1 hypothetical protein CBR_g47108 [Chara braunii]	ADT3_HUMAN	ADP/ATP translocase 3 OS=Homo sapiens GN=SLC25A6 PE=1 SV=4	KOG0749	Energy production and conversion	NA	NA	NA	K05863 SLC25A4S, ANT; solute carrier family 25 (mitochondrial adenine nucleotide translocator), member 4/5/6/31
	evm.model.Contig8.25	4.60115	5.36588	4.91666	2.55489	1.67043	1.53904	8.22492	5.85619	7.21512	GBG88409.1	GBG88409.1 hypothetical protein CBR_g47108 [Chara braunii]	ADT3_HUMAN	ADP/ATP translocase 3 OS=Homo sapiens GN=SLC25A6 PE=1 SV=4	KOG0749	Energy production and conversion	NA	NA	NA	K05863 SLC25A4S, ANT; solute carrier family 25 (mitochondrial adenine nucleotide translocator), member 4/5/6/31
	evm.model.Contig7.419	5.17119	4.68677	4.94763	3.06314	3.62581	2.34575	0.386749	0.531375	0.619597	GAQ85633.1	GAQ85633.1 Ferric reductase [Klebsormidium nitens]	CY24B_BISBI	Cytochrome b-245 heavy chain OS=Bison bison GN=CYBB PE=2 SV=1	KOG0039	Secondary metabolites biosynthesis, transport and catabolism; Inorganic ion transport and metabolism	GO:0055114(oxidation-reduction process)	-	GO:0016491(oxidoreductase activity)	K21421 NOX2, GP91, CYBB; NADPH oxidase 2 [EC:1.-.-.-]
	evm.model.Contig5.526	97.0264	112.209	130.314	147.154	250.022	238.336	482.148	463.483	526.426	XP_002507145.1	XP_002507145.1 glutamine synthetase, catalytic domain protein protein [Micromonas commoda]	GLNA3_DICDI	Type-3 glutamine synthetase OS=Dictyostelium discoideum GN=glnA3 PE=1 SV=1	NA	NA	GO:0006807(nitrogen compound metabolic process)	-	GO:0004356(glutamate-ammonia ligase activity)	K01915 glnA, GLUL; glutamine synthetase [EC:6.3.1.2]
	evm.model.Contig34.110	11.8372	18.7324	21.7397	31.248	21.6842	18.2351	9.76265	9.03102	7.67627	XP_001419538.1	XP_001419538.1 predicted protein [Ostreococcus lucimarinus CCE9901]	WSDU1_DANRE	WD repeat, SAM and U-box domain-containing protein 1 OS=Danio rerio GN=wdsub1 PE=2 SV=1	NA	NA	GO:0016567(protein ubiquitination)	-	GO:0004842(ubiquitin-protein transferase activity)	K17065 DNM1L; dynamin 1-like protein [EC:3.6.5.5]
	evm.model.Contig3.70	81.3472	81.5473	95.6739	17.2804	9.12853	7.09293	39.2482	22.3807	24.2406	NA	NA	HMGB1_CRIGR	High mobility group protein B1 (Fragment) OS=Cricetulus griseus GN=HMGB1 PE=1 SV=1	KOG0381	General function prediction only	NA	NA	NA	K10802 HMGB1; high mobility group protein B1
	evm.model.Contig3.306	5.20425	8.84823	7.90849	10.4025	9.39155	8.03281	3.55237	4.23371	4.80795	GAY68612.1	GAY68612.1 hypothetical protein CUMW_265480 [Citrus unshiu]	KS6A2_MOUSE	Ribosomal protein S6 kinase alpha-2 OS=Mus musculus GN=Rps6ka2 PE=1 SV=1	KOG0033	Signal transduction mechanisms	GO:0006468(protein phosphorylation)	-	GO:0004672(protein kinase activity),GO:0005524(ATP binding)	K04515 CAMK2; calcium/calmodulin-dependent protein kinase (CaM kinase) II [EC:2.7.11.17]
	evm.model.Contig25.97	12.5406	18.2366	15.9139	28.5005	20.0222	21.879	44.1211	66.6199	74.3914	PNW77938.1	PNW77938.1 hypothetical protein CHLRE_10g457700v5 [Chlamydomonas reinhardtii]	KCC2D_CAEBR	Calcium/calmodulin-dependent protein kinase type II OS=Caenorhabditis briggsae GN=unc-43 PE=3 SV=1	KOG0033	Signal transduction mechanisms	GO:0006468(protein phosphorylation)	-	GO:0004672(protein kinase activity),GO:0005524(ATP binding)	K04515 CAMK2; calcium/calmodulin-dependent protein kinase (CaM kinase) II [EC:2.7.11.17]
	evm.model.Contig2.876	82.3346	72.4069	95.3095	101.268	213.483	232.815	45.9514	49.7552	43.0216	GBF94754.1	GBF94754.1 hypothetical protein Rsub_07637 [Raphidocelis subcapitata]	PA24F_MOUSE	Cytosolic phospholipase A2 zeta OS=Mus musculus GN=Pla2g4f PE=2 SV=3	KOG1325	Lipid transport and metabolism	GO:0006629(lipid metabolic process)	-	-	K16342 PLA2G4, CPLA2; cytosolic phospholipase A2 [EC:3.1.1.4]
	evm.model.Contig19.141	2.41661	4.60233	4.91056	10.5105	10.4	9.45603	5.03981	4.41346	5.006	XP_001419538.1	XP_001419538.1 predicted protein [Ostreococcus lucimarinus CCE9901]	MX_EPICO	Interferon-induced GTP-binding protein Mx OS=Epinephelus coioides GN=mx PE=2 SV=1	KOG0446	General function prediction only; Intracellular trafficking, secretion, and vesicular transport	NA	NA	NA	K17065 DNM1L; dynamin 1-like protein [EC:3.6.5.5]
	evm.model.Contig19.136	1.38684	3.08619	2.45883	3.6575	1.80571	1.50587	0.61477	0.759097	0.953152	XP_001419538.1	XP_001419538.1 predicted protein [Ostreococcus lucimarinus CCE9901]	MX3_ONCMY	Interferon-induced GTP-binding protein Mx3 OS=Oncorhynchus mykiss GN=mx3 PE=2 SV=1	NA	NA	GO:0016567(protein ubiquitination)	-	GO:0004842(ubiquitin-protein transferase activity)	K17065 DNM1L; dynamin 1-like protein [EC:3.6.5.5]
	evm.model.Contig11.107	110.143	128.457	117.972	245.584	165.011	189.342	70.7256	85.428	89.9334	NA	NA	CHMP5_RAT	Charged multivesicular body protein 5 OS=Rattus norvegicus GN=Chmp5 PE=2 SV=1	KOG1655	Intracellular trafficking, secretion, and vesicular transport	GO:0007034(vacuolar transport)	-	-	K12198 CHMP5, VPS60; charged multivesicular body protein 5
Lysosome	evm.model.Contig9.432	4.05419	3.59417	3.8436	2.23432	1.9441	1.5303	3.95721	3.848	3.58504	XP_019156800.1	XP_019156800.1 PREDICTED: lecithin-cholesterol acyltransferase-like 1 [Ipomoea nil]	PAG15_BOVIN	Group XV phospholipase A2 OS=Bos taurus GN=PLA2G15 PE=1 SV=1	KOG2369	Lipid transport and metabolism	GO:0006629(lipid metabolic process)	-	GO:0008374(O-acyltransferase activity)	K06129 LYPLA3; lysophospholipase III [EC:3.1.1.5]
	evm.model.Contig9.283	98.021	91.1963	74.51	113.205	114.524	117.14	39.3883	40.7929	53.2478	PTQ31979.1	PTQ31979.1 hypothetical protein MARPO_0104s0015 [Marchantia polymorpha]	CATZ_HUMAN	Cathepsin Z OS=Homo sapiens GN=CTSZ PE=1 SV=1	KOG1543	Posttranslational modification, protein turnover, chaperones	GO:0006508(proteolysis)	-	GO:0008234(cysteine-type peptidase activity)	K08568 CTSZ; cathepsin X [EC:3.4.18.1]
	evm.model.Contig9.204	1.47995	1.01085	1.25171	1.24286	1.56726	2.19481	5.73907	5.56705	3.31397	BAK03025.1	BAK03025.1 predicted protein [Hordeum vulgare subsp. vulgare]	TPP1_DICDI	Tripeptidyl-peptidase 1 OS=Dictyostelium discoideum GN=tpp1 PE=3 SV=1	NA	NA	GO:0006508(proteolysis)	-	GO:0004252(serine-type endopeptidase activity)	K01279 TPP1, CLN2; tripeptidyl-peptidase I [EC:3.4.14.9]
	evm.model.Contig71.31	5.49827	5.69408	4.47705	4.33833	5.01993	4.55689	1.34625	1.35989	1.0028	BAK03025.1	BAK03025.1 predicted protein [Hordeum vulgare subsp. vulgare]	PHYSA_PHYPO	Physarolisin OS=Physarum polycephalum PE=1 SV=1	NA	NA	-	-	GO:0008236(serine-type peptidase activity)	K01279 TPP1, CLN2; tripeptidyl-peptidase I [EC:3.4.14.9]
	evm.model.Contig7.435	1580.24	1271.73	1380.07	718.709	1542.01	1303.73	177.353	219.403	208.614	BAK03025.1	BAK03025.1 predicted protein [Hordeum vulgare subsp. vulgare]	TPP1_MACFA	Tripeptidyl-peptidase 1 OS=Macaca fascicularis GN=TPP1 PE=2 SV=2	NA	NA	GO:0006508(proteolysis)	-	GO:0004252(serine-type endopeptidase activity),GO:0008236(serine-type peptidase activity)	K01279 TPP1, CLN2; tripeptidyl-peptidase I [EC:3.4.14.9]
	evm.model.Contig7.427	1434.22	1150.25	1382	725.834	1576.97	1561.36	226.085	231.238	214.794	BAK03025.1	BAK03025.1 predicted protein [Hordeum vulgare subsp. vulgare]	TPP1_MACFA	Tripeptidyl-peptidase 1 OS=Macaca fascicularis GN=TPP1 PE=2 SV=2	NA	NA	GO:0006508(proteolysis)	-	GO:0008236(serine-type peptidase activity),GO:0004252(serine-type endopeptidase activity)	K01279 TPP1, CLN2; tripeptidyl-peptidase I [EC:3.4.14.9]
	evm.model.Contig6.412	1680.32	1438.8	1553.91	1491.21	2177.75	2148.71	260.078	299.946	258.623	BAK03025.1	BAK03025.1 predicted protein [Hordeum vulgare subsp. vulgare]	TPP1_MACFA	Tripeptidyl-peptidase 1 OS=Macaca fascicularis GN=TPP1 PE=2 SV=2	NA	NA	GO:0006508(proteolysis)	-	GO:0004252(serine-type endopeptidase activity),GO:0008236(serine-type peptidase activity)	K01279 TPP1, CLN2; tripeptidyl-peptidase I [EC:3.4.14.9]
	evm.model.Contig6.411	1046.51	846.961	1041.31	810.502	1942.2	2012.43	733.894	713.913	696.835	BAK03025.1	BAK03025.1 predicted protein [Hordeum vulgare subsp. vulgare]	TPP1_MACFA	Tripeptidyl-peptidase 1 OS=Macaca fascicularis GN=TPP1 PE=2 SV=2	NA	NA	-	-	GO:0008236(serine-type peptidase activity)	K01279 TPP1, CLN2; tripeptidyl-peptidase I [EC:3.4.14.9]
	evm.model.Contig6.31	33.0899	33.2554	27.9942	86.8799	93.0384	93.1242	13.6266	13.3741	13.2172	NA	NA	NEUR1_MOUSE	Sialidase-1 OS=Mus musculus GN=Neu1 PE=1 SV=1	NA	NA	NA	NA	NA	K01186 NEU1; sialidase-1 [EC:3.2.1.18]
	evm.model.Contig6.135	61.0226	61.1757	66.4084	56.7718	50.8902	46.4357	22.771	18.5593	17.4582	EEF25715.1	EEF25715.1 glucosylceramidase, putative [Ricinus communis]	NEG1_NEUCR	Endo-1,6-beta-D-glucanase OS=Neurospora crassa (strain ATCC 24698 / 74-OR23-1A / CBS 708.71 / DSM 1257 / FGSC 987) GN=neg-1 PE=1 SV=2	KOG2566	Carbohydrate transport and metabolism	NA	NA	NA	K01201 GBA, srfJ; glucosylceramidase [EC:3.2.1.45]
	evm.model.Contig50.27	6.81151	7.31296	6.69752	9.14881	8.11703	7.41944	1.38742	1.40012	1.12112	BAK03025.1	BAK03025.1 predicted protein [Hordeum vulgare subsp. vulgare]	PHYSA_PHYPO	Physarolisin OS=Physarum polycephalum PE=1 SV=1	NA	NA	-	-	GO:0008236(serine-type peptidase activity)	K01279 TPP1, CLN2; tripeptidyl-peptidase I [EC:3.4.14.9]
	evm.model.Contig45.118	7.53175	8.84266	6.98218	11.6857	8.936	6.92868	4.18561	2.95785	4.103	PON52090.1	PON52090.1 hypothetical protein TorRG33x02_309310 [Trema orientale]	HGNAT_HUMAN	Heparan-alpha-glucosaminide N-acetyltransferase OS=Homo sapiens GN=HGSNAT PE=1 SV=2	KOG4683	Function unknown	NA	NA	NA	K10532 HGSNAT; heparan-alpha-glucosaminide N-acetyltransferase [EC:2.3.1.78]
	evm.model.Contig4.471	128.23	122.427	101.827	150.017	113.855	102.512	44.4267	41.3586	42.3335	XP_021909326.1	XP_021909326.1 purple acid phosphatase 17-like [Carica papaya]	PPA5_MOUSE	Tartrate-resistant acid phosphatase type 5 OS=Mus musculus GN=Acp5 PE=1 SV=2	KOG2679	Posttranslational modification, protein turnover, chaperones	-	-	GO:0016787(hydrolase activity)	K14379 ACP5; tartrate-resistant acid phosphatase type 5 [EC:3.1.3.2]
	evm.model.Contig4.289	280.673	293.864	228.259	391.75	306.794	259.753	78.1316	78.8858	87.0399	GAQ83884.1	GAQ83884.1 N-acetylglucosamine-1-phosphodiester alpha-N-acetylglucosaminidase [Klebsormidium nitens]	NAGPA_MOUSE	N-acetylglucosamine-1-phosphodiester alpha-N-acetylglucosaminidase OS=Mus musculus GN=Nagpa PE=1 SV=2	NA	NA	NA	NA	NA	K01125 NAGPA; N-acetylglucosamine-1-phosphodiester alpha-N-acetylglucosaminidase [EC:3.1.4.45]
	evm.model.Contig4.237	60.7949	64.2914	55.8192	88.4759	69.7002	68.9002	32.8318	28.2109	31.9151	XP_002954510.1	XP_002954510.1 hypothetical protein VOLCADRAFT_95412 [Volvox carteri f. nagariensis]	SCRB2_HUMAN	Lysosome membrane protein 2 OS=Homo sapiens GN=SCARB2 PE=1 SV=2	KOG3776	Signal transduction mechanisms	-	GO:0016020(membrane)	-	K12384 SCARB2, LIMP2, CD36L2; lysosome membrane protein 2
	evm.model.Contig36.106	138.617	140.441	120.929	135.901	120.631	116.756	49.3351	47.614	52.2537	XP_016702854.1	XP_016702854.1 PREDICTED: beta-hexosaminidase 3-like isoform X1 [Gossypium hirsutum]	HEXB_HUMAN	Beta-hexosaminidase subunit beta OS=Homo sapiens GN=HEXB PE=1 SV=3	KOG2499	Carbohydrate transport and metabolism	GO:0005975(carbohydrate metabolic process)	-	GO:0004553(hydrolase activity, hydrolyzing O-glycosyl compounds)	K12373 HEXA_B; hexosaminidase [EC:3.2.1.52]
	evm.model.Contig34.130	39.4258	44.0527	36.9333	60.3816	44.6595	37.0004	15.2531	13.6206	16.7834	PTQ31979.1	PTQ31979.1 hypothetical protein MARPO_0104s0015 [Marchantia polymorpha]	CATZ_HUMAN	Cathepsin Z OS=Homo sapiens GN=CTSZ PE=1 SV=1	KOG1543	Posttranslational modification, protein turnover, chaperones	GO:0006508(proteolysis)	-	GO:0008234(cysteine-type peptidase activity)	K08568 CTSZ; cathepsin X [EC:3.4.18.1]
	evm.model.Contig34.127	35.4039	37.3666	30.6435	61.8754	55.2259	49.7377	8.34329	8.48667	10.2332	PTQ31979.1	PTQ31979.1 hypothetical protein MARPO_0104s0015 [Marchantia polymorpha]	CATZ_HUMAN	Cathepsin Z OS=Homo sapiens GN=CTSZ PE=1 SV=1	KOG1543	Posttranslational modification, protein turnover, chaperones	GO:0006508(proteolysis)	-	GO:0008234(cysteine-type peptidase activity)	K08568 CTSZ; cathepsin X [EC:3.4.18.1]
	evm.model.Contig33.167	493.095	439.869	419.031	423.796	527.883	533.467	248.689	195.407	217.708	XP_023926175.1	XP_023926175.1 vacuolar protease A-like [Quercus suber]	CATD_CHIHA	Cathepsin D OS=Chionodraco hamatus GN=ctsd PE=1 SV=2	KOG1339	Posttranslational modification, protein turnover, chaperones	NA	NA	NA	K01379 CTSD; cathepsin D [EC:3.4.23.5]
	evm.model.Contig30.49	1087.38	902.189	1055.01	784.857	1512.83	1644.96	486.857	495.064	470.487	BAJ93724.1	BAJ93724.1 predicted protein [Hordeum vulgare subsp. vulgare]	TPP1_MACFA	Tripeptidyl-peptidase 1 OS=Macaca fascicularis GN=TPP1 PE=2 SV=2	NA	NA	GO:0006508(proteolysis)	-	GO:0004252(serine-type endopeptidase activity),GO:0008236(serine-type peptidase activity)	K01279 TPP1, CLN2; tripeptidyl-peptidase I [EC:3.4.14.9]
	evm.model.Contig30.108	847.328	722.263	888.767	647.425	1369.15	1469.96	468.946	437.868	438.388	BAJ93724.1	BAJ93724.1 predicted protein [Hordeum vulgare subsp. vulgare]	TPP1_MACFA	Tripeptidyl-peptidase 1 OS=Macaca fascicularis GN=TPP1 PE=2 SV=2	NA	NA	GO:0006508(proteolysis)	-	GO:0004252(serine-type endopeptidase activity),GO:0008236(serine-type peptidase activity)	K01279 TPP1, CLN2; tripeptidyl-peptidase I [EC:3.4.14.9]
	evm.model.Contig24.101	2.94655	4.00674	4.54767	4.05989	7.97223	11.7981	21.7366	25.9907	23.7609	XP_024374329.1	XP_024374329.1 ATP-binding cassette sub-family A member 1-like [Physcomitrella patens]	ABCA2_RAT	ATP-binding cassette sub-family A member 2 OS=Rattus norvegicus GN=Abca2 PE=1 SV=1	KOG0059	Lipid transport and metabolism; General function prediction only	-	-	GO:0005524(ATP binding),GO:0016887(ATPase activity)	K05642 ABCA2; ATP-binding cassette, subfamily A (ABC1), member 2
	evm.model.Contig23.84	4.8117	6.16551	2.27183	3.42334	3.23898	3.32541	10.1001	7.84255	5.86408	GAX79633.1	GAX79633.1 hypothetical protein CEUSTIGMA_g7074.t1 [Chlamydomonas eustigma]	YUW5_CAEEL	Uncharacterized serine carboxypeptidase F41C3.5 OS=Caenorhabditis elegans GN=F41C3.5 PE=1 SV=1	KOG1282	Amino acid transport and metabolism; Posttranslational modification, protein turnover, chaperones	GO:0006508(proteolysis)	-	GO:0004185(serine-type carboxypeptidase activity)	K13289 CTSA, CPY; cathepsin A (carboxypeptidase C) [EC:3.4.16.5]
	evm.model.Contig22.14	108.605	103.879	86.308	171.797	147.923	143.187	47.3879	37.0979	47.1383	XP_019443296.1	XP_019443296.1 PREDICTED: thiol protease aleurain-like [Lupinus angustifolius]	CRUST_PANBO	Crustapain OS=Pandalus borealis GN=Cys PE=1 SV=1	KOG1543	Posttranslational modification, protein turnover, chaperones	GO:0006508(proteolysis)	-	GO:0008234(cysteine-type peptidase activity)	K01366 CTSH; cathepsin H [EC:3.4.22.16]
	evm.model.Contig21.228	17.0068	22.2194	24.5756	37.9629	23.9598	13.919	11.5972	10.0788	12.8204	XP_020244230.1	XP_020244230.1 purple acid phosphatase 3-like [Asparagus officinalis]	PPA5_MOUSE	Tartrate-resistant acid phosphatase type 5 OS=Mus musculus GN=Acp5 PE=1 SV=2	KOG2679	Posttranslational modification, protein turnover, chaperones	-	-	GO:0016787(hydrolase activity)	K14379 ACP5; tartrate-resistant acid phosphatase type 5 [EC:3.1.3.2]
	evm.model.Contig2.775	39.4292	32.0034	40.8199	13.6396	19.0637	16.7198	50.5067	36.6697	41.1193	AIA96001.1	AIA96001.1 FGE-sulfatase, partial [uncultured Ostreococcus]	SUMF1_MOUSE	Sulfatase-modifying factor 1 OS=Mus musculus GN=Sumf1 PE=1 SV=2	NA	NA	NA	NA	NA	K13444 SUMF1, FGE; formylglycine-generating enzyme [EC:1.8.3.7]
	evm.model.Contig2.740	88.1727	80.1689	86.7261	97.3055	101.57	110.283	53.1556	43.9902	35.4803	XP_005645332.1	XP_005645332.1 glycoside hydrolase [Coccomyxa subellipsoidea C-169]	MANBA_MOUSE	Beta-mannosidase OS=Mus musculus GN=Manba PE=1 SV=1	KOG2230	Carbohydrate transport and metabolism	GO:0005975(carbohydrate metabolic process)	-	GO:0004553(hydrolase activity, hydrolyzing O-glycosyl compounds)	K01192 E3.2.1.25, MANBA, manB; beta-mannosidase [EC:3.2.1.25]
	evm.model.Contig2.277	1422.24	1378.09	1387.85	2041.33	2158.17	2144.26	744.069	647.55	690.479	XP_023907160.1	XP_023907160.1 tripeptidyl-peptidase sed2-like [Quercus suber]	TPP1_RAT	Tripeptidyl-peptidase 1 OS=Rattus norvegicus GN=Tpp1 PE=1 SV=1	NA	NA	GO:0006508(proteolysis)	-	GO:0004252(serine-type endopeptidase activity),GO:0008236(serine-type peptidase activity)	K01279 TPP1, CLN2; tripeptidyl-peptidase I [EC:3.4.14.9]
	evm.model.Contig19.200	22.6274	28.2437	19.8698	46.1086	36.688	33.7882	3.8668	4.17065	5.00476	PTQ31979.1	PTQ31979.1 hypothetical protein MARPO_0104s0015 [Marchantia polymorpha]	CATZ_HUMAN	Cathepsin Z OS=Homo sapiens GN=CTSZ PE=1 SV=1	KOG1543	Posttranslational modification, protein turnover, chaperones	GO:0006508(proteolysis)	-	GO:0008234(cysteine-type peptidase activity)	K08568 CTSZ; cathepsin X [EC:3.4.18.1]
	evm.model.Contig19.197	53.8388	52.75	43.2442	85.2248	70.6566	62.265	17.0569	15.9881	17.7461	PTQ31979.1	PTQ31979.1 hypothetical protein MARPO_0104s0015 [Marchantia polymorpha]	CATZ_HUMAN	Cathepsin Z OS=Homo sapiens GN=CTSZ PE=1 SV=1	KOG1543	Posttranslational modification, protein turnover, chaperones	GO:0006508(proteolysis)	-	GO:0008234(cysteine-type peptidase activity)	K08568 CTSZ; cathepsin X [EC:3.4.18.1]
	evm.model.Contig15.186	2.80319	3.19037	2.94513	1.66986	2.11208	1.85947	2.24454	4.15089	4.8839	XP_023893854.1	XP_023893854.1 tripeptidyl-peptidase sed1-like [Quercus suber]	TPP1_DICDI	Tripeptidyl-peptidase 1 OS=Dictyostelium discoideum GN=tpp1 PE=3 SV=1	NA	NA	NA	NA	NA	K01279 TPP1, CLN2; tripeptidyl-peptidase I [EC:3.4.14.9]
	evm.model.Contig14.26	49.3866	49.1931	45.3901	88.8426	86.6832	78.0281	25.6511	24.6572	29.5828	BAF03553.1	BAF03553.1 cysteine proteinase CP2 [Phaseolus vulgaris]	CYSP1_DICDI	Cysteine proteinase 1 OS=Dictyostelium discoideum GN=cprA PE=2 SV=2	KOG1542	Posttranslational modification, protein turnover, chaperones	GO:0006508(proteolysis)	-	GO:0008234(cysteine-type peptidase activity)	K01373 CTSF; cathepsin F [EC:3.4.22.41]
	evm.model.Contig13.6	107.898	103.465	85.1601	170.783	146.796	140.877	45.8994	36.7874	45.9891	XP_019443296.1	XP_019443296.1 PREDICTED: thiol protease aleurain-like [Lupinus angustifolius]	CRUST_PANBO	Crustapain OS=Pandalus borealis GN=Cys PE=1 SV=1	KOG1543	Posttranslational modification, protein turnover, chaperones	GO:0006508(proteolysis)	-	GO:0008234(cysteine-type peptidase activity)	K01366 CTSH; cathepsin H [EC:3.4.22.16]
	evm.model.Contig13.145	4.60115	6.52101	6.93215	5.58965	7.54402	7.02382	13.4661	27.8565	26.3723	BAJ93724.1	BAJ93724.1 predicted protein [Hordeum vulgare subsp. vulgare]	TPP1_MACFA	Tripeptidyl-peptidase 1 OS=Macaca fascicularis GN=TPP1 PE=2 SV=2	NA	NA	GO:0006508(proteolysis)	-	GO:0004252(serine-type endopeptidase activity)	K01279 TPP1, CLN2; tripeptidyl-peptidase I [EC:3.4.14.9]
	evm.model.Contig12.342	8.09463	10.0569	7.66126	11.3961	7.30414	7.60329	4.05219	3.16127	4.00671	PON52090.1	PON52090.1 hypothetical protein TorRG33x02_309310 [Trema orientale]	HGNAT_HUMAN	Heparan-alpha-glucosaminide N-acetyltransferase OS=Homo sapiens GN=HGSNAT PE=1 SV=2	KOG4683	Function unknown	NA	NA	NA	K10532 HGSNAT; heparan-alpha-glucosaminide N-acetyltransferase [EC:2.3.1.78]
	evm.model.Contig12.160	957.732	888.143	710.662	1271.49	1254.5	1148	307.932	252.625	317.163	BAK00754.1	BAK00754.1 predicted protein [Hordeum vulgare subsp. vulgare]	CYSP2_LEIPI	Cysteine proteinase 2 OS=Leishmania pifanoi GN=CYS2 PE=1 SV=1	KOG1542	Posttranslational modification, protein turnover, chaperones	GO:0006508(proteolysis)	-	GO:0008234(cysteine-type peptidase activity)	K01373 CTSF; cathepsin F [EC:3.4.22.41]
	evm.model.Contig11.411	4.86379	6.05476	6.9738	3.59732	3.08119	3.30718	10.439	7.64476	8.42072	GAX79633.1	GAX79633.1 hypothetical protein CEUSTIGMA_g7074.t1 [Chlamydomonas eustigma]	YUW5_CAEEL	Uncharacterized serine carboxypeptidase F41C3.5 OS=Caenorhabditis elegans GN=F41C3.5 PE=1 SV=1	KOG1282	Amino acid transport and metabolism; Posttranslational modification, protein turnover, chaperones	GO:0006508(proteolysis)	-	GO:0004185(serine-type carboxypeptidase activity)	K13289 CTSA, CPY; cathepsin A (carboxypeptidase C) [EC:3.4.16.5]
	evm.model.Contig10.12	445.588	398.076	381.797	386.045	490.808	496.261	230.995	184.476	204.519	XP_023926175.1	XP_023926175.1 vacuolar protease A-like [Quercus suber]	CATD_CHIHA	Cathepsin D OS=Chionodraco hamatus GN=ctsd PE=1 SV=2	KOG1339	Posttranslational modification, protein turnover, chaperones	NA	NA	NA	K01379 CTSD; cathepsin D [EC:3.4.23.5]
	evm.model.Contig1.761	25.2893	22.9714	32.4324	7.0636	8.73496	9.5187	42.2345	28.995	23.3689	EEF22986.1	EEF22986.1 glucosylceramidase, putative, partial [Ricinus communis]	GLCM4_CAEEL	Putative glucosylceramidase 4 OS=Caenorhabditis elegans GN=gba-4 PE=3 SV=2	KOG2566	Carbohydrate transport and metabolism	NA	NA	NA	K01201 GBA, srfJ; glucosylceramidase [EC:3.2.1.45]
Apoptosis	evm.model.Contig9.283	98.021	91.1963	74.51	113.205	114.524	117.14	39.3883	40.7929	53.2478	PTQ31979.1	PTQ31979.1 hypothetical protein MARPO_0104s0015 [Marchantia polymorpha]	CATZ_HUMAN	Cathepsin Z OS=Homo sapiens GN=CTSZ PE=1 SV=1	KOG1543	Posttranslational modification, protein turnover, chaperones	GO:0006508(proteolysis)	-	GO:0008234(cysteine-type peptidase activity)	K08568 CTSZ; cathepsin X [EC:3.4.18.1]
	evm.model.Contig87.27	8.35828	8.17796	6.51537	8.54722	8.73756	6.26675	4.02463	2.94299	2.68153	NA	NA	NA	NA	NA	NA	-	-	GO:0003677(DNA binding),GO:0008270(zinc ion binding)	K10798 PARP; poly [ADP-ribose] polymerase [EC:2.4.2.30]
	evm.model.Contig37.173	0.969537	0.867528	0.577072	2.35167	1.26304	0.996057	0.145326	0.294416	0.189527	XP_010060142.1	XP_010060142.1 PREDICTED: tubulin alpha chain [Eucalyptus grandis]	TBA2_PELFA	Tubulin alpha-2 chain OS=Pelvetia fastigiata GN=TUBA2 PE=2 SV=1	KOG1376	Cytoskeleton	-	-	GO:0003924(GTPase activity)	K07374 TUBA; tubulin alpha
	evm.model.Contig34.130	39.4258	44.0527	36.9333	60.3816	44.6595	37.0004	15.2531	13.6206	16.7834	PTQ31979.1	PTQ31979.1 hypothetical protein MARPO_0104s0015 [Marchantia polymorpha]	CATZ_HUMAN	Cathepsin Z OS=Homo sapiens GN=CTSZ PE=1 SV=1	KOG1543	Posttranslational modification, protein turnover, chaperones	GO:0006508(proteolysis)	-	GO:0008234(cysteine-type peptidase activity)	K08568 CTSZ; cathepsin X [EC:3.4.18.1]
	evm.model.Contig34.127	35.4039	37.3666	30.6435	61.8754	55.2259	49.7377	8.34329	8.48667	10.2332	PTQ31979.1	PTQ31979.1 hypothetical protein MARPO_0104s0015 [Marchantia polymorpha]	CATZ_HUMAN	Cathepsin Z OS=Homo sapiens GN=CTSZ PE=1 SV=1	KOG1543	Posttranslational modification, protein turnover, chaperones	GO:0006508(proteolysis)	-	GO:0008234(cysteine-type peptidase activity)	K08568 CTSZ; cathepsin X [EC:3.4.18.1]
	evm.model.Contig33.167	493.095	439.869	419.031	423.796	527.883	533.467	248.689	195.407	217.708	XP_023926175.1	XP_023926175.1 vacuolar protease A-like [Quercus suber]	CATD_CHIHA	Cathepsin D OS=Chionodraco hamatus GN=ctsd PE=1 SV=2	KOG1339	Posttranslational modification, protein turnover, chaperones	NA	NA	NA	K01379 CTSD; cathepsin D [EC:3.4.23.5]
	evm.model.Contig22.14	108.605	103.879	86.308	171.797	147.923	143.187	47.3879	37.0979	47.1383	XP_019443296.1	XP_019443296.1 PREDICTED: thiol protease aleurain-like [Lupinus angustifolius]	CRUST_PANBO	Crustapain OS=Pandalus borealis GN=Cys PE=1 SV=1	KOG1543	Posttranslational modification, protein turnover, chaperones	GO:0006508(proteolysis)	-	GO:0008234(cysteine-type peptidase activity)	K01366 CTSH; cathepsin H [EC:3.4.22.16]
	evm.model.Contig19.200	22.6274	28.2437	19.8698	46.1086	36.688	33.7882	3.8668	4.17065	5.00476	PTQ31979.1	PTQ31979.1 hypothetical protein MARPO_0104s0015 [Marchantia polymorpha]	CATZ_HUMAN	Cathepsin Z OS=Homo sapiens GN=CTSZ PE=1 SV=1	KOG1543	Posttranslational modification, protein turnover, chaperones	GO:0006508(proteolysis)	-	GO:0008234(cysteine-type peptidase activity)	K08568 CTSZ; cathepsin X [EC:3.4.18.1]
	evm.model.Contig19.197	53.8388	52.75	43.2442	85.2248	70.6566	62.265	17.0569	15.9881	17.7461	PTQ31979.1	PTQ31979.1 hypothetical protein MARPO_0104s0015 [Marchantia polymorpha]	CATZ_HUMAN	Cathepsin Z OS=Homo sapiens GN=CTSZ PE=1 SV=1	KOG1543	Posttranslational modification, protein turnover, chaperones	GO:0006508(proteolysis)	-	GO:0008234(cysteine-type peptidase activity)	K08568 CTSZ; cathepsin X [EC:3.4.18.1]
	evm.model.Contig14.26	49.3866	49.1931	45.3901	88.8426	86.6832	78.0281	25.6511	24.6572	29.5828	BAF03553.1	BAF03553.1 cysteine proteinase CP2 [Phaseolus vulgaris]	CYSP1_DICDI	Cysteine proteinase 1 OS=Dictyostelium discoideum GN=cprA PE=2 SV=2	KOG1542	Posttranslational modification, protein turnover, chaperones	GO:0006508(proteolysis)	-	GO:0008234(cysteine-type peptidase activity)	K01373 CTSF; cathepsin F [EC:3.4.22.41]
	evm.model.Contig13.6	107.898	103.465	85.1601	170.783	146.796	140.877	45.8994	36.7874	45.9891	XP_019443296.1	XP_019443296.1 PREDICTED: thiol protease aleurain-like [Lupinus angustifolius]	CRUST_PANBO	Crustapain OS=Pandalus borealis GN=Cys PE=1 SV=1	KOG1543	Posttranslational modification, protein turnover, chaperones	GO:0006508(proteolysis)	-	GO:0008234(cysteine-type peptidase activity)	K01366 CTSH; cathepsin H [EC:3.4.22.16]
	evm.model.Contig12.160	957.732	888.143	710.662	1271.49	1254.5	1148	307.932	252.625	317.163	BAK00754.1	BAK00754.1 predicted protein [Hordeum vulgare subsp. vulgare]	CYSP2_LEIPI	Cysteine proteinase 2 OS=Leishmania pifanoi GN=CYS2 PE=1 SV=1	KOG1542	Posttranslational modification, protein turnover, chaperones	GO:0006508(proteolysis)	-	GO:0008234(cysteine-type peptidase activity)	K01373 CTSF; cathepsin F [EC:3.4.22.41]
