# Supplementary material for: Transcriptional profile reveals the physiological responses to prey availability in the mixotrophic chrysophyte Poterioochromonas malhamensis
Source: Front Microbiol. 2023 Oct 4;14:1173541. doi: 10.3389/fmicb.2023.1173541 (PMC10582637; doi:10.3389/fmicb.2023.1173541)
Supplement: Supplementary file 5 [file Table_5.XLSX]

## Sheet: rnaallkegg
Table S5. Gene expression related to RNA degradation, ribosome biogenesis, and nucleotide metabolism in P. malhamensis under autotrophy (P), fed with digestible prey C. sorokiniana GT-1 (PDA), and fed with indigestible prey C. sorokiniana CMBB-146 (PIA).
Pathway_module	Gene_Name	PDA_1	PDA_2	PDA_3	PIA_1	PIA_2	PIA_3	P_1	P_2	P_3	NR_ID	NR_annotation	Swiss_ID	Swiss_annotation	KOG_ID	KOG_annotation	GO_BP	GO_CC	GO_MF	KEGG_annotation
RNA degradation	evm.model.Contig39.73	2.75709	3.81106	5.97505	7.72829	12.2746	13.359	7.64047	8.43655	6.27409	XP_023926144.1	XP_023926144.1 DExH-box ATP-dependent RNA helicase DExH1-like [Quercus suber]	YG65_SCHPO	Uncharacterized helicase C15C4.05 OS=Schizosaccharomyces pombe (strain 972 / ATCC 24843) GN=SPBC15C4.05 PE=3 SV=1	NA	NA	-	-	GO:0003676(nucleic acid binding),GO:0005524(ATP binding)	K14442 DHX36, RHAU; ATP-dependent RNA helicase DHX36 [EC:3.6.4.13]
	evm.model.Contig6.425	17.1604	18.9232	15.2718	12.8273	5.89717	6.71098	11.7572	10.6476	12.8316	PRW20484.1	PRW20484.1 exosome complex component RRP41-like protein isoform B [Chlorella sorokiniana]	EXOS4_MOUSE	Exosome complex component RRP41 OS=Mus musculus GN=Exosc4 PE=1 SV=3	KOG1068	Translation, ribosomal structure and biogenesis	NA	NA	NA	K11600 RRP41, EXOSC4, SKI6; exosome complex component RRP41
	evm.model.Contig28.102	210.005	203.546	198.637	64.623	74.0575	66.0513	299.412	237.719	157.868	OAE34165.1	OAE34165.1 hypothetical protein AXG93_1593s1240 [Marchantia polymorpha subsp. ruderalis]	ENO_MASBA	Enolase OS=Mastigamoeba balamuthi GN=ENOL PE=2 SV=1	KOG2670	Carbohydrate transport and metabolism	NA	NA	NA	K01689 ENO, eno; enolase [EC:4.2.1.11]
	evm.model.Contig28.101	294.815	257.59	255.903	83.0123	88.4036	94.3989	409.127	315.897	286.436	XP_005644049.1	XP_005644049.1 enolase [Coccomyxa subellipsoidea C-169]	ENO_SOLLC	Enolase OS=Solanum lycopersicum GN=PGH1 PE=2 SV=1	KOG2670	Carbohydrate transport and metabolism	NA	NA	NA	K01689 ENO, eno; enolase [EC:4.2.1.11]
	evm.model.Contig4.666	15.0452	14.2425	15.8839	5.32797	8.50194	7.69719	15.5737	13.8016	15.4389	XP_019234124.1	XP_019234124.1 PREDICTED: exosome complex exonuclease RRP44 homolog A [Nicotiana attenuata]	RRP44_MOUSE	Exosome complex exonuclease RRP44 OS=Mus musculus GN=Dis3 PE=1 SV=4	KOG2102	Translation, ribosomal structure and biogenesis	-	-	GO:0003723(RNA binding),GO:0004540(ribonuclease activity)	K12585 DIS3, RRP44; exosome complex exonuclease DIS3/RRP44 [EC:3.1.13.-]
	evm.model.Contig1.1212	147.515	199.235	215.954	70.4662	47.8177	43.2242	31.3479	28.9111	28.0016	XP_005644409.1	XP_005644409.1 chaperonin 60A [Coccomyxa subellipsoidea C-169]	CH602_SYNP6	60 kDa chaperonin 2 OS=Synechococcus sp. (strain ATCC 27144 / PCC 6301 / SAUG 1402/1) GN=groL2 PE=3 SV=1	KOG0356	Posttranslational modification, protein turnover, chaperones	-	-	GO:0005524(ATP binding)	K04077 groEL, HSPD1; chaperonin GroEL
	evm.model.Contig3.918	182.62	166.736	153.105	47.6286	27.8432	26.3899	154.233	121.836	108.879	XP_024991529.1	XP_024991529.1 ATP-dependent 6-phosphofructokinase 4, chloroplastic-like isoform X1 [Cynara cardunculus var. scolymus]	PFKA6_ARATH	ATP-dependent 6-phosphofructokinase 6 OS=Arabidopsis thaliana GN=PFK6 PE=1 SV=1	KOG2440	Carbohydrate transport and metabolism	GO:0006096(glycolytic process)	-	GO:0003872(6-phosphofructokinase activity)	K00850 pfkA, PFK; 6-phosphofructokinase 1 [EC:2.7.1.11]
	evm.model.Contig9.476	119.391	105.742	90.3729	47.0095	33.1561	33.1799	46.4372	40.6351	43.5927	ADE77121.1	ADE77121.1 unknown [Picea sitchensis]	AB20I_ARATH	ABC transporter I family member 20 OS=Arabidopsis thaliana GN=ABCI20 PE=2 SV=1	KOG2355	Transcription; General function prediction only	-	-	GO:0005524(ATP binding),GO:0016887(ATPase activity)	K12608 CAF16; CCR4-NOT complex subunit CAF16
	evm.model.Contig18.200	43.2172	50.9027	57.0647	104.79	140.913	186.006	75.4937	74.7003	26.7868	BAK03058.1	BAK03058.1 predicted protein [Hordeum vulgare subsp. vulgare]	PABP_ASPNC	Polyadenylate-binding protein, cytoplasmic and nuclear OS=Aspergillus niger (strain CBS 513.88 / FGSC A1513) GN=pab1 PE=3 SV=1	NA	NA	-	-	GO:0003676(nucleic acid binding)	K13126 PABPC; polyadenylate-binding protein
	evm.model.Contig86.23	12.5485	21.3039	9.9625	31.5161	56.9924	46.5306	8.85609	27.3964	22.323	BAK03058.1	BAK03058.1 predicted protein [Hordeum vulgare subsp. vulgare]	UBP1C_ARATH	Oligouridylate-binding protein 1C OS=Arabidopsis thaliana GN=UBP1C PE=1 SV=1	KOG0118	General function prediction only	-	-	GO:0003676(nucleic acid binding)	K13126 PABPC; polyadenylate-binding protein
	evm.model.Contig21.186	3.45141	3.47375	6.48167	5.86166	11.9855	13.4446	6.54825	12.5032	5.4721	OIV92180.1	OIV92180.1 hypothetical protein TanjilG_30821 [Lupinus angustifolius]	PABP5_ARATH	Polyadenylate-binding protein 5 OS=Arabidopsis thaliana GN=PAB5 PE=1 SV=3	KOG0123	RNA processing and modification; Translation, ribosomal structure and biogenesis	-	-	GO:0003676(nucleic acid binding)	K13126 PABPC; polyadenylate-binding protein
	evm.model.Contig41.69	6.08705	7.20796	9.00337	11.3967	17.2306	23.62	17.2266	17.0363	10.9387	BAK03058.1	BAK03058.1 predicted protein [Hordeum vulgare subsp. vulgare]	PAP1B_DICDI	Polyadenylate-binding protein 1-B OS=Dictyostelium discoideum GN=pabpc1B PE=3 SV=1	KOG0123	RNA processing and modification; Translation, ribosomal structure and biogenesis	-	-	GO:0003676(nucleic acid binding)	K13126 PABPC; polyadenylate-binding protein
	evm.model.Contig44.33	7.15286	14.5015	6.71579	19.3678	43.9037	36.4195	5.81814	17.8896	13.2662	BAK03058.1	BAK03058.1 predicted protein [Hordeum vulgare subsp. vulgare]	UBP1C_ARATH	Oligouridylate-binding protein 1C OS=Arabidopsis thaliana GN=UBP1C PE=1 SV=1	KOG0118	General function prediction only	-	-	GO:0003676(nucleic acid binding)	K13126 PABPC; polyadenylate-binding protein
	evm.model.Contig25.5	11.7611	12.4057	19.7253	12.2084	37.7885	42.9292	32.9202	40.1856	35.1238	XP_011017176.1	XP_011017176.1 PREDICTED: polyadenylate-binding protein 8-like [Populus euphratica]	PABP2_ARATH	Polyadenylate-binding protein 2 OS=Arabidopsis thaliana GN=PAB2 PE=1 SV=1	KOG0123	RNA processing and modification; Translation, ribosomal structure and biogenesis	-	-	GO:0003676(nucleic acid binding)	K13126 PABPC; polyadenylate-binding protein
	evm.model.Contig7.345	173.116	239.649	247.122	115.654	76.869	68.5589	51.7221	41.7991	45.1468	XP_016691670.1	XP_016691670.1 PREDICTED: polyadenylate-binding protein 8-like [Gossypium hirsutum]	PABP_CRYNJ	Polyadenylate-binding protein, cytoplasmic and nuclear OS=Cryptococcus neoformans var. neoformans serotype D (strain JEC21 / ATCC MYA-565) GN=PAB1 PE=3 SV=1	KOG0123	RNA processing and modification; Translation, ribosomal structure and biogenesis	-	-	GO:0003676(nucleic acid binding)	K13126 PABPC; polyadenylate-binding protein
	evm.model.Contig13.302	0.802216	0.68429	0.526949	1.585	1.55025	1.38981	7.91417	8.72144	6.5764	BAK03058.1	BAK03058.1 predicted protein [Hordeum vulgare subsp. vulgare]	PABP_EMENI	Polyadenylate-binding protein, cytoplasmic and nuclear OS=Emericella nidulans (strain FGSC A4 / ATCC 38163 / CBS 112.46 / NRRL 194 / M139) GN=pab1 PE=2 SV=2	KOG0151	General function prediction only	-	-	GO:0003676(nucleic acid binding)	K13126 PABPC; polyadenylate-binding protein
	evm.model.Contig13.55	4.13032	4.11143	7.61727	6.48304	18.4926	20.6013	15.4352	16.1123	7.80818	BAK03058.1	BAK03058.1 predicted protein [Hordeum vulgare subsp. vulgare]	RBM19_MOUSE	Probable RNA-binding protein 19 OS=Mus musculus GN=Rbm19 PE=1 SV=1	KOG0110	General function prediction only	-	-	GO:0003676(nucleic acid binding)	K13126 PABPC; polyadenylate-binding protein
	evm.model.Contig14.292	1.70075	1.05882	1.43247	2.97262	3.59491	3.35822	11.0705	8.3787	6.12372	BAK03058.1	BAK03058.1 predicted protein [Hordeum vulgare subsp. vulgare]	PABP_COCIM	Polyadenylate-binding protein, cytoplasmic and nuclear OS=Coccidioides immitis (strain RS) GN=PAB1 PE=3 SV=1	NA	NA	-	-	GO:0003676(nucleic acid binding)	K13126 PABPC; polyadenylate-binding protein
	evm.model.Contig14.290	86.1948	73.0469	72.2086	208.819	156.948	160.127	222.093	209.64	152.921	BAK03058.1	BAK03058.1 predicted protein [Hordeum vulgare subsp. vulgare]	PABP_MAGO7	Polyadenylate-binding protein, cytoplasmic and nuclear OS=Magnaporthe oryzae (strain 70-15 / ATCC MYA-4617 / FGSC 8958) GN=PAB1 PE=3 SV=1	KOG0148	RNA processing and modification; Translation, ribosomal structure and biogenesis	-	-	GO:0003676(nucleic acid binding)	K13126 PABPC; polyadenylate-binding protein
	evm.model.Contig13.31	9.70577	11.5006	9.07377	4.23203	2.77927	1.80131	3.4449	3.16752	5.11864	GAX79778.1	GAX79778.1 hypothetical protein CEUSTIGMA_g7218.t1 [Chlamydomonas eustigma]	CER7L_ARATH	Protein RRP45A OS=Arabidopsis thaliana GN=RRP45A PE=2 SV=1	KOG1614	Translation, ribosomal structure and biogenesis	NA	NA	NA	K03678 RRP45, EXOSC9; exosome complex component RRP45
	evm.model.Contig12.272	397.709	390.032	466.892	123.922	155.805	157.37	259.574	243.468	223.741	PNW78536.1	PNW78536.1 hypothetical protein CHLRE_09g393200v5 [Chlamydomonas reinhardtii]	DNAK_RHILO	Chaperone protein DnaK OS=Rhizobium loti (strain MAFF303099) GN=dnaK PE=3 SV=1	KOG0102	Posttranslational modification, protein turnover, chaperones	NA	NA	NA	K04043 dnaK, HSPA9; molecular chaperone DnaK
	evm.model.Contig1.275	19.3267	25.7202	30.9437	5.46045	4.63956	4.24636	9.6662	10.3009	8.3505	XP_013629780.1	XP_013629780.1 PREDICTED: polyribonucleotide nucleotidyltransferase 2, mitochondrial [Brassica oleracea var. oleracea]	PNP_METI4	Polyribonucleotide nucleotidyltransferase OS=Methylacidiphilum infernorum (isolate V4) GN=pnp PE=3 SV=2	KOG1067	General function prediction only	-	-	GO:0003723(RNA binding),GO:0003676(nucleic acid binding)	K00962 pnp, PNPT1; polyribonucleotide nucleotidyltransferase [EC:2.7.7.8]
	evm.model.Contig18.1	60.8031	42.8125	66.2502	80.8879	168.706	171.361	222.962	214.373	161.882	BAK03058.1	BAK03058.1 predicted protein [Hordeum vulgare subsp. vulgare]	PABP_SCHPO	Polyadenylate-binding protein, cytoplasmic and nuclear OS=Schizosaccharomyces pombe (strain 972 / ATCC 24843) GN=pab1 PE=1 SV=2	NA	NA	-	-	GO:0003676(nucleic acid binding)	K13126 PABPC; polyadenylate-binding protein
	evm.model.Contig31.111	120.973	115.516	97.7786	73.6714	41.9702	33.8067	35.0235	28.2972	31.0987	BAK03567.1	BAK03567.1 predicted protein [Hordeum vulgare subsp. vulgare]	ENOG_CHICK	Gamma-enolase OS=Gallus gallus GN=ENO2 PE=2 SV=1	KOG2670	Carbohydrate transport and metabolism	NA	NA	NA	K01689 ENO, eno; enolase [EC:4.2.1.11]
	evm.model.Contig11.477	19.2579	19.9873	17.3226	9.71095	7.58254	5.4296	10.2915	8.95031	10.6554	XP_003060326.1	XP_003060326.1 predicted protein [Micromonas pusilla CCMP1545]	CCR4_ASHGO	Glucose-repressible alcohol dehydrogenase transcriptional effector OS=Ashbya gossypii (strain ATCC 10895 / CBS 109.51 / FGSC 9923 / NRRL Y-1056) GN=CCR4 PE=3 SV=1	KOG0620	Transcription	NA	NA	NA	K12603 CNOT6, CCR4; CCR4-NOT transcription complex subunit 6 [EC:3.1.13.4]
	evm.model.Contig8.245	19.4364	20.8585	26.2967	11.301	8.31324	8.21543	13.8183	13.2417	11.265	XP_002971102.1	XP_002971102.1 DExH-box ATP-dependent RNA helicase DExH11 [Selaginella moellendorffii]	SKI2_YEAST	Antiviral helicase SKI2 OS=Saccharomyces cerevisiae (strain ATCC 204508 / S288c) GN=SKI2 PE=1 SV=2	KOG0947	RNA processing and modification	-	-	GO:0003676(nucleic acid binding),GO:0005524(ATP binding)	K12599 SKI2, SKIV2L; antiviral helicase SKI2 [EC:3.6.4.-]
	evm.model.Contig7.167	418.612	391.837	393.466	142.309	160.91	158.024	248.794	251.848	220.496	XP_024373783.1	XP_024373783.1 chaperonin CPN60-2, mitochondrial-like [Physcomitrella patens]	CH62_MAIZE	Chaperonin CPN60-2, mitochondrial OS=Zea mays GN=CPN60II PE=2 SV=1	KOG0356	Posttranslational modification, protein turnover, chaperones	-	-	GO:0005524(ATP binding)	K04077 groEL, HSPD1; chaperonin GroEL
	evm.model.Contig7.168	467.41	471.138	433.953	175.821	162.959	184.845	288.78	294.679	319.374	XP_020169229.1	XP_020169229.1 chaperonin CPN60-1, mitochondrial-like [Aegilops tauschii subsp. tauschii]	CH604_BRASB	60 kDa chaperonin 4 OS=Bradyrhizobium sp. (strain BTAi1 / ATCC BAA-1182) GN=groL4 PE=3 SV=1	KOG0356	Posttranslational modification, protein turnover, chaperones	-	-	GO:0005524(ATP binding)	K04077 groEL, HSPD1; chaperonin GroEL
	evm.model.Contig22.177	4.39845	3.64363	7.01203	6.03041	18.2877	21.7729	15.3548	16.8363	9.37749	BAK03058.1	BAK03058.1 predicted protein [Hordeum vulgare subsp. vulgare]	RBM19_MOUSE	Probable RNA-binding protein 19 OS=Mus musculus GN=Rbm19 PE=1 SV=1	KOG0110	General function prediction only	-	-	GO:0003676(nucleic acid binding)	K13126 PABPC; polyadenylate-binding protein
	evm.model.Contig22.157	10.0829	12.4874	8.48917	6.13117	2.97254	2.41336	3.52905	4.08489	5.05257	EFJ27639.1	EFJ27639.1 hypothetical protein SELMODRAFT_94605 [Selaginella moellendorffii]	CER7L_ARATH	Protein RRP45A OS=Arabidopsis thaliana GN=RRP45A PE=2 SV=1	KOG1614	Translation, ribosomal structure and biogenesis	NA	NA	NA	K03678 RRP45, EXOSC9; exosome complex component RRP45
	evm.model.Contig26.227	5.3909	7.53517	5.97444	3.00438	1.64003	1.21958	2.55393	2.44652	2.56088	XP_010677514.1	XP_010677514.1 PREDICTED: mediator of RNA polymerase II transcription subunit 34 isoform X1 [Beta vulgaris subsp. vulgaris]	RECQ_HAEIN	ATP-dependent DNA helicase RecQ OS=Haemophilus influenzae (strain ATCC 51907 / DSM 11121 / KW20 / Rd) GN=recQ PE=3 SV=1	KOG0351	Replication, recombination and repair	-	-	GO:0003676(nucleic acid binding),GO:0005524(ATP binding)	K03654 recQ; ATP-dependent DNA helicase RecQ [EC:3.6.4.12]
	evm.model.Contig16.275	15.7883	18.0954	14.8573	11.7193	5.79494	5.90613	6.79332	7.54282	10.1124	XP_024372197.1	XP_024372197.1 exosome complex component RRP4 homolog isoform X1 [Physcomitrella patens]	EXOS2_MOUSE	Exosome complex component RRP4 OS=Mus musculus GN=Exosc2 PE=1 SV=1	KOG3013	RNA processing and modification	-	-	GO:0003723(RNA binding)	K03679 RRP4, EXOSC2; exosome complex component RRP4
	evm.model.Contig38.88	133.315	175.169	189.672	62.0556	48.8254	43.9602	34.6983	31.9441	32.5397	XP_011000529.1	XP_011000529.1 PREDICTED: ruBisCO large subunit-binding protein subunit alpha [Populus euphratica]	CH602_SYNP6	60 kDa chaperonin 2 OS=Synechococcus sp. (strain ATCC 27144 / PCC 6301 / SAUG 1402/1) GN=groL2 PE=3 SV=1	KOG0356	Posttranslational modification, protein turnover, chaperones	-	-	GO:0005524(ATP binding)	K04077 groEL, HSPD1; chaperonin GroEL
	evm.model.Contig2.474	33.3279	35.0747	25.8163	17.2536	8.57678	5.18606	10.2616	11.547	13.9979	GAQ89361.1	GAQ89361.1 exosome complex component RRP46 [Klebsormidium nitens]	RRP41_SCHPO	Exosome complex component ski6 OS=Schizosaccharomyces pombe (strain 972 / ATCC 24843) GN=ski6 PE=2 SV=1	NA	NA	NA	NA	NA	K11600 RRP41, EXOSC4, SKI6; exosome complex component RRP41
	evm.model.Contig41.73	81.0218	62.3822	63.9923	205.731	163.467	173.684	277.668	297.951	204.005	BAK03058.1	BAK03058.1 predicted protein [Hordeum vulgare subsp. vulgare]	PABP_MAGO7	Polyadenylate-binding protein, cytoplasmic and nuclear OS=Magnaporthe oryzae (strain 70-15 / ATCC MYA-4617 / FGSC 8958) GN=PAB1 PE=3 SV=1	KOG0148	RNA processing and modification; Translation, ribosomal structure and biogenesis	-	-	GO:0003676(nucleic acid binding)	K13126 PABPC; polyadenylate-binding protein
	evm.model.Contig15.425	125.385	125.795	106.093	85.9588	49.3464	36.1369	34.9537	33.1628	35.007	BAK03567.1	BAK03567.1 predicted protein [Hordeum vulgare subsp. vulgare]	ENOG_CHICK	Gamma-enolase OS=Gallus gallus GN=ENO2 PE=2 SV=1	KOG2670	Carbohydrate transport and metabolism	NA	NA	NA	K01689 ENO, eno; enolase [EC:4.2.1.11]
	evm.model.Contig17.359	59.3692	39.6267	53.775	16.6268	16.0279	19.6517	218.549	171.268	107.483	KXZ44863.1	KXZ44863.1 hypothetical protein GPECTOR_61g816 [Gonium pectorale]	XRN1_MOUSE	5'-3' exoribonuclease 1 OS=Mus musculus GN=Xrn1 PE=1 SV=1	KOG2045	Replication, recombination and repair; Cell cycle control, cell division, chromosome partitioning	-	-	GO:0003676(nucleic acid binding),GO:0004527(exonuclease activity)	K12619 XRN2, RAT1; 5'-3' exoribonuclease 2 [EC:3.1.13.-]
	evm.model.Contig1.1034	12.5817	20.6264	21.3905	9.3542	5.46844	5.4006	14.4872	14.4857	14.0837	XP_024023551.1	XP_024023551.1 DExH-box ATP-dependent RNA helicase DExH9 [Morus notabilis]	SK2L2_MOUSE	Superkiller viralicidic activity 2-like 2 OS=Mus musculus GN=Skiv2l2 PE=1 SV=1	KOG0948	RNA processing and modification	-	-	GO:0003676(nucleic acid binding),GO:0005524(ATP binding)	K12598 MTR4, SKIV2L2; ATP-dependent RNA helicase DOB1 [EC:3.6.4.13]
	evm.model.Contig33.66	3.25875	2.62555	5.85202	5.6719	11.7017	12.2773	6.77862	11.2819	4.62807	OIV92180.1	OIV92180.1 hypothetical protein TanjilG_30821 [Lupinus angustifolius]	PABP5_ARATH	Polyadenylate-binding protein 5 OS=Arabidopsis thaliana GN=PAB5 PE=1 SV=3	KOG0123	RNA processing and modification; Translation, ribosomal structure and biogenesis	-	-	GO:0003676(nucleic acid binding)	K13126 PABPC; polyadenylate-binding protein
	evm.model.Contig7.512	0.699666	0.753468	1.50507	1.44334	3.85612	4.90871	4.02052	4.26486	2.44544	XP_023926144.1	XP_023926144.1 DExH-box ATP-dependent RNA helicase DExH1-like [Quercus suber]	DHX9_BOVIN	ATP-dependent RNA helicase A OS=Bos taurus GN=DHX9 PE=2 SV=1	KOG0920	RNA processing and modification	-	-	GO:0003676(nucleic acid binding),GO:0005524(ATP binding)	K14442 DHX36, RHAU; ATP-dependent RNA helicase DHX36 [EC:3.6.4.13]
	evm.model.Contig15.271	310.3	349.144	281.949	199.121	99.7067	78.0606	118.722	116.802	138.065	XP_005647469.1	XP_005647469.1 RNA-binding domain-containing protein [Coccomyxa subellipsoidea C-169]	PABP7_ARATH	Polyadenylate-binding protein 7 OS=Arabidopsis thaliana GN=PAB7 PE=2 SV=1	KOG0123	RNA processing and modification; Translation, ribosomal structure and biogenesis	-	-	GO:0003676(nucleic acid binding)	K13126 PABPC; polyadenylate-binding protein
	evm.model.Contig3.814	40.8406	38.8062	27.7412	26.4751	14.1581	13.9074	13.4335	15.0921	19.156	XP_022842616.1	XP_022842616.1 sm-like protein LSM1B [Olea europaea var. sylvestris]	LSM1_BOVIN	U6 snRNA-associated Sm-like protein LSm1 OS=Bos taurus GN=LSM1 PE=2 SV=1	KOG1782	RNA processing and modification	NA	NA	NA	K12620 LSM1; U6 snRNA-associated Sm-like protein LSm1
Ribosome biogenesis in eukaryotes	evm.model.Contig1.655	21.6783	30.1302	27.3161	15.1221	12.2099	10.7676	20.4186	20.9269	26.6864	XP_015891956.1	XP_015891956.1 U3 small nucleolar RNA-associated protein 14 homolog A [Ziziphus jujuba]	UTP14_YEAST	U3 small nucleolar RNA-associated protein 14 OS=Saccharomyces cerevisiae (strain ATCC 204508 / S288c) GN=UTP14 PE=1 SV=1	KOG2172	Function unknown	NA	NA	NA	K14567 UTP14; U3 small nucleolar RNA-associated protein 14
	evm.model.Contig8.335	13.9321	13.957	14.2563	4.58622	5.5952	4.40362	9.54	11.8789	11.118	GBG72172.1	GBG72172.1 hypothetical protein CBR_g11105 [Chara braunii]	RCL1_DICDI	Probable RNA 3'-terminal phosphate cyclase-like protein OS=Dictyostelium discoideum GN=rcl1 PE=1 SV=2	KOG3980	RNA processing and modification	NA	NA	NA	K11108 RCL1; RNA 3'-terminal phosphate cyclase-like protein
	evm.model.Contig30.152	66.9999	64.2591	54.4871	28.5261	16.6285	12.8453	32.1534	30.2626	32.7141	OAE28443.1	OAE28443.1 hypothetical protein AXG93_115s1330 [Marchantia polymorpha subsp. ruderalis]	UTP4_SCHPO	U3 small nucleolar RNA-associated protein 4 OS=Schizosaccharomyces pombe (strain 972 / ATCC 24843) GN=utp4 PE=3 SV=1	NA	NA	NA	NA	NA	K14548 UTP4, CIRH1A; U3 small nucleolar RNA-associated protein 4
	evm.model.Contig1.429	20.169	29.256	22.1946	11.1083	4.86728	3.84248	8.07927	10.5993	11.9002	GAX79819.1	GAX79819.1 hypothetical protein CEUSTIGMA_g7259.t1 [Chlamydomonas eustigma]	UTP15_DANRE	U3 small nucleolar RNA-associated protein 15 homolog OS=Danio rerio GN=utp15 PE=2 SV=1	NA	NA	GO:0006364(rRNA processing)	GO:0005730(nucleolus)	GO:0005515(protein binding)	K14549 UTP15; U3 small nucleolar RNA-associated protein 15
	evm.model.Contig9.7	35.5616	42.145	31.8039	7.79008	9.36929	6.50687	12.6011	16.7402	14.3904	XP_026403299.1	XP_026403299.1 WD repeat-containing protein 3-like [Papaver somniferum]	WDR3_HUMAN	WD repeat-containing protein 3 OS=Homo sapiens GN=WDR3 PE=1 SV=1	KOG0306	RNA processing and modification	-	-	GO:0005515(protein binding)	K14556 DIP2, UTP12, WDR3; U3 small nucleolar RNA-associated protein 12
	evm.model.Contig2.1048	19.5087	21.7608	15.8535	9.06473	5.3379	2.3662	5.60283	8.23662	9.49327	XP_011400576.1	XP_011400576.1 Adenylate kinase isoenzyme 6-like protein [Auxenochlorella protothecoides]	KAD6_HUMAN	Adenylate kinase isoenzyme 6 OS=Homo sapiens GN=AK6 PE=1 SV=1	KOG3347	Nucleotide transport and metabolism	NA	NA	NA	K18532 AK6, FAP7; adenylate kinase [EC:2.7.4.3]
	evm.model.Contig26.210	27.1045	30.6599	24.5584	11.2963	11.5041	9.71659	17.6998	22.5779	21.295	XP_020218769.1	XP_020218769.1 serine/threonine-protein kinase rio1-like [Cajanus cajan]	RIOK1_HUMAN	Serine/threonine-protein kinase RIO1 OS=Homo sapiens GN=RIOK1 PE=1 SV=2	KOG2270	Signal transduction mechanisms; Cell cycle control, cell division, chromosome partitioning	NA	NA	NA	K07178 RIOK1; RIO kinase 1 [EC:2.7.11.1]
	evm.model.Contig10.290	24.7748	29.7041	29.6357	11.491	12.0568	9.7494	19.0167	23.5852	23.022	XP_012484930.1	XP_012484930.1 PREDICTED: periodic tryptophan protein 2 homolog [Gossypium raimondii]	PWP2_PONAB	Periodic tryptophan protein 2 homolog OS=Pongo abelii GN=PWP2 PE=2 SV=1	KOG0291	RNA processing and modification	-	-	GO:0005515(protein binding)	K14558 PWP2, UTP1; periodic tryptophan protein 2
	evm.model.Contig12.298	14.5747	15.2847	14.5276	3.79485	5.02118	5.10324	8.39288	11.2814	11.2819	XP_005846946.1	XP_005846946.1 hypothetical protein CHLNCDRAFT_134882 [Chlorella variabilis]	UTP6_YEAST	U3 small nucleolar RNA-associated protein 6 OS=Saccharomyces cerevisiae (strain ATCC 204508 / S288c) GN=UTP6 PE=1 SV=2	KOG2396	General function prediction only	GO:0000462(maturation of SSU-rRNA from tricistronic rRNA transcript (SSU-rRNA, 5.8S rRNA, LSU-rRNA))	-	GO:0030515(snoRNA binding)	K14557 UTP6; U3 small nucleolar RNA-associated protein 6
	evm.model.Contig10.279	41.3476	64.2235	60.1298	34.044	26.6967	21.2607	31.8284	36.173	31.3055	XP_023902814.1	XP_023902814.1 uncharacterized RNA-binding protein C328.05-like [Quercus suber]	YOCE_SCHPO	Uncharacterized RNA-binding protein C4F6.14 OS=Schizosaccharomyces pombe (strain 972 / ATCC 24843) GN=SPBC4F6.14 PE=1 SV=1	NA	NA	-	-	GO:0003676(nucleic acid binding)	K14573 NOP4, RBM28; nucleolar protein 4
	evm.model.Contig1.690	7.85498	7.40625	10.5878	1.83506	3.33794	3.15104	9.28446	10.308	9.41145	XP_022978417.1	XP_022978417.1 nucleolar protein 6 isoform X1 [Cucurbita maxima]	NOL6_XENLA	Nucleolar protein 6 OS=Xenopus laevis GN=nol6 PE=2 SV=2	KOG2054	Function unknown	NA	NA	NA	K14544 UTP22, NOL6; U3 small nucleolar RNA-associated protein 22
	evm.model.Contig48.20	28.0231	30.4022	28.3987	12.2411	10.759	9.64079	18.7034	22.0447	24.3236	XP_022993572.1	XP_022993572.1 nuclear/nucleolar GTPase 2 [Cucurbita maxima]	NUG2_ORYSI	Nuclear/nucleolar GTPase 2 OS=Oryza sativa subsp. indica GN=NUG2 PE=3 SV=1	KOG2423	General function prediction only	-	-	GO:0005525(GTP binding)	K14537 NUG2, GNL2; nuclear GTP-binding protein
	evm.model.Contig8.3	13.9441	13.972	14.1258	4.62184	5.58506	4.41448	9.62798	0	11.0775	GBG72172.1	GBG72172.1 hypothetical protein CBR_g11105 [Chara braunii]	RCL1_DICDI	Probable RNA 3'-terminal phosphate cyclase-like protein OS=Dictyostelium discoideum GN=rcl1 PE=1 SV=2	KOG3980	RNA processing and modification	NA	NA	NA	K11108 RCL1; RNA 3'-terminal phosphate cyclase-like protein
	evm.model.Contig58.70	12.8608	16.0376	9.69792	7.075	4.39604	2.38591	5.00187	6.70088	7.06915	XP_006836257.1	XP_006836257.1 U3 small nucleolar ribonucleoprotein protein IMP4 [Amborella trichopoda]	YHPK_CAEEL	Brix domain-containing protein ZK795.3 OS=Caenorhabditis elegans GN=ZK795.3 PE=3 SV=1	KOG2781	RNA processing and modification	NA	NA	NA	K14561 IMP4; U3 small nucleolar ribonucleoprotein protein IMP4
	evm.model.Contig71.27	15.7235	19.8053	19.0283	6.71591	5.4749	4.62112	9.91369	11.5279	9.91199	GAQ78702.1	GAQ78702.1 N-acetyltransferase 10 [Klebsormidium nitens]	NAT10_DICDI	N-acetyltransferase 10 homolog OS=Dictyostelium discoideum GN=nat10 PE=3 SV=1	KOG2036	General function prediction only	NA	NA	NA	K14521 NAT10, KRE33; N-acetyltransferase 10 [EC:2.3.1.-]
	evm.model.Contig3.168	13.7713	18.9326	21.9972	7.55531	8.668	8.74946	11.4198	14.197	8.0381	OAE19855.1	OAE19855.1 hypothetical protein AXG93_1130s1080 [Marchantia polymorpha subsp. ruderalis]	HEAT1_HUMAN	HEAT repeat-containing protein 1 OS=Homo sapiens GN=HEATR1 PE=1 SV=3	KOG1837	Function unknown	NA	NA	NA	K14550 UTP10, HEATR1; U3 small nucleolar RNA-associated protein 10
	evm.model.Contig2.326	346.525	334.022	251.88	128.589	54.0811	42.7785	90.0281	58.6068	77.8508	XP_002499829.1	XP_002499829.1 predicted protein [Micromonas commoda]	SNU13_SCHPO	13 kDa ribonucleoprotein-associated protein OS=Schizosaccharomyces pombe (strain 972 / ATCC 24843) GN=snu13 PE=3 SV=1	NA	NA	NA	NA	NA	K12845 SNU13, NHP2L; U4/U6 small nuclear ribonucleoprotein SNU13
	evm.model.Contig1.58	5.34063	7.37488	5.1193	2.33215	0.962562	0.434889	1.45788	2.19257	2.50939	NA	NA	RRP7A_MOUSE	Ribosomal RNA-processing protein 7 homolog A OS=Mus musculus GN=Rrp7a PE=2 SV=1	KOG4008	RNA processing and modification	NA	NA	NA	K14545 RRP7; ribosomal RNA-processing protein 7
	evm.model.Contig18.41	34.5419	50.1552	37.1416	19.3767	10.0312	10.0591	16.5113	19.4283	20.7902	XP_002503187.1	XP_002503187.1 predicted protein [Micromonas commoda]	NOG1_DROME	Nucleolar GTP-binding protein 1 OS=Drosophila melanogaster GN=Non1 PE=2 SV=1	KOG1490	General function prediction only	NA	NA	NA	K06943 NOG1; nucleolar GTP-binding protein
	evm.model.Contig1.954	46.4628	52.7331	38.1696	29.3913	17.8097	12.6815	30.1259	25.1398	32.979	GBG75705.1	GBG75705.1 hypothetical protein CBR_g20329 [Chara braunii]	FCF1_PONAB	rRNA-processing protein FCF1 homolog OS=Pongo abelii GN=FCF1 PE=2 SV=1	KOG3165	General function prediction only	-	GO:0032040(small-subunit processome)	-	K14566 UTP24, FCF1; U3 small nucleolar RNA-associated protein 24
	evm.model.Contig1.770	74.0879	77.284	57.1695	31.4554	17.1817	14.5056	31.3923	30.8532	43.0064	XP_005643354.1	XP_005643354.1 NUC189-domain-containing protein [Coccomyxa subellipsoidea C-169]	UTP5_SCHPO	U3 small nucleolar RNA-associated protein 5 OS=Schizosaccharomyces pombe (strain 972 / ATCC 24843) GN=utp5 PE=3 SV=2	KOG4547	General function prediction only	NA	NA	NA	K14546 UTP5, WDR43; U3 small nucleolar RNA-associated protein 5
	evm.model.Contig12.234	534.396	539.303	470.709	326.571	198.588	165.104	291.843	278.634	277.714	XP_023891168.1	XP_023891168.1 GTP-binding nuclear protein GSP1/Ran [Quercus suber]	GSP2_YEAST	GTP-binding nuclear protein GSP2/CNR2 OS=Saccharomyces cerevisiae (strain ATCC 204508 / S288c) GN=GSP2 PE=1 SV=1	KOG0096	Intracellular trafficking, secretion, and vesicular transport	-	-	GO:0003924(GTPase activity),GO:0005525(GTP binding)	K07936 RAN; GTP-binding nuclear protein Ran
	evm.model.Contig7.278	19.1303	23.8937	18.0995	8.74199	4.32653	2.71893	10.5825	8.91213	10.9783	XP_013901324.1	XP_013901324.1 putative ribosome biogeneis protein NEP1 [Monoraphidium neglectum]	NEP1_DROME	Ribosomal RNA small subunit methyltransferase NEP1 OS=Drosophila melanogaster GN=CG3527 PE=3 SV=2	KOG3073	Translation, ribosomal structure and biogenesis	-	-	GO:0008168(methyltransferase activity)	K14568 EMG1, NEP1; rRNA small subunit pseudouridine methyltransferase Nep1 [EC:2.1.1.260]
	evm.model.Contig18.111	5.84095	7.37533	11.0019	3.36937	4.28782	4.08441	8.4978	8.64279	8.40039	XP_010685342.1	XP_010685342.1 PREDICTED: midasin isoform X1 [Beta vulgaris subsp. vulgaris]	MDN1_SCHPO	Midasin OS=Schizosaccharomyces pombe (strain 972 / ATCC 24843) GN=mdn1 PE=1 SV=1	NA	NA	NA	NA	NA	K14572 MDN1, REA1; midasin
	evm.model.Contig9.151	28.4458	32.5751	34.1214	19.4577	13.7906	14.3899	24.2015	25.4979	24.9161	XP_023889161.1	XP_023889161.1 large subunit GTPase 1-like [Quercus suber]	LSG1_CHICK	Large subunit GTPase 1 homolog OS=Gallus gallus GN=LSG1 PE=2 SV=1	KOG1424	General function prediction only	-	-	GO:0005525(GTP binding)	K14539 LSG1; large subunit GTPase 1 [EC:3.6.1.-]
	evm.model.Contig58.39	11.8143	13.4187	8.78825	5.37661	2.64748	1.7247	6.23696	6.22611	8.02564	XP_005648245.1	XP_005648245.1 small nucleolar ribonucleo protein U3 component [Coccomyxa subellipsoidea C-169]	IMP3_MOUSE	U3 small nucleolar ribonucleoprotein protein IMP3 OS=Mus musculus GN=Imp3 PE=2 SV=1	NA	NA	-	GO:0005622(intracellular)	GO:0003723(RNA binding),GO:0019843(rRNA binding)	K14560 IMP3; U3 small nucleolar ribonucleoprotein protein IMP3
	evm.model.Contig25.31	27.3012	32.2535	28.3766	10.7449	9.81239	8.71828	13.3876	16.4023	14.8923	NP_567275.1	NP_567275.1 transducin family protein / WD-40 repeat family protein [Arabidopsis thaliana]	UTP21_SCHPO	U3 small nucleolar RNA-associated protein 21 homolog OS=Schizosaccharomyces pombe (strain 972 / ATCC 24843) GN=SPCC1672.07 PE=3 SV=1	KOG1539	General function prediction only	GO:0006364(rRNA processing)	GO:0032040(small-subunit processome)	-	K14554 UTP21, WDR36; U3 small nucleolar RNA-associated protein 21
	evm.model.Contig12.271	373.118	387.466	354.272	263.86	155.884	129.227	169.569	165.852	186.897	XP_002946402.1	XP_002946402.1 hypothetical protein VOLCADRAFT_102990 [Volvox carteri f. nagariensis]	NOP5B_ARATH	Probable nucleolar protein 5-2 OS=Arabidopsis thaliana GN=NOP5-2 PE=2 SV=1	KOG2572	RNA processing and modification; Translation, ribosomal structure and biogenesis	NA	NA	NA	K14565 NOP58; nucleolar protein 58
	evm.model.Contig77.40	63.1745	62.3309	51.88	26.3037	15.1515	11.7887	29.6598	28.567	30.2832	OAE28443.1	OAE28443.1 hypothetical protein AXG93_115s1330 [Marchantia polymorpha subsp. ruderalis]	UTP4_SCHPO	U3 small nucleolar RNA-associated protein 4 OS=Schizosaccharomyces pombe (strain 972 / ATCC 24843) GN=utp4 PE=3 SV=1	NA	NA	NA	NA	NA	K14548 UTP4, CIRH1A; U3 small nucleolar RNA-associated protein 4
	evm.model.Contig47.1	4.0097	3.60103	4.53709	0.82918	1.73152	1.48917	3.77061	3.64901	3.85898	XP_023892249.1	XP_023892249.1 ribosome biogenesis protein bms1-like [Quercus suber]	BMS1_SCHPO	Ribosome biogenesis protein bms1 OS=Schizosaccharomyces pombe (strain 972 / ATCC 24843) GN=bms1 PE=1 SV=2	KOG1951	Translation, ribosomal structure and biogenesis	NA	NA	NA	K14569 BMS1; ribosome biogenesis protein BMS1
	evm.model.Contig50.31	14.5003	18.1239	17.516	6.65083	5.27161	4.11265	9.49388	10.1052	9.15645	GAQ78702.1	GAQ78702.1 N-acetyltransferase 10 [Klebsormidium nitens]	NAT10_HUMAN	N-acetyltransferase 10 OS=Homo sapiens GN=NAT10 PE=1 SV=2	KOG2036	General function prediction only	NA	NA	NA	K14521 NAT10, KRE33; N-acetyltransferase 10 [EC:2.3.1.-]
	evm.model.Contig26.40	26.7898	32.5227	33.6679	19.0822	13.4007	14.0263	23.6661	24.0528	24.7581	XP_023889161.1	XP_023889161.1 large subunit GTPase 1-like [Quercus suber]	LSG1_CHICK	Large subunit GTPase 1 homolog OS=Gallus gallus GN=LSG1 PE=2 SV=1	KOG1424	General function prediction only	-	-	GO:0005525(GTP binding)	K14539 LSG1; large subunit GTPase 1 [EC:3.6.1.-]
	evm.model.Contig11.146	97.7693	100.348	86.4261	51.2029	24.7577	24.0226	69.1775	55.8083	81.3194	XP_001693606.1	XP_001693606.1 eukaryotic initiation factor [Chlamydomonas reinhardtii]	IF6_XENLA	Eukaryotic translation initiation factor 6 OS=Xenopus laevis GN=eif6 PE=2 SV=1	KOG3185	Translation, ribosomal structure and biogenesis	GO:0042256(mature ribosome assembly)	-	GO:0043022(ribosome binding)	K03264 EIF6; translation initiation factor 6
	evm.model.Contig83.22	5.33896	8.16893	5.02022	2.05961	0.819083	0.466067	1.31109	2.05613	2.66436	NA	NA	RRP7A_MOUSE	Ribosomal RNA-processing protein 7 homolog A OS=Mus musculus GN=Rrp7a PE=2 SV=1	KOG4008	RNA processing and modification	NA	NA	NA	K14545 RRP7; ribosomal RNA-processing protein 7
	evm.model.Contig47.91	19.5935	21.848	16.0693	8.96668	5.2868	2.45722	5.60283	8.23662	9.49327	XP_011400576.1	XP_011400576.1 Adenylate kinase isoenzyme 6-like protein [Auxenochlorella protothecoides]	KAD6_HUMAN	Adenylate kinase isoenzyme 6 OS=Homo sapiens GN=AK6 PE=1 SV=1	KOG3347	Nucleotide transport and metabolism	NA	NA	NA	K18532 AK6, FAP7; adenylate kinase [EC:2.7.4.3]
	evm.model.Contig26.184	32.4387	37.7399	27.1522	7.67391	8.25724	7.66456	15.6918	17.5467	17.1515	XP_026403299.1	XP_026403299.1 WD repeat-containing protein 3-like [Papaver somniferum]	WDR3_HUMAN	WD repeat-containing protein 3 OS=Homo sapiens GN=WDR3 PE=1 SV=1	KOG0306	RNA processing and modification	-	-	GO:0005515(protein binding)	K14556 DIP2, UTP12, WDR3; U3 small nucleolar RNA-associated protein 12
	evm.model.Contig6.90	170.589	205.74	189.422	106.209	56.2484	46.4515	69.3077	64.4111	82.0281	GBG58749.1	GBG58749.1 hypothetical protein CBR_g149 [Chara braunii]	NOP56_SCHPO	Nucleolar protein 56 OS=Schizosaccharomyces pombe (strain 972 / ATCC 24843) GN=nop56 PE=3 SV=1	KOG2573	RNA processing and modification; Translation, ribosomal structure and biogenesis	NA	NA	NA	K14564 NOP56; nucleolar protein 56
	evm.model.Contig1.473	35.4899	30.7241	37.845	9.61911	17.9113	17.4525	60.2594	56.4962	40.2265	XP_006339069.1	XP_006339069.1 PREDICTED: small RNA degrading nuclease 1-like [Solanum tuberosum]	SDN2_ARATH	Small RNA degrading nuclease 2 OS=Arabidopsis thaliana GN=SDN2 PE=2 SV=1	KOG2248	Replication, recombination and repair	NA	NA	NA	K14570 REX1, REXO1, RNH70; RNA exonuclease 1 [EC:3.1.-.-]
	evm.model.Contig63.72	12.1434	18.3888	13.4105	7.36656	3.93173	3.36121	10.2321	10.2004	10.3852	PSC72831.1	PSC72831.1 60S ribosomal export NMD3-like [Micractinium conductrix]	NMD3_DICDI	60S ribosomal export protein NMD3 OS=Dictyostelium discoideum GN=nmd3 PE=3 SV=1	KOG2613	Translation, ribosomal structure and biogenesis	NA	NA	NA	K07562 NMD3; nonsense-mediated mRNA decay protein 3
	evm.model.Contig7.338	11.817	12.5345	16.1223	3.28373	4.50055	4.36325	11.2415	13.0733	11.6952	XP_010904672.1	XP_010904672.1 PREDICTED: WD repeat-containing protein 75 isoform X1 [Elaeis guineensis]	WDR75_HUMAN	WD repeat-containing protein 75 OS=Homo sapiens GN=WDR75 PE=1 SV=1	KOG1963	General function prediction only	-	-	GO:0005515(protein binding)	K14552 NAN1, UTP17, WDR75; NET1-associated nuclear protein 1 (U3 small nucleolar RNA-associated protein 17)
	evm.model.Contig12.5	37.8915	34.868	35.1656	10.3662	12.5485	10.6608	18.6886	21.2202	19.2031	PPS00277.1	PPS00277.1 hypothetical protein GOBAR_AA20381 [Gossypium barbadense]	TBL3_BOVIN	Transducin beta-like protein 3 OS=Bos taurus GN=TBL3 PE=2 SV=1	KOG0319	RNA processing and modification	GO:0006364(rRNA processing)	GO:0032040(small-subunit processome)	GO:0005515(protein binding)	K14555 UTP13, TBL3; U3 small nucleolar RNA-associated protein 13
	evm.model.Contig21.19	33.3762	39.1374	33.0974	17.3863	13.8093	10.4429	20.7841	25.8969	25.1643	XP_022993572.1	XP_022993572.1 nuclear/nucleolar GTPase 2 [Cucurbita maxima]	NUG2_ORYSI	Nuclear/nucleolar GTPase 2 OS=Oryza sativa subsp. indica GN=NUG2 PE=3 SV=1	KOG2423	General function prediction only	-	-	GO:0005525(GTP binding)	K14537 NUG2, GNL2; nuclear GTP-binding protein
	evm.model.Contig2.335	3.22284	3.48616	2.82117	0.743225	1.28146	1.32065	2.1307	2.8358	2.14872	RLN24667.1	RLN24667.1 hypothetical protein C2845_PM07G14820 [Panicum miliaceum]	SPAT5_MOUSE	Spermatogenesis-associated protein 5 OS=Mus musculus GN=Spata5 PE=1 SV=2	KOG0730	Posttranslational modification, protein turnover, chaperones	-	-	GO:0005524(ATP binding)	K14575 AFG2, DRG1, SPATA5; AAA family ATPase
	evm.model.Contig15.219	18.683	23.392	15.7769	13.2958	5.65829	5.73273	8.12962	9.44664	10.9066	XP_015963666.1	XP_015963666.1 putative casein kinase II subunit beta-4 isoform X4 [Arachis duranensis]	CSK2B_ARATH	Casein kinase II subunit beta OS=Arabidopsis thaliana GN=CKB1 PE=1 SV=1	KOG3092	Transcription; Signal transduction mechanisms; Cell cycle control, cell division, chromosome partitioning	-	GO:0005956(protein kinase CK2 complex)	GO:0019887(protein kinase regulator activity)	K03115 CSNK2B; casein kinase II subunit beta
	evm.model.Contig17.359	59.3692	39.6267	53.775	16.6268	16.0279	19.6517	218.549	171.268	107.483	KXZ44863.1	KXZ44863.1 hypothetical protein GPECTOR_61g816 [Gonium pectorale]	XRN1_MOUSE	5'-3' exoribonuclease 1 OS=Mus musculus GN=Xrn1 PE=1 SV=1	KOG2045	Replication, recombination and repair; Cell cycle control, cell division, chromosome partitioning	-	-	GO:0003676(nucleic acid binding),GO:0004527(exonuclease activity)	K12619 XRN2, RAT1; 5'-3' exoribonuclease 2 [EC:3.1.13.-]
	evm.model.Contig25.44	21.3859	38.9162	33.5372	15.4727	11.4734	10.1619	22.9344	19.186	25.2208	GAQ90665.1	GAQ90665.1 WD40 repeat protein [Klebsormidium nitens]	UTP18_YEAST	U3 small nucleolar RNA-associated protein 18 OS=Saccharomyces cerevisiae (strain ATCC 204508 / S288c) GN=UTP18 PE=1 SV=1	KOG2055	General function prediction only	NA	NA	NA	K14553 UTP18; U3 small nucleolar RNA-associated protein 18
	evm.model.Contig25.45	27.2133	40.6946	34.4778	19.3377	13.0118	9.99404	20.9297	23.7835	22.8643	XP_020572561.1	XP_020572561.1 U3 small nucleolar RNA-associated protein 18 homolog isoform X2 [Phalaenopsis equestris]	UTP18_ARATH	U3 small nucleolar RNA-associated protein 18 homolog OS=Arabidopsis thaliana GN=At5g14050 PE=1 SV=1	KOG2055	General function prediction only	NA	NA	NA	K14553 UTP18; U3 small nucleolar RNA-associated protein 18
	evm.model.Contig46.7	32.4958	32.245	28.0563	8.1801	10.1969	7.42466	14.5694	16.8341	15.367	PPS00277.1	PPS00277.1 hypothetical protein GOBAR_AA20381 [Gossypium barbadense]	TBL3_BOVIN	Transducin beta-like protein 3 OS=Bos taurus GN=TBL3 PE=2 SV=1	KOG0319	RNA processing and modification	GO:0006364(rRNA processing)	GO:0032040(small-subunit processome)	GO:0005515(protein binding)	K14555 UTP13, TBL3; U3 small nucleolar RNA-associated protein 13
	evm.model.Contig5.383	12.4983	17.1996	11.0361	7.91521	4.05322	5.25166	6.82349	7.13738	10.737	XP_006836257.1	XP_006836257.1 U3 small nucleolar ribonucleoprotein protein IMP4 [Amborella trichopoda]	YHPK_CAEEL	Brix domain-containing protein ZK795.3 OS=Caenorhabditis elegans GN=ZK795.3 PE=3 SV=1	KOG2781	RNA processing and modification	NA	NA	NA	K14561 IMP4; U3 small nucleolar ribonucleoprotein protein IMP4
	evm.model.Contig5.285	19.7066	31.2357	31.0628	13.8811	6.60182	5.14429	10.2388	15.1901	16.3034	XP_004236217.1	XP_004236217.1 U3 small nucleolar ribonucleoprotein protein MPP10 isoform X1 [Solanum lycopersicum]	MPP10_YEAST	U3 small nucleolar RNA-associated protein MPP10 OS=Saccharomyces cerevisiae (strain ATCC 204508 / S288c) GN=MPP10 PE=1 SV=1	KOG2600	RNA processing and modification	GO:0006364(rRNA processing)	GO:0005634(nucleus),GO:0005732(small nucleolar ribonucleoprotein complex),GO:0034457(Mpp10 complex)	-	K14559 MPP10; U3 small nucleolar RNA-associated protein MPP10
	evm.model.Contig16.84	15.1543	20.551	14.5624	8.32122	4.65303	3.89278	9.76674	10.9812	11.7155	PSC72831.1	PSC72831.1 60S ribosomal export NMD3-like [Micractinium conductrix]	NMD3_DICDI	60S ribosomal export protein NMD3 OS=Dictyostelium discoideum GN=nmd3 PE=3 SV=1	KOG2613	Translation, ribosomal structure and biogenesis	NA	NA	NA	K07562 NMD3; nonsense-mediated mRNA decay protein 3
	evm.model.Contig5.416	12.348	13.3898	7.81793	5.96909	2.32937	2.26216	5.94187	5.62088	8.18805	XP_005648245.1	XP_005648245.1 small nucleolar ribonucleo protein U3 component [Coccomyxa subellipsoidea C-169]	IMP3_MOUSE	U3 small nucleolar ribonucleoprotein protein IMP3 OS=Mus musculus GN=Imp3 PE=2 SV=1	NA	NA	-	GO:0005622(intracellular)	GO:0019843(rRNA binding),GO:0003723(RNA binding)	K14560 IMP3; U3 small nucleolar ribonucleoprotein protein IMP3
	evm.model.Contig25.46	20.0549	36.662	28.2333	15.9879	10.2749	8.10704	14.9658	19.9777	18.1425	XP_020877914.1	XP_020877914.1 U3 small nucleolar RNA-associated protein 18 homolog [Arabidopsis lyrata subsp. lyrata]	UTP18_ARATH	U3 small nucleolar RNA-associated protein 18 homolog OS=Arabidopsis thaliana GN=At5g14050 PE=1 SV=1	KOG2055	General function prediction only	NA	NA	NA	K14553 UTP18; U3 small nucleolar RNA-associated protein 18
Nucleotide metabolism	evm.model.Contig13.270	4.06171	8.41421	4.24986	2.01583	0.992829	0.346471	0.474198	0.421905	0.957679	XP_003075217.1	XP_003075217.1 Maf-like protein [Ostreococcus tauri]	MAFL2_DICDI	Maf-like protein DDB_G0281937 OS=Dictyostelium discoideum GN=DDB_G0281937 PE=3 SV=1	KOG1509	Cell cycle control, cell division, chromosome partitioning	-	-	GO:0047429(nucleoside-triphosphate diphosphatase activity)	K06287 maf; septum formation protein
	evm.model.Contig24.212	187.018	171.664	166.316	89.2684	60.4465	48.7683	49.6909	48.026	50.3714	GBG81958.1	GBG81958.1 hypothetical protein CBR_g34141 [Chara braunii]	KAD3_MOUSE	GTP:AMP phosphotransferase AK3, mitochondrial OS=Mus musculus GN=Ak3 PE=1 SV=3	KOG3078	Nucleotide transport and metabolism	-	-	GO:0004017(adenylate kinase activity)	K00944 AK3; nucleoside-triphosphate--adenylate kinase [EC:2.7.4.10]
	evm.model.Contig27.101	0.944258	0.607637	0.528132	1.45034	1.42213	1.79491	3.60748	3.51821	3.79519	PNW84456.1	PNW84456.1 hypothetical protein CHLRE_03g145267v5 [Chlamydomonas reinhardtii]	GUAD_DICDI	Guanine deaminase OS=Dictyostelium discoideum GN=guaD PE=1 SV=1	NA	NA	-	-	GO:0016787(hydrolase activity)	K01487 E3.5.4.3, guaD; guanine deaminase [EC:3.5.4.3]
	evm.model.Contig27.105	6.276	6.95959	4.92377	11.2973	14.8364	14.8433	16.7398	17.1489	15.5685	KXZ46831.1	KXZ46831.1 hypothetical protein GPECTOR_40g565 [Gonium pectorale]	GUAD_YEAST	Probable guanine deaminase OS=Saccharomyces cerevisiae (strain ATCC 204508 / S288c) GN=GUD1 PE=1 SV=1	KOG3968	Secondary metabolites biosynthesis, transport and catabolism; Nucleotide transport and metabolism	-	-	GO:0016787(hydrolase activity)	K01487 E3.5.4.3, guaD; guanine deaminase [EC:3.5.4.3]
	evm.model.Contig7.226	76.8775	97.8386	90.697	232.402	211.466	183.622	88.4492	111.414	102.801	EPS69773.1	EPS69773.1 hypothetical protein M569_04991 [Genlisea aurea]	GMK1_ORYSJ	Guanylate kinase 1 OS=Oryza sativa subsp. japonica GN=GK1 PE=2 SV=2	KOG0707	Nucleotide transport and metabolism	NA	NA	NA	K00942 E2.7.4.8, gmk; guanylate kinase [EC:2.7.4.8]
	evm.model.Contig23.122	5.91583	7.47039	3.88994	2.07332	1.18979	0.724722	1.46869	1.18766	1.05134	PNH00058.1	PNH00058.1 Deoxynucleoside kinase, partial [Tetrabaena socialis]	DCK2_FOWPN	Probable deoxycytidine kinase FPV151 OS=Fowlpox virus (strain NVSL) GN=FPV151 PE=3 SV=1	KOG4235	Nucleotide transport and metabolism	NA	NA	NA	K00893 DCK; deoxycitidine kinase [EC:2.7.1.74]
	evm.model.Contig2.1048	19.5087	21.7608	15.8535	9.06473	5.3379	2.3662	5.60283	8.23662	9.49327	XP_011400576.1	XP_011400576.1 Adenylate kinase isoenzyme 6-like protein [Auxenochlorella protothecoides]	KAD6_HUMAN	Adenylate kinase isoenzyme 6 OS=Homo sapiens GN=AK6 PE=1 SV=1	KOG3347	Nucleotide transport and metabolism	NA	NA	NA	K18532 AK6, FAP7; adenylate kinase [EC:2.7.4.3]
	evm.model.Contig19.432	29.2552	29.0176	24.255	10.0917	5.67708	5.08211	8.56625	6.15099	7.97644	GAX77180.1	GAX77180.1 hypothetical protein CEUSTIGMA_g4626.t1 [Chlamydomonas eustigma]	DEOD_OCEIH	Purine nucleoside phosphorylase DeoD-type OS=Oceanobacillus iheyensis (strain DSM 14371 / JCM 11309 / KCTC 3954 / HTE831) GN=deoD PE=3 SV=1	NA	NA	GO:0009116(nucleoside metabolic process)	-	GO:0003824(catalytic activity)	K00757 udp, UPP; uridine phosphorylase [EC:2.4.2.3]
	evm.model.Contig7.123	26.0928	22.8763	30.1112	23.0161	64.055	73.9208	29.3396	33.1537	26.2238	XP_006842996.3	XP_006842996.3 xanthine dehydrogenase/oxidase [Amborella trichopoda]	XDH_DROME	Xanthine dehydrogenase OS=Drosophila melanogaster GN=ry PE=2 SV=2	KOG0430	Nucleotide transport and metabolism	GO:0055114(oxidation-reduction process)	-	GO:0009055(electron transfer activity),GO:0051536(iron-sulfur cluster binding),GO:0016491(oxidoreductase activity),GO:0046872(metal ion binding)	K00106 XDH; xanthine dehydrogenase/oxidase [EC:1.17.1.4 1.17.3.2]
	evm.model.Contig19.411	480.854	454.541	380.905	183.693	66.1818	50.2512	181.567	139.134	142.195	PLY85792.1	PLY85792.1 hypothetical protein LSAT_0X46340 [Lactuca sativa]	GMPR_PHYIN	GMP reductase OS=Phytophthora infestans PE=2 SV=1	KOG2550	Nucleotide transport and metabolism	GO:0055114(oxidation-reduction process)	-	GO:0003824(catalytic activity)	K00364 E1.7.1.7, guaC; GMP reductase [EC:1.7.1.7]
	evm.model.Contig1.814	19.0784	31.0648	28.8276	12.5937	7.85466	6.85522	9.7647	7.96142	11.3518	XP_024377521.1	XP_024377521.1 ribonucleoside-diphosphate reductase small chain-like isoform X2 [Physcomitrella patens]	RIR2_MOUSE	Ribonucleoside-diphosphate reductase subunit M2 OS=Mus musculus GN=Rrm2 PE=1 SV=1	KOG1567	Nucleotide transport and metabolism	GO:0055114(oxidation-reduction process)	-	-	K10808 RRM2; ribonucleoside-diphosphate reductase subunit M2 [EC:1.17.4.1]
	evm.model.Contig49.32	6.26644	6.49941	6.54714	19.9128	15.7063	19.7414	18.3978	20.1793	0	XP_002946888.1	XP_002946888.1 hypothetical protein VOLCADRAFT_79277 [Volvox carteri f. nagariensis]	USHA_YERE8	Protein UshA OS=Yersinia enterocolitica serotype O:8 / biotype 1B (strain NCTC 13174 / 8081) GN=ushA PE=3 SV=3	KOG4419	Nucleotide transport and metabolism	GO:0009166(nucleotide catabolic process)	-	GO:0016787(hydrolase activity),GO:0005509(calcium ion binding)	K01081 E3.1.3.5; 5'-nucleotidase [EC:3.1.3.5]
	evm.model.Contig72.11	16.6967	16.5813	19.021	8.00735	8.15757	7.13915	19.5733	18.3832	17.1946	GBG84883.1	GBG84883.1 hypothetical protein CBR_g39345 [Chara braunii]	PYRG2_XENLA	CTP synthase 2 OS=Xenopus laevis GN=ctps2 PE=2 SV=1	KOG2387	Nucleotide transport and metabolism	GO:0006221(pyrimidine nucleotide biosynthetic process)	-	GO:0003883(CTP synthase activity)	K01937 pyrG, CTPS; CTP synthase [EC:6.3.4.2]
	evm.model.Contig5.92	4.64667	3.80248	6.65994	13.5011	14.5046	17.1526	28.4882	19.1228	14.5726	GAQ88838.1	GAQ88838.1 hypothetical protein KFL_004630050 [Klebsormidium nitens]	53DR_BORBR	Putative 5'(3')-deoxyribonucleotidase OS=Bordetella bronchiseptica (strain ATCC BAA-588 / NCTC 13252 / RB50) GN=BB0433 PE=3 SV=1	NA	NA	GO:0009264(deoxyribonucleotide catabolic process)	-	GO:0008253(5'-nucleotidase activity)	K01081 E3.1.3.5; 5'-nucleotidase [EC:3.1.3.5]
	evm.model.Contig1.1255	17.2545	21.9348	21.0407	13.3791	8.43091	6.97568	9.30297	7.09119	8.76421	BAJ98299.1	BAJ98299.1 predicted protein [Hordeum vulgare subsp. vulgare]	PUR8_MACFA	Adenylosuccinate lyase OS=Macaca fascicularis GN=ADSL PE=2 SV=1	KOG2700	Nucleotide transport and metabolism	NA	NA	NA	K01756 purB, ADSL; adenylosuccinate lyase [EC:4.3.2.2]
	evm.model.Contig11.374	4.74448	7.03341	3.92568	1.33772	1.45614	0.838932	1.07378	0.617524	0.884737	PNH00058.1	PNH00058.1 Deoxynucleoside kinase, partial [Tetrabaena socialis]	DCK2_FOWPN	Probable deoxycytidine kinase FPV151 OS=Fowlpox virus (strain NVSL) GN=FPV151 PE=3 SV=1	KOG4235	Nucleotide transport and metabolism	NA	NA	NA	K00893 DCK; deoxycitidine kinase [EC:2.7.1.74]
	evm.model.Contig1.777	4.72233	4.88666	5.95081	1.57799	1.02747	0.969594	0.274081	1.22128	1.47027	XP_024522792.1	XP_024522792.1 uncharacterized protein LOC9640848 [Selaginella moellendorffii]	DCTD_RAT	Deoxycytidylate deaminase OS=Rattus norvegicus GN=Dctd PE=2 SV=1	KOG3127	Nucleotide transport and metabolism	NA	NA	NA	K01493 comEB; dCMP deaminase [EC:3.5.4.12]
	evm.model.Contig3.122	96.3461	101.224	90.4828	63.1297	41.1799	39.5387	71.1666	59.5206	60.4953	BAK04878.1	BAK04878.1 predicted protein [Hordeum vulgare subsp. vulgare]	IMDH_TOXGO	Inosine-5'-monophosphate dehydrogenase OS=Toxoplasma gondii PE=1 SV=1	KOG2550	Nucleotide transport and metabolism	GO:0055114(oxidation-reduction process)	-	GO:0003824(catalytic activity)	K00088 IMPDH, guaB; IMP dehydrogenase [EC:1.1.1.205]
	evm.model.Contig43.125	3.22731	3.86423	4.00603	11.6247	9.36162	10.6972	5.14096	5.52627	5.57932	NA	NA	Y1699_CLOAB	Laccase domain protein CA_C1699 OS=Clostridium acetobutylicum (strain ATCC 824 / DSM 792 / JCM 1419 / LMG 5710 / VKM B-1787) GN=CA_C1699 PE=3 SV=3	NA	NA	NA	NA	NA	K05810 yfiH; polyphenol oxidase [EC:1.10.3.-]
	evm.model.Contig27.97	0.521612	0.445152	0.387588	1.94808	2.79319	2.17035	2.88685	2.6979	3.0737	GAX82583.1	GAX82583.1 hypothetical protein CEUSTIGMA_g10009.t1 [Chlamydomonas eustigma]	GUAD_DICDI	Guanine deaminase OS=Dictyostelium discoideum GN=guaD PE=1 SV=1	NA	NA	-	-	GO:0016787(hydrolase activity)	K01487 E3.5.4.3, guaD; guanine deaminase [EC:3.5.4.3]
	evm.model.Contig55.74	114.068	125.296	118.361	57.4255	30.7358	21.457	28.4708	23.3334	22.5977	XP_006838581.1	XP_006838581.1 nucleoside diphosphate kinase 1 [Amborella trichopoda]	NDK_EMENI	Nucleoside diphosphate kinase OS=Emericella nidulans (strain FGSC A4 / ATCC 38163 / CBS 112.46 / NRRL 194 / M139) GN=swoH PE=3 SV=1	KOG0888	Nucleotide transport and metabolism	NA	NA	NA	K00940 ndk, NME; nucleoside-diphosphate kinase [EC:2.7.4.6]
	evm.model.Contig1.588	15.3763	17.5845	14.0512	4.06047	2.6709	2.19986	5.2804	1.35436	2.28559	XP_003084019.1	XP_003084019.1 DeoxyUTP pyrophosphatase [Ostreococcus tauri]	DUT_DICDI	Deoxyuridine 5'-triphosphate nucleotidohydrolase OS=Dictyostelium discoideum GN=dut PE=3 SV=1	KOG3370	Nucleotide transport and metabolism	NA	NA	NA	K01520 dut, DUT; dUTP pyrophosphatase [EC:3.6.1.23]
	evm.model.Contig4.282	24.9599	34.5797	29.796	12.5261	8.0538	6.00611	11.488	11.3457	13.0926	XP_022846638.1	XP_022846638.1 thymidylate kinase isoform X2 [Olea europaea var. sylvestris]	KTHY_DICDI	Thymidylate kinase OS=Dictyostelium discoideum GN=dtymk PE=3 SV=1	KOG3327	Nucleotide transport and metabolism	NA	NA	NA	K00943 tmk, DTYMK; dTMP kinase [EC:2.7.4.9]
	evm.model.Contig98.7	27.0591	22.9752	34.9929	8.33176	15.0032	13.9919	14.6927	16.8074	10.2568	GAQ86629.1	GAQ86629.1 cytosolic 5-nucleotidase III [Klebsormidium nitens]	5NT3A_CHICK	Cytosolic 5'-nucleotidase 3A OS=Gallus gallus GN=NT5C3A PE=1 SV=3	KOG3128	Function unknown	-	GO:0005737(cytoplasm)	GO:0000287(magnesium ion binding),GO:0008253(5'-nucleotidase activity)	K01081 E3.1.3.5; 5'-nucleotidase [EC:3.1.3.5]
	evm.model.Contig2.267	78.408	83.1294	63.6113	51.5806	33.9834	24.5934	35.0488	28.2067	33.2597	XP_023896023.1	XP_023896023.1 uracil phosphoribosyltransferase-like [Quercus suber]	UPP_DICDI	Uracil phosphoribosyltransferase OS=Dictyostelium discoideum GN=uprt PE=3 SV=1	NA	NA	NA	NA	NA	K00761 upp, UPRT; uracil phosphoribosyltransferase [EC:2.4.2.9]
	evm.model.Contig27.98	2.72065	3.01693	3.71478	12.7557	17.6415	16.9101	24.3566	26.5547	27.248	GAX82583.1	GAX82583.1 hypothetical protein CEUSTIGMA_g10009.t1 [Chlamydomonas eustigma]	GUAD_DICDI	Guanine deaminase OS=Dictyostelium discoideum GN=guaD PE=1 SV=1	NA	NA	-	-	GO:0016787(hydrolase activity)	K01487 E3.5.4.3, guaD; guanine deaminase [EC:3.5.4.3]
	evm.model.Contig29.99	1.84984	1.93304	2.40194	12.411	15.1803	10.7723	26.7607	27.8603	28.5883	GAX82583.1	GAX82583.1 hypothetical protein CEUSTIGMA_g10009.t1 [Chlamydomonas eustigma]	GUAD_DICDI	Guanine deaminase OS=Dictyostelium discoideum GN=guaD PE=1 SV=1	NA	NA	-	-	GO:0016787(hydrolase activity)	K01487 E3.5.4.3, guaD; guanine deaminase [EC:3.5.4.3]
	evm.model.Contig29.98	0.101764	0.087108	0.205228	0.700535	0.536159	0.617736	1.62641	1.0985	1.31783	GAX82583.1	GAX82583.1 hypothetical protein CEUSTIGMA_g10009.t1 [Chlamydomonas eustigma]	GUAD_DICDI	Guanine deaminase OS=Dictyostelium discoideum GN=guaD PE=1 SV=1	KOG3968	Secondary metabolites biosynthesis, transport and catabolism; Nucleotide transport and metabolism	-	-	GO:0016787(hydrolase activity)	K01487 E3.5.4.3, guaD; guanine deaminase [EC:3.5.4.3]
	evm.model.Contig35.140	26.6491	33.321	23.7793	6.39125	4.26467	2.72558	7.43832	8.41561	11.1292	XP_001691549.1	XP_001691549.1 hypoxanthine phosphoribosyltransferase [Chlamydomonas reinhardtii]	HPRT_BOVIN	Hypoxanthine-guanine phosphoribosyltransferase OS=Bos taurus GN=HPRT1 PE=2 SV=3	KOG3367	Nucleotide transport and metabolism	GO:0009116(nucleoside metabolic process)	-	-	K00760 hprT, hpt, HPRT1; hypoxanthine phosphoribosyltransferase [EC:2.4.2.8]
	evm.model.Contig43.127	19.0488	18.6294	21.9331	10.1013	4.88904	4.57036	14.5952	8.96121	14.8179	EYU44852.1	EYU44852.1 hypothetical protein MIMGU_mgv1a022696mg [Erythranthe guttata]	URK_CHLSY	Uridine kinase OS=Chloroflexus aurantiacus (strain ATCC 29364 / DSM 637 / Y-400-fl) GN=udk PE=3 SV=1	KOG4203	Cytoskeleton; Signal transduction mechanisms	-	-	GO:0005524(ATP binding),GO:0016301(kinase activity)	K00876 udk, UCK; uridine kinase [EC:2.7.1.48]
	evm.model.Contig47.91	19.5935	21.848	16.0693	8.96668	5.2868	2.45722	5.60283	8.23662	9.49327	XP_011400576.1	XP_011400576.1 Adenylate kinase isoenzyme 6-like protein [Auxenochlorella protothecoides]	KAD6_HUMAN	Adenylate kinase isoenzyme 6 OS=Homo sapiens GN=AK6 PE=1 SV=1	KOG3347	Nucleotide transport and metabolism	NA	NA	NA	K18532 AK6, FAP7; adenylate kinase [EC:2.7.4.3]
	evm.model.Contig5.537	51.8171	43.105	51.62	23.156	14.8543	18.2157	69.9961	54.9551	51.5157	XP_002994526.1	XP_002994526.1 adenosine deaminase-like protein isoform X2 [Selaginella moellendorffii]	ADD1_STRCO	Adenosine deaminase 1 OS=Streptomyces coelicolor (strain ATCC BAA-471 / A3(2) / M145) GN=add1 PE=3 SV=1	KOG1097	Nucleotide transport and metabolism	-	-	GO:0019239(deaminase activity)	K01488 add, ADA; adenosine deaminase [EC:3.5.4.4]
	evm.model.Contig6.304	8.68234	12.5709	12.3184	5.34694	3.64444	2.87352	3.24754	3.58457	3.32045	XP_003074642.2	XP_003074642.2 Thymidylate synthase [Ostreococcus tauri]	DRTS_MAIZE	Bifunctional dihydrofolate reductase-thymidylate synthase OS=Zea mays GN=DRTS PE=2 SV=1	KOG0673	Nucleotide transport and metabolism	GO:0046654(tetrahydrofolate biosynthetic process),GO:0055114(oxidation-reduction process)	-	GO:0004146(dihydrofolate reductase activity)	K13998 DHFR-TS; dihydrofolate reductase / thymidylate synthase [EC:1.5.1.3 2.1.1.45]
	evm.model.Contig1.682	81.8322	93.8723	100.87	47.9794	45.1353	40.8213	62.4762	61.6097	59.584	XP_025813640.1	XP_025813640.1 ribonucleoside-diphosphate reductase large subunit [Panicum hallii]	RIR1_SCHPO	Ribonucleoside-diphosphate reductase large chain OS=Schizosaccharomyces pombe (strain 972 / ATCC 24843) GN=cdc22 PE=1 SV=2	NA	NA	GO:0006260(DNA replication),GO:0055114(oxidation-reduction process)	-	GO:0004748(ribonucleoside-diphosphate reductase activity, thioredoxin disulfide as acceptor),GO:0005524(ATP binding)	K10807 RRM1; ribonucleoside-diphosphate reductase subunit M1 [EC:1.17.4.1]
	evm.model.Contig52.82	4.73578	4.62841	5.65652	2.42048	1.89562	1.78302	6.39754	5.50754	5.49824	GBG84883.1	GBG84883.1 hypothetical protein CBR_g39345 [Chara braunii]	PYRG2_XENLA	CTP synthase 2 OS=Xenopus laevis GN=ctps2 PE=2 SV=1	KOG2387	Nucleotide transport and metabolism	GO:0006221(pyrimidine nucleotide biosynthetic process)	-	GO:0003883(CTP synthase activity)	K01937 pyrG, CTPS; CTP synthase [EC:6.3.4.2]
	evm.model.Contig19.218	7.81019	11.2092	11.8201	5.1599	3.17599	3.05741	2.26567	2.4956	2.98349	XP_024370758.1	XP_024370758.1 CTP synthase-like [Physcomitrella patens]	PYG1B_XENLA	CTP synthase 1-B OS=Xenopus laevis GN=ctps1-b PE=2 SV=1	KOG2387	Nucleotide transport and metabolism	GO:0006221(pyrimidine nucleotide biosynthetic process)	-	GO:0003883(CTP synthase activity)	K01937 pyrG, CTPS; CTP synthase [EC:6.3.4.2]
	evm.model.Contig2.61	18.9829	18.662	22.1852	10.2062	4.91844	4.51997	14.8308	9.12736	14.891	EYU44852.1	EYU44852.1 hypothetical protein MIMGU_mgv1a022696mg [Erythranthe guttata]	URK_CHLSY	Uridine kinase OS=Chloroflexus aurantiacus (strain ATCC 29364 / DSM 637 / Y-400-fl) GN=udk PE=3 SV=1	KOG4203	Cytoskeleton; Signal transduction mechanisms	-	-	GO:0005524(ATP binding),GO:0016301(kinase activity)	K00876 udk, UCK; uridine kinase [EC:2.7.1.48]
	evm.model.Contig40.146	26.2394	23.0928	30.3139	23.2436	64.3713	74.3939	29.5164	33.3977	26.4339	XP_006842996.3	XP_006842996.3 xanthine dehydrogenase/oxidase [Amborella trichopoda]	XDH_DROME	Xanthine dehydrogenase OS=Drosophila melanogaster GN=ry PE=2 SV=2	KOG0430	Nucleotide transport and metabolism	GO:0055114(oxidation-reduction process)	-	GO:0009055(electron transfer activity),GO:0051536(iron-sulfur cluster binding),GO:0016491(oxidoreductase activity),GO:0046872(metal ion binding)	K00106 XDH; xanthine dehydrogenase/oxidase [EC:1.17.1.4 1.17.3.2]
	evm.model.Contig20.236	1.39519	2.16109	3.80063	2.29856	6.81236	13.5353	6.93745	12.2207	7.81526	NA	NA	CDD_DICDI	Probable cytidine deaminase OS=Dictyostelium discoideum GN=cda PE=3 SV=1	KOG0833	Nucleotide transport and metabolism	NA	NA	NA	K01489 cdd, CDA; cytidine deaminase [EC:3.5.4.5]
	evm.model.Contig34.192	4.1412	7.03324	5.6008	3.20811	1.74636	2.21513	1.32344	1.33144	1.30862	XP_012834018.1	XP_012834018.1 PREDICTED: CTP synthase [Erythranthe guttata]	PYG1A_XENLA	CTP synthase 1-A OS=Xenopus laevis GN=ctps1-a PE=2 SV=1	KOG2387	Nucleotide transport and metabolism	GO:0006221(pyrimidine nucleotide biosynthetic process)	-	GO:0003883(CTP synthase activity)	K01937 pyrG, CTPS; CTP synthase [EC:6.3.4.2]
	evm.model.Contig8.180	324.604	340.07	293.507	228.357	126.196	112.047	140.411	112.836	125.301	XP_023889137.1	XP_023889137.1 purine nucleoside phosphorylase-like [Quercus suber]	PNPH_MOUSE	Purine nucleoside phosphorylase OS=Mus musculus GN=Pnp PE=1 SV=2	KOG3984	Nucleotide transport and metabolism	GO:0009116(nucleoside metabolic process)	-	GO:0003824(catalytic activity)	K03783 punA, PNP; purine-nucleoside phosphorylase [EC:2.4.2.1]
	evm.model.Contig37.130	16.4054	14.368	13.0705	9.07006	6.82848	4.24388	7.95803	5.54752	8.97712	XP_008438394.1	XP_008438394.1 PREDICTED: inosine triphosphate pyrophosphatase isoform X2 [Cucumis melo]	ITPA_MONBE	Inosine triphosphate pyrophosphatase OS=Monosiga brevicollis GN=13033 PE=3 SV=1	KOG3222	Nucleotide transport and metabolism	GO:0009143(nucleoside triphosphate catabolic process)	-	GO:0047429(nucleoside-triphosphate diphosphatase activity)	K01519 ITPA; inosine triphosphate pyrophosphatase [EC:3.6.1.-]
