# Supplementary material for: Transcriptional profile reveals the physiological responses to prey availability in the mixotrophic chrysophyte Poterioochromonas malhamensis
Source: Front Microbiol. 2023 Oct 4;14:1173541. doi: 10.3389/fmicb.2023.1173541 (PMC10582637; doi:10.3389/fmicb.2023.1173541)
Supplement: Supplementary file 6 [file Table_6.XLSX]

## Sheet: Fig.8
Table S6. Expression of genes related to β-1,3-glucan metabolism and photosynthesis in P. malhamensis under autotrophy (P), fed with digestible prey C. sorokiniana GT-1 (PDA), and fed with indigestible prey C. sorokiniana CMBB-146 (PIA).
Pathway_module	Gene_Name	PDA_1	PDA_2	PDA_3	PIA_1	PIA_2	PIA_3	P_1	P_2	P_3	NR_ID	NR_annotation	Swiss_ID	Swiss_annotation	KOG_ID	KOG_annotation	GO_BP	GO_CC	GO_MF	KEGG_annotation
β-glucan	evm.TU.Contig6.26	14.6877	15.401	13.9252	9.92314	8.53609	7.58505	9.11046	8.1869	8.16748	PRW58206.1	PRW58206.1 glycoside hydrolase family 16 [Chlorella sorokiniana]	YEPB_SCHPO	Uncharacterized beta-glucan synthesis-associated protein C23H3.11c OS=Schizosaccharomyces pombe (strain 972 / ATCC 24843) GN=SPAC23H3.11c PE=3 SV=1	NA	NA	NA	NA	NA	K21850 KRE6; beta-glucan synthesis-associated protein KRE6
	evm.TU.Contig2.741	7.95951	4.73785	12.0606	8.95513	12.8881	17.7442	88.483	67.3321	38.4131	XP_006430837.1	XP_006430837.1 probable endo-1,3(4)-beta-glucanase ARB_01444 [Citrus clementina]	ENG1_CANAL	Endo-1,3(4)-beta-glucanase 1 OS=Candida albicans (strain SC5314 / ATCC MYA-2876) GN=ENG1 PE=1 SV=1	KOG2254	Carbohydrate transport and metabolism	NA	NA	NA	K01180 E3.2.1.6; endo-1,3(4)-beta-glucanase [EC:3.2.1.6]
	evm.TU.Contig1.517	4.00278	4.12717	5.96596	1.98242	4.92669	5.19353	12.6777	13.3626	7.18094	XP_017178860.1	XP_017178860.1 PREDICTED: callose synthase 5-like, partial [Malus domestica]	CALS8_ARATH	Putative callose synthase 8 OS=Arabidopsis thaliana GN=CALS8 PE=2 SV=2	KOG0916	Cell wall/membrane/envelope biogenesis	GO:0006075((1->3)-beta-D-glucan biosynthetic process)	GO:0000148(1,3-beta-D-glucan synthase complex),GO:0016020(membrane)	GO:0003843(1,3-beta-D-glucan synthase activity)	K11000 CALS; callose synthase [EC:2.4.1.-]
	evm.TU.Contig54.35	33.0675	27.0479	34.9349	24.5362	28.6922	32.1965	48.8086	44.3723	35.9493	XP_024181808.1	XP_024181808.1 probable endo-1,3(4)-beta-glucanase ARB_01444 [Rosa chinensis]	ENG1_CANAL	Endo-1,3(4)-beta-glucanase 1 OS=Candida albicans (strain SC5314 / ATCC MYA-2876) GN=ENG1 PE=1 SV=1	KOG2254	Carbohydrate transport and metabolism	NA	NA	NA	K01180 E3.2.1.6; endo-1,3(4)-beta-glucanase [EC:3.2.1.6]
	evm.TU.Contig25.164	6.23981	6.94969	6.88577	2.16381	2.67489	2.88836	7.37686	4.81225	5.29521	XP_005846070.1	XP_005846070.1 hypothetical protein CHLNCDRAFT_135909 [Chlorella variabilis]	YEPB_SCHPO	Uncharacterized beta-glucan synthesis-associated protein C23H3.11c OS=Schizosaccharomyces pombe (strain 972 / ATCC 24843) GN=SPAC23H3.11c PE=3 SV=1	NA	NA	NA	NA	NA	K21850 KRE6; beta-glucan synthesis-associated protein KRE6
	evm.TU.Contig25.165	7.566	9.78144	9.43612	3.40291	2.71653	2.76267	7.33744	5.76992	3.69864	KDD76389.1	KDD76389.1 SKN1 beta-glucan synthesis-associated protein [Helicosporidium sp. ATCC 50920]	KRE6_YEAST	Beta-glucan synthesis-associated protein KRE6 OS=Saccharomyces cerevisiae (strain ATCC 204508 / S288c) GN=KRE6 PE=1 SV=2	NA	NA	NA	NA	NA	K21850 KRE6; beta-glucan synthesis-associated protein KRE6
	evm.TU.Contig33.14	27.4604	22.5305	28.884	21.8932	40.9276	46.2495	45.9523	49.7731	38.2215	XP_010650494.1	XP_010650494.1 PREDICTED: alpha,alpha-trehalose-phosphate synthase [UDP-forming] 6 [Vitis vinifera]	TPS8_ARATH	Probable alpha,alpha-trehalose-phosphate synthase [UDP-forming] 8 OS=Arabidopsis thaliana GN=TPS8 PE=2 SV=1	KOG1050	Carbohydrate transport and metabolism	GO:0005992(trehalose biosynthetic process)	-	GO:0003824(catalytic activity)	K16055 TPS; trehalose 6-phosphate synthase/phosphatase [EC:2.4.1.15 3.1.3.12]
	evm.TU.Contig41.11	25.6712	20.3974	27.5917	21.9287	40.1607	45.6223	44.8207	48.3508	36.183	XP_009778367.1	XP_009778367.1 PREDICTED: alpha,alpha-trehalose-phosphate synthase [UDP-forming] 6 [Nicotiana sylvestris]	TPS8_ARATH	Probable alpha,alpha-trehalose-phosphate synthase [UDP-forming] 8 OS=Arabidopsis thaliana GN=TPS8 PE=2 SV=1	KOG1050	Carbohydrate transport and metabolism	GO:0005992(trehalose biosynthetic process)	-	GO:0003824(catalytic activity)	K16055 TPS; trehalose 6-phosphate synthase/phosphatase [EC:2.4.1.15 3.1.3.12]
	evm.TU.Contig6.209	63.6834	60.5401	82.8295	58.1648	106.355	118.226	112.758	112.979	102.759	PHT58334.1	PHT58334.1 Alpha,alpha-trehalose-phosphate synthase [UDP-forming] 6 [Capsicum baccatum]	TPS6_ARATH	Alpha,alpha-trehalose-phosphate synthase [UDP-forming] 6 OS=Arabidopsis thaliana GN=TPS6 PE=1 SV=2	KOG1050	Carbohydrate transport and metabolism	GO:0005992(trehalose biosynthetic process)	-	GO:0003824(catalytic activity),GO:2001070(starch binding)	K16055 TPS; trehalose 6-phosphate synthase/phosphatase [EC:2.4.1.15 3.1.3.12]
Fucoxanthin metabolism	evm.TU.Contig3.400	24.9316	29.3548	34.6484	23.275	25.7497	29.7955	17.3231	16.8338	17.0362	CAZ66648.1	CAZ66648.1 1-deoxy-D-xylulose 5-phosphate synthase 1 precursor [Solanum lycopersicum]	DXS_RHOCS	1-deoxy-D-xylulose-5-phosphate synthase OS=Rhodospirillum centenum (strain ATCC 51521 / SW) GN=dxs PE=3 SV=1	KOG0523	Carbohydrate transport and metabolism	GO:0016114(terpenoid biosynthetic process)	-	GO:0008661(1-deoxy-D-xylulose-5-phosphate synthase activity)	K01662 dxs; 1-deoxy-D-xylulose-5-phosphate synthase [EC:2.2.1.7]
	evm.TU.Contig4.414	41.1345	47.7917	55.3287	27.3665	32.0508	27.8518	28.9744	25.6655	31.3174	XP_019464149.1	XP_019464149.1 PREDICTED: 1-deoxy-D-xylulose 5-phosphate reductoisomerase, chloroplastic-like [Lupinus angustifolius]	DXR_ACAM1	1-deoxy-D-xylulose 5-phosphate reductoisomerase OS=Acaryochloris marina (strain MBIC 11017) GN=dxr PE=3 SV=1	NA	NA	GO:0055114(oxidation-reduction process)	-	GO:0005515(protein binding),GO:0070402(NADPH binding)	K00099 dxr; 1-deoxy-D-xylulose-5-phosphate reductoisomerase [EC:1.1.1.267]
	evm.TU.Contig3.767	11.1729	14.466	12.8174	15.7022	7.90395	7.56647	4.74146	4.31245	5.86099	GAQ79774.1	GAQ79774.1 2-C-methyl-D-erythritol 4-phosphate cytidylyltransferase [Klebsormidium nitens]	ISPD_ORYSJ	2-C-methyl-D-erythritol 4-phosphate cytidylyltransferase, chloroplastic OS=Oryza sativa subsp. japonica GN=ISPD PE=2 SV=1	NA	NA	-	-	GO:0070567(cytidylyltransferase activity)	K00991 ispD; 2-C-methyl-D-erythritol 4-phosphate cytidylyltransferase [EC:2.7.7.60]
	evm.TU.Contig20.200	80.6905	75.6835	102.91	35.2781	45.6703	45.716	51.5127	46.752	47.9981	XP_005650225.1	XP_005650225.1 putative chloroplast 1-hydroxy-2-methyl-2-(E)-butenyl-4-diphosphate synthase precursor [Coccomyxa subellipsoidea C-169]	ISPG_ARATH	4-hydroxy-3-methylbut-2-en-1-yl diphosphate synthase (ferredoxin), chloroplastic OS=Arabidopsis thaliana GN=ISPG PE=1 SV=1	NA	NA	GO:0016114(terpenoid biosynthetic process),GO:0055114(oxidation-reduction process)	-	GO:0046429(4-hydroxy-3-methylbut-2-en-1-yl diphosphate synthase activity)	K03526 gcpE, ispG; (E)-4-hydroxy-3-methylbut-2-enyl-diphosphate synthase [EC:1.17.7.1 1.17.7.3]
	evm.TU.Contig3.322	32.1571	39.9478	34.8379	14.2742	10.9196	12.6601	6.45495	7.9842	9.26923	AAD16018.1	AAD16018.1 geranylgeranyl diphosphate synthase [Taxus canadensis]	GGPPS_CAPAN	Geranylgeranyl pyrophosphate synthase, chloroplastic OS=Capsicum annuum GN=GGPS1 PE=3 SV=1	KOG0776	Coenzyme transport and metabolism	GO:0008299(isoprenoid biosynthetic process)	-	-	K13789 GGPS; geranylgeranyl diphosphate synthase, type II [EC:2.5.1.1 2.5.1.10 2.5.1.29]
	evm.TU.Contig5.178	32.7305	31.8746	43.008	16.1059	11.6847	12.2927	7.11378	7.4831	6.06916	XP_003055146.1	XP_003055146.1 predicted protein [Micromonas pusilla CCMP1545]	PDS_SYNE7	15-cis-phytoene desaturase OS=Synechococcus elongatus (strain PCC 7942) GN=pds PE=1 SV=1	KOG0029	Secondary metabolites biosynthesis, transport and catabolism	GO:0055114(oxidation-reduction process)	-	GO:0016491(oxidoreductase activity)	K02293 PDS, crtP; 15-cis-phytoene desaturase [EC:1.3.5.5]
	evm.TU.Contig5.179	18.7699	22.0158	23.864	0	0	6.29824	5.45189	4.67863	6.00373	XP_002503801.1	XP_002503801.1 phytoene desaturase [Micromonas commoda]	CRTI_NARPS	Phytoene dehydrogenase, chloroplastic/chromoplastic OS=Narcissus pseudonarcissus GN=PDS1 PE=1 SV=1	KOG0029	Secondary metabolites biosynthesis, transport and catabolism	GO:0055114(oxidation-reduction process)	-	GO:0016491(oxidoreductase activity)	K02293 PDS, crtP; 15-cis-phytoene desaturase [EC:1.3.5.5]
	evm.TU.Contig7.182	46.6899	51.5145	54.6619	25.8261	19.0514	17.654	26.6796	24.4055	23.5634	XP_024401240.1	XP_024401240.1 zeta-carotene desaturase, chloroplastic/chromoplastic-like [Physcomitrella patens]	ZDS_SYNY3	Zeta-carotene desaturase OS=Synechocystis sp. (strain PCC 6803 / Kazusa) GN=crtQ PE=3 SV=1	KOG0029	Secondary metabolites biosynthesis, transport and catabolism	GO:0055114(oxidation-reduction process)	-	GO:0016491(oxidoreductase activity)	K00514 ZDS, crtQ; zeta-carotene desaturase [EC:1.3.5.6]
	evm.TU.Contig18.262	2.56183	2.34529	3.10889	2.9052	3.69317	3.38313	3.88928	3.50245	5.52398	XP_023925545.1	XP_023925545.1 uncharacterized protein LOC112036954 [Quercus suber]	A2462_ARTBC	Probable FAD-dependent monooxygenase OS=Arthroderma benhamiae (strain ATCC MYA-4681 / CBS 112371) GN=ARB_02462 PE=3 SV=1	KOG2614	Energy production and conversion; General function prediction only	-	-	GO:0071949(FAD binding)	K09838 ZEP, ABA1; zeaxanthin epoxidase [EC:1.14.15.21]
	evm.TU.Contig44.28	70.8246	72.3173	87.9102	253.118	224.716	234.579	111.463	116.774	78.6863	PNW70925.1	PNW70925.1 hypothetical protein CHLRE_17g739250v5 [Chlamydomonas reinhardtii]	NA	NA	NA	NA	NA	NA	NA	NA
	evm.TU.Contig57.53	14.7601	18.7233	21.8121	13.7563	8.90247	7.85579	6.4346	5.59273	7.51912	XP_013903801.1	XP_013903801.1 hypothetical protein MNEG_3176 [Monoraphidium neglectum]	VDE_SPIOL	Violaxanthin de-epoxidase, chloroplastic OS=Spinacia oleracea GN=VDE1 PE=1 SV=2	NA	NA	GO:0055114(oxidation-reduction process)	GO:0009507(chloroplast)	GO:0046422(violaxanthin de-epoxidase activity)	K09839 VDE, NPQ1; violaxanthin de-epoxidase [EC:1.23.5.1]
Chlorophyll synthesis	evm.TU.Contig15.352	56.963	58.1744	61.6757	20.5234	17.408	17.1141	11.7328	9.70706	9.40777	GAQ88851.1	GAQ88851.1 glutamate-1-semialdehyde aminotransferase [Klebsormidium nitens]	GSA_NOSP7	Glutamate-1-semialdehyde 2,1-aminomutase OS=Nostoc punctiforme (strain ATCC 29133 / PCC 73102) GN=hemL PE=3 SV=1	KOG1401	Amino acid transport and metabolism	-	-	GO:0008483(transaminase activity),GO:0030170(pyridoxal phosphate binding)	K01845 hemL; glutamate-1-semialdehyde 2,1-aminomutase [EC:5.4.3.8]
	evm.TU.Contig31.187	61.262	67.007	69.1182	28.8691	20.8327	22.6805	12.7501	12.4016	12.0933	GAQ88851.1	GAQ88851.1 glutamate-1-semialdehyde aminotransferase [Klebsormidium nitens]	GSA_NOSP7	Glutamate-1-semialdehyde 2,1-aminomutase OS=Nostoc punctiforme (strain ATCC 29133 / PCC 73102) GN=hemL PE=3 SV=1	KOG1401	Amino acid transport and metabolism	-	-	GO:0008483(transaminase activity),GO:0030170(pyridoxal phosphate binding)	K01845 hemL; glutamate-1-semialdehyde 2,1-aminomutase [EC:5.4.3.8]
	evm.TU.Contig11.272	49.4925	60.0404	57.1746	36.6411	22.6175	18.5605	23.4826	23.23	24.0918	XP_002972677.1	XP_002972677.1 delta-aminolevulinic acid dehydratase, chloroplastic isoform X2 [Selaginella moellendorffii]	HEM2_ORYSJ	Delta-aminolevulinic acid dehydratase, chloroplastic OS=Oryza sativa subsp. japonica GN=HEMB PE=2 SV=1	KOG2794	Coenzyme transport and metabolism	GO:0033014(tetrapyrrole biosynthetic process)	-	GO:0004655(porphobilinogen synthase activity),GO:0046872(metal ion binding)	K01698 hemB, ALAD; porphobilinogen synthase [EC:4.2.1.24]
	evm.TU.Contig23.219	55.498	64.3205	63.3357	37.8319	22.7937	20.7783	25.526	22.8555	26.2999	XP_002972677.1	XP_002972677.1 delta-aminolevulinic acid dehydratase, chloroplastic isoform X2 [Selaginella moellendorffii]	HEM2_ORYSJ	Delta-aminolevulinic acid dehydratase, chloroplastic OS=Oryza sativa subsp. japonica GN=HEMB PE=2 SV=1	KOG2794	Coenzyme transport and metabolism	GO:0033014(tetrapyrrole biosynthetic process)	-	GO:0004655(porphobilinogen synthase activity),GO:0046872(metal ion binding)	K01698 hemB, ALAD; porphobilinogen synthase [EC:4.2.1.24]
	evm.TU.Contig3.576	71.4291	61.827	61.8363	58.6368	36.1969	32.5001	21.0654	26.5107	24.8456	ACG34441.1	ACG34441.1 uroporphyrinogen-III synthase [Zea mays]	HEM4_ORYSJ	Uroporphyrinogen-III synthase, chloroplastic OS=Oryza sativa subsp. japonica GN=UROS PE=2 SV=1	NA	NA	GO:0033014(tetrapyrrole biosynthetic process)	-	GO:0004852(uroporphyrinogen-III synthase activity)	K01719 hemD, UROS; uroporphyrinogen-III synthase [EC:4.2.1.75]
	evm.TU.Contig16.169	47.4968	48.9913	54.7581	35.1929	40.5518	33.0978	36.2321	35.2896	40.0652	XP_003074395.1	XP_003074395.1 Uroporphyrinogen decarboxylase (URO-D) [Ostreococcus tauri]	DCUP_NOSP7	Uroporphyrinogen decarboxylase OS=Nostoc punctiforme (strain ATCC 29133 / PCC 73102) GN=hemE PE=3 SV=1	KOG2872	Coenzyme transport and metabolism	GO:0006779(porphyrin-containing compound biosynthetic process)	-	GO:0004853(uroporphyrinogen decarboxylase activity)	K01599 hemE, UROD; uroporphyrinogen decarboxylase [EC:4.1.1.37]
	evm.TU.Contig84.40	0.859025	1.069	0.770995	1.00291	1.40912	1.42414	1.64382	3.04466	3.03633	NA	NA	NA	NA	NA	NA	NA	NA	NA	NA
	evm.TU.Contig96.3	350.91	315.01	445.355	75.2439	49.5157	31.9097	80.6841	62.4574	54.4317	GBF89260.1	GBF89260.1 coproporphyrinogen III oxidase chloroplast precursor [Raphidocelis subcapitata]	HEM6_SOYBN	Oxygen-dependent coproporphyrinogen-III oxidase, chloroplastic OS=Glycine max GN=CPX PE=2 SV=1	KOG1518	Coenzyme transport and metabolism	GO:0006779(porphyrin-containing compound biosynthetic process),GO:0055114(oxidation-reduction process)	-	GO:0004109(coproporphyrinogen oxidase activity)	K00228 CPOX, hemF; coproporphyrinogen III oxidase [EC:1.3.3.3]
	evm.TU.Contig93.6	349.212	313.601	443.056	74.9906	49.4736	31.8586	80.0943	62.3774	54.1589	GBF89260.1	GBF89260.1 coproporphyrinogen III oxidase chloroplast precursor [Raphidocelis subcapitata]	HEM6_SOYBN	Oxygen-dependent coproporphyrinogen-III oxidase, chloroplastic OS=Glycine max GN=CPX PE=2 SV=1	KOG1518	Coenzyme transport and metabolism	GO:0006779(porphyrin-containing compound biosynthetic process),GO:0055114(oxidation-reduction process)	-	GO:0004109(coproporphyrinogen oxidase activity)	K00228 CPOX, hemF; coproporphyrinogen III oxidase [EC:1.3.3.3]
	evm.TU.Contig2.315	47.4096	55.1331	64.14	33.9376	22.8593	24.6909	23.8528	18.2864	20.9778	XP_019163188.1	XP_019163188.1 PREDICTED: protoporphyrinogen oxidase, chloroplastic isoform X2 [Ipomoea nil]	PPOC_TOBAC	Protoporphyrinogen oxidase, chloroplastic OS=Nicotiana tabacum GN=PPXI PE=2 SV=1	KOG1276	Coenzyme transport and metabolism	GO:0055114(oxidation-reduction process)	-	GO:0016491(oxidoreductase activity)	K00231 PPOX, hemY; protoporphyrinogen/coproporphyrinogen III oxidase [EC:1.3.3.4 1.3.3.15]
	evm.TU.Contig2.631	37.0651	36.6773	59.2682	21.5084	41.4815	54.0947	73.587	74.1759	74.7035	XP_002501851.1	XP_002501851.1 magnesium-chelatase subunit chlH chloroplast precursor [Micromonas commoda]	CHLH_ARATH	Magnesium-chelatase subunit ChlH, chloroplastic OS=Arabidopsis thaliana GN=CHLH PE=1 SV=1	NA	NA	GO:0009058(biosynthetic process)	-	GO:0003824(catalytic activity),GO:0016851(magnesium chelatase activity)	K03403 chlH, bchH; magnesium chelatase subunit H [EC:6.6.1.1]
	evm.TU.Contig9.556	10.6002	10.7266	13.852	31.5159	65.5556	74.4267	58.8466	66.8299	59.1838	NA	NA	NA	NA	NA	NA	NA	NA	NA	NA
	evm.TU.Contig3.116	51.4854	69.1033	67.9963	35.9835	20.5064	18.4348	24.76	17.1112	26.4571	XP_002499655.1	XP_002499655.1 magnesium-protoporphyrin IX methyltransferase chloroplast precursor [Micromonas commoda]	CHLM_ARATH	Magnesium protoporphyrin IX methyltransferase, chloroplastic OS=Arabidopsis thaliana GN=CHLM PE=1 SV=1	KOG1270	Coenzyme transport and metabolism	GO:0015995(chlorophyll biosynthetic process)	-	GO:0046406(magnesium protoporphyrin IX methyltransferase activity)	K03428 bchM, chlM; magnesium-protoporphyrin O-methyltransferase [EC:2.1.1.11]
	evm.TU.Contig33.9	132.712	126.4	174.008	0	138.587	121.908	79.9138	70.0384	64.363	XP_019223948.1	XP_019223948.1 PREDICTED: protochlorophyllide reductase-like [Nicotiana attenuata]	POR_MARPA	Protochlorophyllide reductase, chloroplastic OS=Marchantia paleacea GN=PORA PE=2 SV=1	KOG1208	Secondary metabolites biosynthesis, transport and catabolism	NA	NA	NA	K00218 por; protochlorophyllide reductase [EC:1.3.1.33]
	evm.TU.Contig41.68	4.53421	7.44665	10.6633	6.4641	4.36074	4.50675	3.09679	2.80528	3.86474	XP_023907160.1	XP_023907160.1 tripeptidyl-peptidase sed2-like [Quercus suber]	TPP1_MACFA	Tripeptidyl-peptidase 1 OS=Macaca fascicularis GN=TPP1 PE=2 SV=2	NA	NA	GO:0006508(proteolysis)	-	GO:0004252(serine-type endopeptidase activity),GO:0008236(serine-type peptidase activity),GO:0005525(GTP binding)	K01279 TPP1, CLN2; tripeptidyl-peptidase I [EC:3.4.14.9]
	evm.TU.Contig13.451	4.32097	5.75797	4.56359	2.67988	1.99141	1.69221	1.37933	2.13994	2.71038	XP_003061791.1	XP_003061791.1 predicted protein [Micromonas pusilla CCMP1545]	YKK7_YEAST	Uncharacterized oxidoreductase YKL107W OS=Saccharomyces cerevisiae (strain ATCC 204508 / S288c) GN=YKL107W PE=1 SV=1	KOG1208	Secondary metabolites biosynthesis, transport and catabolism	NA	NA	NA	K00218 por; protochlorophyllide reductase [EC:1.3.1.33]
	evm.TU.Contig4.274	24.8504	27.5225	23.8906	25.7483	17.5829	17.821	18.521	16.0201	18.8963	KXZ49211.1	KXZ49211.1 hypothetical protein GPECTOR_22g801 [Gonium pectorale]	CHLG_ARATH	Chlorophyll synthase, chloroplastic OS=Arabidopsis thaliana GN=CHLG PE=2 SV=1	NA	NA	-	GO:0016021(integral component of membrane)	GO:0016765(transferase activity, transferring alkyl or aryl (other than methyl) groups)	K04040 chlG, bchG; chlorophyll/bacteriochlorophyll a synthase [EC:2.5.1.62 2.5.1.133]
	evm.TU.Contig26.196	28.6556	28.243	37.9032	19.6809	62.7131	60.3165	65.3313	73.9197	64.5243	XP_006294073.1	XP_006294073.1 ferrochelatase-2, chloroplastic [Capsella rubella]	HEMH2_ARATH	Ferrochelatase-2, chloroplastic OS=Arabidopsis thaliana GN=At2g30390 PE=1 SV=1	KOG1321	Coenzyme transport and metabolism	GO:0006783(heme biosynthetic process)	-	GO:0004325(ferrochelatase activity)	K01772 hemH, FECH; protoporphyrin/coproporphyrin ferrochelatase [EC:4.99.1.1 4.99.1.9]
	evm.TU.Contig15.49	87.1035	84.1793	92.5222	97.099	74.7743	81.0907	139.139	107.114	105.979	BAF02519.1	BAF02519.1 heme oxygenase [Adiantum capillus-veneris]	HMOX1_ORYSJ	Heme oxygenase 1, chloroplastic OS=Oryza sativa subsp. japonica GN=HO1 PE=2 SV=1	KOG4480	Inorganic ion transport and metabolism	NA	NA	NA	K21480 HO, pbsA1, hmuO; heme oxygenase (biliverdin-producing, ferredoxin) [EC:1.14.15.20]
	evm.TU.Contig13.402	8.46984	9.48929	13.4932	8.27608	4.09363	3.61807	2.00889	1.24009	0.880585	XP_022756201.1	XP_022756201.1 phytochromobilin:ferredoxin oxidoreductase, chloroplastic isoform X1 [Durio zibethinus]	PEBB_PROM4	Phycoerythrobilin:ferredoxin oxidoreductase OS=Prochlorococcus marinus (strain MIT 9211) GN=pebB PE=3 SV=1	NA	NA	GO:0010024(phytochromobilin biosynthetic process),GO:0055114(oxidation-reduction process)	-	GO:0016636(oxidoreductase activity, acting on the CH-CH group of donors, iron-sulfur protein as acceptor),GO:0050897(cobalt ion binding)	K08101 HY2; phytochromobilin:ferredoxin oxidoreductase [EC:1.3.7.4]
	evm.TU.Contig5.169	103.015	115.867	130.25	100.609	69.1155	68.1806	83.337	68.4995	72.4569	XP_003592792.2	XP_003592792.2 protoheme IX farnesyltransferase, mitochondrial [Medicago truncatula]	COX10_ARATH	Protoheme IX farnesyltransferase, mitochondrial OS=Arabidopsis thaliana GN=COX10 PE=2 SV=4	KOG1380	Coenzyme transport and metabolism	-	GO:0016021(integral component of membrane)	GO:0016765(transferase activity, transferring alkyl or aryl (other than methyl) groups)	K02257 COX10, ctaB, cyoE; heme o synthase [EC:2.5.1.141]
	evm.TU.Contig6.601	5.84984	6.55065	9.15931	1.49762	2.61955	2.99069	24.6204	33.0171	42.5472	XP_021849616.1	XP_021849616.1 chlorophyll a-b binding protein, chloroplastic [Spinacia oleracea]	CB12_SOLLC	Chlorophyll a-b binding protein 7, chloroplastic OS=Solanum lycopersicum GN=CAB7 PE=3 SV=1	NA	NA	NA	NA	NA	K08911 LHCA5; light-harvesting complex I chlorophyll a/b binding protein 5
Light-harvest protein	evm.TU.Contig32.23	87.9049	69.1714	70.8866	46.7541	34.6789	35.3183	343.531	314.234	380.343	ADU04518.1	ADU04518.1 LhcSR [Ulva prolifera]	FCP_ISOGA	Fucoxanthin-chlorophyll a-c binding protein, chloroplastic OS=Isochrysis galbana GN=FCP PE=1 SV=1	NA	NA	NA	NA	NA	K08908 LHCA2; light-harvesting complex I chlorophyll a/b binding protein 2
	evm.TU.Contig43.29	198.961	188.877	147.374	218.715	146.02	137.305	94.3986	78.1585	104.837	PNH03048.1	PNH03048.1 Chlorophyll a-b binding protein 7, chloroplastic [Tetrabaena socialis]	CB12_SOLLC	Chlorophyll a-b binding protein 7, chloroplastic OS=Solanum lycopersicum GN=CAB7 PE=3 SV=1	NA	NA	NA	NA	NA	K08908 LHCA2; light-harvesting complex I chlorophyll a/b binding protein 2
	evm.TU.Contig16.228	172.426	172.928	165.357	302.132	202.635	195.999	227.981	234.191	235.51	XP_001417976.1	XP_001417976.1 fucoxanthin chlorophyll a/c binding protein-like protein [Ostreococcus lucimarinus CCE9901]	CB12_SOLLC	Chlorophyll a-b binding protein 7, chloroplastic OS=Solanum lycopersicum GN=CAB7 PE=3 SV=1	NA	NA	NA	NA	NA	K08908 LHCA2; light-harvesting complex I chlorophyll a/b binding protein 2
	evm.TU.Contig37.22	75.0595	55.7634	61.0178	38.4036	26.9667	26.4157	263.066	233.86	288.301	ADU04518.1	ADU04518.1 LhcSR [Ulva prolifera]	FCP_ISOGA	Fucoxanthin-chlorophyll a-c binding protein, chloroplastic OS=Isochrysis galbana GN=FCP PE=1 SV=1	NA	NA	NA	NA	NA	K08908 LHCA2; light-harvesting complex I chlorophyll a/b binding protein 2
	evm.TU.Contig55.47	179.466	180.526	161.295	146.866	91.6673	87.9023	116.106	100.373	119.539	PNH03048.1	PNH03048.1 Chlorophyll a-b binding protein 7, chloroplastic [Tetrabaena socialis]	CB12_SOLLC	Chlorophyll a-b binding protein 7, chloroplastic OS=Solanum lycopersicum GN=CAB7 PE=3 SV=1	NA	NA	NA	NA	NA	K08908 LHCA2; light-harvesting complex I chlorophyll a/b binding protein 2
	evm.TU.Contig1.718	556.125	533.226	503.962	602.009	355.449	345.696	380.732	333.535	396.862	ABD37894.1	ABD37894.1 LI818-1 protein [Mesostigma viride]	FCPA_MACPY	Fucoxanthin-chlorophyll a-c binding protein A, chloroplastic OS=Macrocystis pyrifera GN=FCPA PE=2 SV=1	NA	NA	NA	NA	NA	K08907 LHCA1; light-harvesting complex I chlorophyll a/b binding protein 1
	evm.TU.Contig9.484	0	1.84935	2.28399	0	6.37529	7.13191	6.74898	14.8755	10.239	NA	NA	NA	NA	NA	NA	NA	NA	NA	NA
	evm.TU.Contig8.91	46.3407	72.7205	64.7625	138.393	92.3908	88.1706	113.192	96.2508	112.107	NP_001148183.1	NP_001148183.1 chlorophyll a-b binding protein 6A [Zea mays]	CB121_HORVU	Chlorophyll a-b binding protein 1B-21, chloroplastic OS=Hordeum vulgare GN=LHC Ib-21 PE=1 SV=1	NA	NA	NA	NA	NA	K08907 LHCA1; light-harvesting complex I chlorophyll a/b binding protein 1
	evm.TU.Contig4.681	6.02361	5.94926	9.56912	2.51549	4.55173	6.00298	12.3619	12.1764	17.0706	XP_020188431.1	XP_020188431.1 photosystem I chlorophyll a/b-binding protein 6, chloroplastic-like [Aegilops tauschii subsp. tauschii]	CB12_SOLLC	Chlorophyll a-b binding protein 7, chloroplastic OS=Solanum lycopersicum GN=CAB7 PE=3 SV=1	NA	NA	NA	NA	NA	K08911 LHCA5; light-harvesting complex I chlorophyll a/b binding protein 5
	evm.TU.Contig13.254	621.426	665.211	647.567	237.585	76.3845	55.2513	88.6503	75.76	75.9284	ADY38581.1	ADY38581.1 LHCSR [Ulva linza]	FCP_ISOGA	Fucoxanthin-chlorophyll a-c binding protein, chloroplastic OS=Isochrysis galbana GN=FCP PE=1 SV=1	NA	NA	NA	NA	NA	NA
	evm.TU.Contig9.312	340.944	323.082	309.243	337.824	223.643	210.307	240.751	228.469	273.42	XP_015934258.1	XP_015934258.1 photosystem I chlorophyll a/b-binding protein 5, chloroplastic [Arachis duranensis]	CB121_HORVU	Chlorophyll a-b binding protein 1B-21, chloroplastic OS=Hordeum vulgare GN=LHC Ib-21 PE=1 SV=1	NA	NA	NA	NA	NA	K08911 LHCA5; light-harvesting complex I chlorophyll a/b binding protein 5
	evm.TU.Contig57.46	0.827941	1.23948	1.29475	0.995889	0.625121	0.769412	1.00111	0.817392	0.826104	PSC69604.1	PSC69604.1 white-brown complex 30 [Micractinium conductrix]	WBC30_ARATH	Putative white-brown complex homolog protein 30 OS=Arabidopsis thaliana GN=WBC30 PE=1 SV=3	KOG0061	Secondary metabolites biosynthesis, transport and catabolism	-	-	GO:0005524(ATP binding),GO:0016887(ATPase activity)	NA
	evm.TU.Contig47.64	370.326	400.246	384.217	326.171	219.78	198.977	237.367	225.268	261.878	BAF94217.1	BAF94217.1 33kDa oxygen evolving protein of photosystem II, partial [Nephroselmis olivacea]	PSBO_VOLCA	Oxygen-evolving enhancer protein 1, chloroplastic OS=Volvox carteri GN=PSBO PE=2 SV=1	NA	NA	GO:0010207(photosystem II assembly),GO:0042549(photosystem II stabilization)	GO:0009654(photosystem II oxygen evolving complex)	GO:0010242(oxygen evolving activity)	K02716 psbO; photosystem II oxygen-evolving enhancer protein 1
Photosynthesis	evm.TU.Contig26.170	337.126	409.107	358.969	462.331	316.2	277.953	280.373	288.68	275.505	NA	NA	PSBU_PHATR	Photosystem II 12 kDa extrinsic protein, chloroplastic OS=Phaeodactylum tricornutum GN=psbU PE=3 SV=1	NA	NA	GO:0015979(photosynthesis),GO:0042549(photosystem II stabilization)	GO:0009523(photosystem II),GO:0009654(photosystem II oxygen evolving complex),GO:0019898(extrinsic component of membrane)	-	K02719 psbU; photosystem II PsbU protein
	evm.TU.Contig9.212	59.4952	77.1398	63.4048	62.7954	44.2051	41.3108	32.5949	34.8037	37.2783	XP_026662684.1	XP_026662684.1 anoctamin-like protein Os01g0706700 isoform X2 [Phoenix dactylifera]	ANO7_RAT	Anoctamin-7 OS=Rattus norvegicus GN=Ano7 PE=2 SV=1	KOG2513	Cell cycle control, cell division, chromosome partitioning	NA	NA	NA	K19501 ANO7, NGEP, TMEM16G; anoctamin-7
	evm.TU.Contig2.1070	183.882	196.037	162.239	177.985	130.414	124.441	129.572	120.653	141.343	BAF94217.1	BAF94217.1 33kDa oxygen evolving protein of photosystem II, partial [Nephroselmis olivacea]	PSBO_VOLCA	Oxygen-evolving enhancer protein 1, chloroplastic OS=Volvox carteri GN=PSBO PE=2 SV=1	NA	NA	GO:0010207(photosystem II assembly),GO:0042549(photosystem II stabilization)	GO:0009654(photosystem II oxygen evolving complex)	GO:0005515(protein binding),GO:0010242(oxygen evolving activity)	K02716 psbO; photosystem II oxygen-evolving enhancer protein 1
	evm.TU.Contig3.612	1405.67	1468.03	1308.53	1160.76	834.292	741.062	825.339	888.794	844.919	BAC54098.1	BAC54098.1 precursor cytochrome c6 [Chlorella vulgaris]	CYC6_CHLBR	Cytochrome c6 OS=Chlorolobion braunii GN=petJ PE=1 SV=1	NA	NA	-	-	GO:0009055(electron transfer activity),GO:0020037(heme binding)	K08906 petJ; cytochrome c6
	evm.TU.Contig45.69	149.439	156.439	170.343	35.8506	11.2986	4.92451	16.6344	9.41016	7.13988	NA	NA	FER_GLEJA	Ferredoxin OS=Gleichenia japonica PE=1 SV=1	NA	NA	-	-	GO:0009055(electron transfer activity),GO:0051536(iron-sulfur cluster binding)	K02639 petF; ferredoxin
	evm.TU.Contig45.67	25.9932	27.6419	24.7233	39.3108	35.1128	36.9663	34.1864	37.9249	47.8769	PRW58382.1	PRW58382.1 serine--tRNA mitochondrial isoform X1 [Chlorella sorokiniana]	FER2_SYNP6	Ferredoxin-2 OS=Synechococcus sp. (strain ATCC 27144 / PCC 6301 / SAUG 1402/1) GN=petF2 PE=3 SV=2	NA	NA	-	-	GO:0009055(electron transfer activity),GO:0051536(iron-sulfur cluster binding)	K02639 petF; ferredoxin
	evm.TU.Contig3.766	41.0514	48.4814	50.1239	23.526	11.6716	9.36066	6.32839	4.13968	4.02826	XP_015872881.1	XP_015872881.1 uncharacterized protein LOC107409976 [Ziziphus jujuba]	FER_MASLA	Ferredoxin OS=Mastigocladus laminosus GN=petF PE=1 SV=2	NA	NA	-	-	GO:0009055(electron transfer activity),GO:0051536(iron-sulfur cluster binding)	K02639 petF; ferredoxin
	evm.TU.Contig2.1010	25.7816	26.4065	21.4929	20.5629	11.078	11.4826	13.5265	15.1983	13.1814	P83522.1	P83522.1 RecName: Full=Ferredoxin	FER_BUMFI	Ferredoxin OS=Bumilleriopsis filiformis PE=1 SV=1	NA	NA	-	-	GO:0009055(electron transfer activity),GO:0051536(iron-sulfur cluster binding)	K02639 petF; ferredoxin
	evm.TU.Contig1.883	121.046	118.351	139.002	65.6708	32.3631	23.063	34.6968	23.3916	37.4177	XP_005849440.1	XP_005849440.1 hypothetical protein CHLNCDRAFT_34552 [Chlorella variabilis]	FER1_NOSSO	Ferredoxin-1 OS=Nostoc sp. (strain ATCC 29151 / PCC 7119) GN=petF PE=1 SV=2	NA	NA	-	-	GO:0009055(electron transfer activity),GO:0051536(iron-sulfur cluster binding)	K02639 petF; ferredoxin
	evm.TU.Contig7.59	153.145	149.732	174.561	39.1493	8.77707	4.11103	20.5655	11.4806	9.52036	NA	NA	FER_MASLA	Ferredoxin OS=Mastigocladus laminosus GN=petF PE=1 SV=2	NA	NA	-	-	GO:0009055(electron transfer activity),GO:0051536(iron-sulfur cluster binding)	K02639 petF; ferredoxin
	evm.TU.Contig6.64	27.9315	26.9707	30.7969	12.8862	7.83528	6.80569	7.06361	5.28516	7.36358	GAX85492.1	GAX85492.1 hypothetical protein CEUSTIGMA_g12908.t1 [Chlamydomonas eustigma]	GSTM6_MOUSE	Glutathione S-transferase Mu 6 OS=Mus musculus GN=Gstm6 PE=1 SV=4	NA	NA	-	-	GO:0005515(protein binding),GO:0009055(electron transfer activity),GO:0051536(iron-sulfur cluster binding)	K02639 petF; ferredoxin
	evm.TU.Contig61.43	316.63	335.296	313.614	312.786	218.606	206.666	227.336	198.865	234.406	GBG74758.1	GBG74758.1 hypothetical protein CBR_g19271 [Chara braunii]	FENR3_ORYSJ	Ferredoxin--NADP reductase, embryo isozyme, chloroplastic OS=Oryza sativa subsp. japonica GN=Os07g0147900 PE=1 SV=1	KOG1158	Energy production and conversion	GO:0055114(oxidation-reduction process)	-	GO:0016491(oxidoreductase activity)	K02641 petH; ferredoxin--NADP+ reductase [EC:1.18.1.2]
	evm.TU.Contig5.141	16.0374	21.6997	23.3145	31.3411	29.9759	31.9392	16.6083	19.7986	18.4279	XP_023902923.1	XP_023902923.1 fructose-2,6-bisphosphatase-like [Quercus suber]	YIKE_SCHPO	Probable 6-phosphofructo-2-kinase PB17E12.14c OS=Schizosaccharomyces pombe (strain 972 / ATCC 24843) GN=SPAPB17E12.14c PE=1 SV=2	KOG0234	Carbohydrate transport and metabolism	GO:0006000(fructose metabolic process)	-	GO:0003873(6-phosphofructo-2-kinase activity),GO:0005524(ATP binding)	K19029 PFKFB2; 6-phosphofructo-2-kinase / fructose-2,6-biphosphatase 2 [EC:2.7.1.105 3.1.3.46]
	evm.TU.Contig3.882	218.94	209.894	163.307	205.058	137.251	116.713	131.903	87.7993	118.665	XP_007514946.1	XP_007514946.1 predicted protein [Bathycoccus prasinos]	ATP5E_ARATH	ATP synthase subunit epsilon, mitochondrial OS=Arabidopsis thaliana GN=At1g51650 PE=1 SV=3	KOG3495	Energy production and conversion	GO:0015986(ATP synthesis coupled proton transport)	GO:0000275(mitochondrial proton-transporting ATP synthase complex, catalytic core F(1))	GO:0046933(proton-transporting ATP synthase activity, rotational mechanism)	K02135 ATPeF1E, ATP5E, ATP15; F-type H+-transporting ATPase subunit epsilon
	evm.TU.Contig17.198	1291.93	1422.72	1273.5	1328.67	899.138	770.542	754.568	668.71	777.51	XP_001700627.1	XP_001700627.1 F1F0 ATP synthase gamma subunit [Chlamydomonas reinhardtii]	ATPG_RHOBL	ATP synthase gamma chain OS=Rhodobacter blasticus GN=atpG PE=3 SV=1	KOG1531	Energy production and conversion	GO:0015986(ATP synthesis coupled proton transport)	GO:0045261(proton-transporting ATP synthase complex, catalytic core F(1))	GO:0046933(proton-transporting ATP synthase activity, rotational mechanism)	K02136 ATPeF1G, ATP5C1, ATP3; F-type H+-transporting ATPase subunit gamma
	evm.TU.Contig8.223	1255.24	1247.14	1071.81	969.682	651.286	533.456	512.564	434.876	495.822	XP_027110534.1	XP_027110534.1 ATP synthase subunit delta', mitochondrial-like [Coffea arabica]	ATP4_IPOBA	ATP synthase subunit delta', mitochondrial OS=Ipomoea batatas PE=1 SV=1	KOG1758	Energy production and conversion	GO:0015986(ATP synthesis coupled proton transport)	-	-	K02134 ATPeF1D, ATP5D, ATP16; F-type H+-transporting ATPase subunit delta
	evm.TU.Contig6.290	948.165	964.78	772.265	805.065	575.009	505.592	403.819	426.281	419.452	XP_001689661.1	XP_001689661.1 calreticulin 2, calcium-binding protein [Chlamydomonas reinhardtii]	CALR_CHLRE	Calreticulin OS=Chlamydomonas reinhardtii PE=2 SV=1	KOG0674	Posttranslational modification, protein turnover, chaperones	GO:0006457(protein folding)	GO:0005783(endoplasmic reticulum)	GO:0005509(calcium ion binding),GO:0051082(unfolded protein binding)	K08057 CALR; calreticulin
Carbonic anhydrase	evm.TU.Contig33.39	7.37315	10.7724	8.1696	8.75461	9.55038	10.9816	1.29161	1.44779	1.32189	KZV15033.1	KZV15033.1 hypothetical protein F511_08091 [Dorcoceras hygrometricum]	CAN_EMENI	Carbonic anhydrase OS=Emericella nidulans (strain FGSC A4 / ATCC 38163 / CBS 112.46 / NRRL 194 / M139) GN=AN1805 PE=1 SV=2	NA	NA	-	-	GO:0004089(carbonate dehydratase activity),GO:0008270(zinc ion binding)	K01673 cynT, can; carbonic anhydrase [EC:4.2.1.1]
	evm.TU.Contig21.154	8.18747	11.2619	9.05802	9.52759	11.0692	13.3013	1.29082	1.6546	2.13404	KZV15033.1	KZV15033.1 hypothetical protein F511_08091 [Dorcoceras hygrometricum]	CAN_EMENI	Carbonic anhydrase OS=Emericella nidulans (strain FGSC A4 / ATCC 38163 / CBS 112.46 / NRRL 194 / M139) GN=AN1805 PE=1 SV=2	NA	NA	-	-	GO:0004089(carbonate dehydratase activity),GO:0008270(zinc ion binding)	K01673 cynT, can; carbonic anhydrase [EC:4.2.1.1]
	evm.TU.Contig42.62	8.91695	11.4175	9.82102	58.4099	48.892	39.6905	14.0927	12.4332	12.801	OEL31162.1	OEL31162.1 Alpha carbonic anhydrase 7 [Dichanthelium oligosanthes]	CAH_PECCA	Carbonic anhydrase OS=Pectobacterium carotovorum GN=cah PE=3 SV=1	KOG0382	General function prediction only	NA	NA	NA	K01674 cah; carbonic anhydrase [EC:4.2.1.1]
	evm.TU.Contig49.7	0.926085	1.10533	0.884669	1.19739	0.519285	0.665957	0	0.380719	0	XP_011075358.1	XP_011075358.1 alpha carbonic anhydrase 7 [Sesamum indicum]	CAH_PECCA	Carbonic anhydrase OS=Pectobacterium carotovorum GN=cah PE=3 SV=1	KOG0382	General function prediction only	NA	NA	NA	K01674 cah; carbonic anhydrase [EC:4.2.1.1]
	evm.TU.Contig15.28	48.1751	56.0517	45.1116	45.0494	28.4081	24.047	24.6525	21.6878	26.3727	KZV15033.1	KZV15033.1 hypothetical protein F511_08091 [Dorcoceras hygrometricum]	CAN_EMENI	Carbonic anhydrase OS=Emericella nidulans (strain FGSC A4 / ATCC 38163 / CBS 112.46 / NRRL 194 / M139) GN=AN1805 PE=1 SV=2	NA	NA	-	-	GO:0004089(carbonate dehydratase activity),GO:0008270(zinc ion binding)	K01673 cynT, can; carbonic anhydrase [EC:4.2.1.1]
	evm.TU.Contig16.255	386.987	405.998	329.723	372.071	226.959	196.561	219.016	178.905	191.012	XP_016702993.1	XP_016702993.1 PREDICTED: gamma carbonic anhydrase 1, mitochondrial-like [Gossypium hirsutum]	GCA1_ARATH	Gamma carbonic anhydrase 1, mitochondrial OS=Arabidopsis thaliana GN=GAMMACA1 PE=1 SV=1	NA	NA	NA	NA	NA	K01726 GAMMACA; gamma-carbonic anhydrase [EC:4.2.1.-]
	evm.TU.Contig49.9	8.36481	11.773	7.96879	4.58931	3.73113	1.73906	6.31829	5.67715	6.86299	XP_023005799.1	XP_023005799.1 alpha carbonic anhydrase 1, chloroplastic-like [Cucurbita maxima]	CAH_NOSS1	Carbonic anhydrase OS=Nostoc sp. (strain PCC 7120 / UTEX 2576) GN=ecaA PE=3 SV=1	KOG0382	General function prediction only	NA	NA	NA	K01674 cah; carbonic anhydrase [EC:4.2.1.1]
	evm.TU.Contig42.54	0.986289	1.16755	0.929758	1.11296	0.573926	0.903062	0.246569	0.363487	0.239013	XP_011075358.1	XP_011075358.1 alpha carbonic anhydrase 7 [Sesamum indicum]	CAH_PECCA	Carbonic anhydrase OS=Pectobacterium carotovorum GN=cah PE=3 SV=1	KOG0382	General function prediction only	NA	NA	NA	K01674 cah; carbonic anhydrase [EC:4.2.1.1]
