# Supplementary material for: Transcriptional profile reveals the physiological responses to prey availability in the mixotrophic chrysophyte Poterioochromonas malhamensis
Source: Front Microbiol. 2023 Oct 4;14:1173541. doi: 10.3389/fmicb.2023.1173541 (PMC10582637; doi:10.3389/fmicb.2023.1173541)
Supplement: Supplementary file 7 [file Table_7.XLSX]

## Sheet: mixed.model.nodes
Table S7. Gene list of different co-expression modules identified by weighted gene co-expression network analysis.
Gene_ID	Module	NR_ID	NR_annotation	Swiss_ID	Swiss_annotation	KOG_ID	KOG_annotation	GO_BP	GO_CC	GO_MF	KEGG_annotation
evm.model.Contig5.110	blue	NA	NA	NA	NA	NA	NA	NA	NA	NA	NA
evm.model.Contig36.43	brown	NA	NA	NA	NA	NA	NA	NA	NA	NA	NA
evm.model.Contig15.35	turquoise	NA	NA	PI5K3_ARATH	Phosphatidylinositol 4-phosphate 5-kinase 3 OS=Arabidopsis thaliana GN=PIP5K3 PE=3 SV=1	KOG0229	Signal transduction mechanisms	NA	NA	NA	NA
evm.model.Contig15.32	yellow	PSC69213.1	PSC69213.1 ATP-dependent zinc metalloprotease chloroplastic [Micractinium conductrix]	FTSH3_SYNY3	ATP-dependent zinc metalloprotease FtsH 3 OS=Synechocystis sp. (strain PCC 6803 / Kazusa) GN=ftsH3 PE=1 SV=1	KOG0731	Posttranslational modification, protein turnover, chaperones	GO:0006508(proteolysis)	GO:0016021(integral component of membrane)	GO:0004222(metalloendopeptidase activity),GO:0005524(ATP binding),GO:0008270(zinc ion binding)	K03798 ftsH, hflB; cell division protease FtsH [EC:3.4.24.-]
evm.model.Contig15.33	turquoise	NA	NA	RPAP3_RAT	RNA polymerase II-associated protein 3 OS=Rattus norvegicus GN=Rpap3 PE=1 SV=1	KOG4648	Function unknown	NA	NA	NA	NA
evm.model.Contig15.38	turquoise	NA	NA	NA	NA	NA	NA	NA	NA	NA	NA
evm.model.Contig15.363	turquoise	GAQ86330.1	GAQ86330.1 NIMA-related kinase [Klebsormidium nitens]	NEKL2_CAEEL	Serine/threonine-protein kinase nekl-2 OS=Caenorhabditis elegans GN=nekl-2 PE=2 SV=1	KOG0589	General function prediction only	GO:0006468(protein phosphorylation)	-	GO:0004672(protein kinase activity),GO:0005524(ATP binding)	NA
evm.model.Contig15.366	brown	NA	NA	NA	NA	NA	NA	NA	NA	NA	NA
evm.model.Contig15.365	blue	NA	NA	NA	NA	NA	NA	NA	NA	NA	NA
evm.model.Contig15.368	turquoise	NA	NA	NA	NA	NA	NA	NA	NA	NA	NA
evm.model.Contig4.161	blue	XP_015089432.1	XP_015089432.1 PREDICTED: cycloartenol-C-24-methyltransferase-like [Solanum pennellii]	SMT1_ARATH	Cycloartenol-C-24-methyltransferase OS=Arabidopsis thaliana GN=SMT1 PE=1 SV=1	KOG1269	Lipid transport and metabolism; General function prediction only	GO:0006694(steroid biosynthetic process)	-	GO:0008168(methyltransferase activity)	K00559 E2.1.1.41, SMT1, ERG6; sterol 24-C-methyltransferase [EC:2.1.1.41]
evm.model.Contig4.162	blue	NA	NA	NOLO_BRADU	Nodulation protein NolO OS=Bradyrhizobium diazoefficiens (strain JCM 10833 / IAM 13628 / NBRC 14792 / USDA 110) GN=nolO PE=3 SV=2	NA	NA	GO:0009058(biosynthetic process)	-	GO:0003824(catalytic activity)	K00612 E2.1.3.-; carbamoyltransferase [EC:2.1.3.-]
evm.model.Contig2.278	turquoise	NA	NA	NA	NA	NA	NA	NA	NA	NA	NA
evm.model.Contig2.277	yellow	XP_023907160.1	XP_023907160.1 tripeptidyl-peptidase sed2-like [Quercus suber]	TPP1_RAT	Tripeptidyl-peptidase 1 OS=Rattus norvegicus GN=Tpp1 PE=1 SV=1	NA	NA	GO:0006508(proteolysis)	-	GO:0004252(serine-type endopeptidase activity),GO:0008236(serine-type peptidase activity)	K01279 TPP1, CLN2; tripeptidyl-peptidase I [EC:3.4.14.9]
evm.model.Contig2.274	turquoise	NA	NA	NA	NA	NA	NA	NA	NA	NA	NA
evm.model.Contig2.270	brown	XP_026407355.1	XP_026407355.1 DNA polymerase alpha subunit B-like isoform X1 [Papaver somniferum]	DPOA2_HUMAN	DNA polymerase alpha subunit B OS=Homo sapiens GN=POLA2 PE=1 SV=2	KOG1625	Replication, recombination and repair	GO:0006260(DNA replication)	-	GO:0003677(DNA binding),GO:0003887(DNA-directed DNA polymerase activity)	K02321 POLA2; DNA polymerase alpha subunit B
evm.model.Contig50.85	turquoise	AES82697.1	AES82697.1 polyubiquitin 3 [Medicago truncatula]	UBIQP_PHYIN	Polyubiquitin OS=Phytophthora infestans PE=1 SV=2	KOG0001	General function prediction only; Posttranslational modification, protein turnover, chaperones	-	-	GO:0005515(protein binding)	K04551 UBB; ubiquitin B
evm.model.Contig50.82	yellow	NA	NA	NA	NA	NA	NA	NA	NA	NA	NA
evm.model.Contig50.83	yellow	NA	NA	NA	NA	NA	NA	NA	NA	NA	NA
evm.model.Contig3.501	blue	NA	NA	NA	NA	NA	NA	NA	NA	NA	NA
evm.model.Contig3.500	yellow	NA	NA	CASP_ARATH	Protein CASP OS=Arabidopsis thaliana GN=CASP PE=1 SV=2	KOG0963	Transcription	GO:0006891(intra-Golgi vesicle-mediated transport)	GO:0030173(integral component of Golgi membrane)	-	K09313 CUTL; homeobox protein cut-like
evm.model.Contig3.503	brown	BAK02254.1	BAK02254.1 predicted protein [Hordeum vulgare subsp. vulgare]	ACLY_HUMAN	ATP-citrate synthase OS=Homo sapiens GN=ACLY PE=1 SV=3	KOG1254	Energy production and conversion	NA	NA	NA	K01648 ACLY; ATP citrate (pro-S)-lyase [EC:2.3.3.8]
evm.model.Contig23.99	brown	NA	NA	NA	NA	NA	NA	NA	NA	NA	NA
evm.model.Contig3.504	blue	XP_022839087.1	XP_022839087.1 Acyl transferase/acyl hydrolase/lysophospholipase [Ostreococcus tauri]	PLPL5_MOUSE	Patatin-like phospholipase domain-containing protein 5 OS=Mus musculus GN=Pnpla5 PE=2 SV=1	KOG3773	Intracellular trafficking, secretion, and vesicular transport	GO:0006629(lipid metabolic process)	-	-	NA
evm.model.Contig3.506	blue	XP_001703155.1	XP_001703155.1 ferredoxin, adrenodoxin-like protein [Chlamydomonas reinhardtii]	ADXL_DANRE	Adrenodoxin-like protein, mitochondrial OS=Danio rerio GN=fdx1l PE=2 SV=1	KOG3309	Energy production and conversion	-	-	GO:0009055(electron transfer activity),GO:0051536(iron-sulfur cluster binding)	K22071 FDX2; ferredoxin-2, mitochondrial
evm.model.Contig6.609	turquoise	NA	NA	NA	NA	NA	NA	NA	NA	NA	NA
evm.model.Contig6.608	blue	NA	NA	NA	NA	NA	NA	NA	NA	NA	NA
evm.model.Contig6.602	blue	NA	NA	NA	NA	NA	NA	NA	NA	NA	NA
evm.model.Contig6.601	turquoise	XP_021849616.1	XP_021849616.1 chlorophyll a-b binding protein, chloroplastic [Spinacia oleracea]	CB12_SOLLC	Chlorophyll a-b binding protein 7, chloroplastic OS=Solanum lycopersicum GN=CAB7 PE=3 SV=1	NA	NA	NA	NA	NA	K08911 LHCA5; light-harvesting complex I chlorophyll a/b binding protein 5
evm.model.Contig6.600	blue	XP_006305482.1	XP_006305482.1 cytochrome c oxidase assembly protein COX11, mitochondrial [Capsella rubella]	COXZ_RECAM	Cytochrome c oxidase assembly protein ctaG OS=Reclinomonas americana GN=CTAG PE=3 SV=1	KOG2540	Posttranslational modification, protein turnover, chaperones	-	-	GO:0005507(copper ion binding)	NA
evm.model.Contig6.607	turquoise	NA	NA	NA	NA	NA	NA	NA	NA	NA	NA
evm.model.Contig5.314	brown	NA	NA	NA	NA	NA	NA	-	-	GO:0035091(phosphatidylinositol binding)	NA
evm.model.Contig1.659	turquoise	NA	NA	NA	NA	NA	NA	NA	NA	NA	NA
evm.model.Contig1.658	turquoise	GAX78674.1	GAX78674.1 hypothetical protein CEUSTIGMA_g6112.t1 [Chlamydomonas eustigma]	LR74B_HUMAN	Leucine-rich repeat-containing protein 74B OS=Homo sapiens GN=LRRC74B PE=2 SV=3	KOG4308	Function unknown	-	-	GO:0005515(protein binding),GO:0005509(calcium ion binding)	NA
evm.model.Contig2.594	turquoise	NA	NA	NA	NA	NA	NA	-	-	GO:0005515(protein binding)	NA
evm.model.Contig1.653	turquoise	PRW20228.1	PRW20228.1 AGC PKA kinase isoform A [Chlorella sorokiniana]	KGP1_BOVIN	cGMP-dependent protein kinase 1 OS=Bos taurus GN=PRKG1 PE=1 SV=2	KOG0614	Signal transduction mechanisms	GO:0006468(protein phosphorylation)	-	GO:0004672(protein kinase activity),GO:0005524(ATP binding)	K07376 PRKG1; cGMP-dependent protein kinase 1 [EC:2.7.11.12]
evm.model.Contig1.652	turquoise	NA	NA	NA	NA	NA	NA	NA	NA	NA	NA
evm.model.Contig1.650	blue	NA	NA	Y4885_ARATH	Probable LRR receptor-like serine/threonine-protein kinase At4g08850 OS=Arabidopsis thaliana GN=At4g08850 PE=2 SV=3	NA	NA	-	-	GO:0005515(protein binding)	NA
evm.model.Contig1.655	blue	XP_015891956.1	XP_015891956.1 U3 small nucleolar RNA-associated protein 14 homolog A [Ziziphus jujuba]	UTP14_YEAST	U3 small nucleolar RNA-associated protein 14 OS=Saccharomyces cerevisiae (strain ATCC 204508 / S288c) GN=UTP14 PE=1 SV=1	KOG2172	Function unknown	NA	NA	NA	K14567 UTP14; U3 small nucleolar RNA-associated protein 14
evm.model.Contig39.78	blue	KDD74341.1	KDD74341.1 hypothetical protein H632_c1388p0 [Helicosporidium sp. ATCC 50920]	FER2_RICTY	2Fe-2S ferredoxin OS=Rickettsia typhi (strain ATCC VR-144 / Wilmington) GN=fdxB PE=3 SV=1	NA	NA	-	-	GO:0009055(electron transfer activity),GO:0051536(iron-sulfur cluster binding)	NA
evm.model.Contig39.74	blue	NA	NA	NA	NA	NA	NA	NA	NA	NA	NA
evm.model.Contig39.73	green	XP_023926144.1	XP_023926144.1 DExH-box ATP-dependent RNA helicase DExH1-like [Quercus suber]	YG65_SCHPO	Uncharacterized helicase C15C4.05 OS=Schizosaccharomyces pombe (strain 972 / ATCC 24843) GN=SPBC15C4.05 PE=3 SV=1	NA	NA	-	-	GO:0003676(nucleic acid binding),GO:0005524(ATP binding)	K14442 DHX36, RHAU; ATP-dependent RNA helicase DHX36 [EC:3.6.4.13]
evm.model.Contig39.71	blue	NA	NA	NA	NA	NA	NA	NA	NA	NA	NA
evm.model.Contig6.114	brown	NA	NA	POP1_YEAST	Ribonucleases P/MRP protein subunit POP1 OS=Saccharomyces cerevisiae (strain ATCC 204508 / S288c) GN=POP1 PE=1 SV=1	KOG3322	RNA processing and modification	NA	NA	NA	NA
evm.model.Contig82.5	blue	EFJ26664.1	EFJ26664.1 hypothetical protein SELMODRAFT_97647, partial [Selaginella moellendorffii]	CBPQ_RAT	Carboxypeptidase Q OS=Rattus norvegicus GN=Cpq PE=1 SV=1	KOG2195	Inorganic ion transport and metabolism; General function prediction only; Posttranslational modification, protein turnover, chaperones	NA	NA	NA	K01302 CPQ; carboxypeptidase Q [EC:3.4.17.-]
evm.model.Contig31.107	blue	NA	NA	NA	NA	NA	NA	NA	NA	NA	NA
evm.model.Contig24.89	turquoise	BAK03058.1	BAK03058.1 predicted protein [Hordeum vulgare subsp. vulgare]	TIAR_HUMAN	Nucleolysin TIAR OS=Homo sapiens GN=TIAL1 PE=1 SV=1	KOG0148	RNA processing and modification; Translation, ribosomal structure and biogenesis	-	-	GO:0003676(nucleic acid binding)	K13201 TIA1, TIAL1; nucleolysin TIA-1/TIAR
evm.model.Contig1.1288	blue	NA	NA	NA	NA	NA	NA	-	-	GO:0005524(ATP binding),GO:0016301(kinase activity)	NA
evm.model.Contig4.42	blue	XP_003060316.1	XP_003060316.1 ATP-binding cassette superfamily [Micromonas pusilla CCMP1545]	AB7G_ARATH	ABC transporter G family member 7 OS=Arabidopsis thaliana GN=ABCG7 PE=2 SV=1	KOG0061	Secondary metabolites biosynthesis, transport and catabolism	-	GO:0016020(membrane)	GO:0005524(ATP binding),GO:0016887(ATPase activity)	NA
evm.model.Contig4.44	turquoise	PIN11160.1	PIN11160.1 Apoptosis-promoting RNA-binding protein TIA-1/TIAR (RRM superfamily) [Handroanthus impetiginosus]	OML4_ORYSJ	Protein MEI2-like 4 OS=Oryza sativa subsp. japonica GN=ML4 PE=2 SV=1	KOG4660	Cell cycle control, cell division, chromosome partitioning	NA	NA	NA	NA
evm.model.Contig72.18	turquoise	NA	NA	NA	NA	NA	NA	NA	NA	NA	NA
evm.model.Contig40.110	green	NA	NA	SLAP1_CLOTH	Cell surface glycoprotein 1 OS=Clostridium thermocellum (strain ATCC 27405 / DSM 1237 / NBRC 103400 / NCIMB 10682 / NRRL B-4536 / VPI 7372) GN=olpB PE=3 SV=2	NA	NA	NA	NA	NA	NA
evm.model.Contig6.49	turquoise	NA	NA	NA	NA	NA	NA	NA	NA	NA	NA
evm.model.Contig74.4	yellow	NA	NA	NA	NA	NA	NA	NA	NA	NA	NA
evm.model.Contig6.40	turquoise	XP_022933430.1	XP_022933430.1 probable low-specificity L-threonine aldolase 1 [Cucurbita moschata]	THA1_ARATH	Probable low-specificity L-threonine aldolase 1 OS=Arabidopsis thaliana GN=THA1 PE=1 SV=1	KOG1368	Amino acid transport and metabolism	GO:0006520(cellular amino acid metabolic process)	-	GO:0016829(lyase activity)	K01620 ltaE; threonine aldolase [EC:4.1.2.48]
evm.model.Contig6.41	turquoise	NA	NA	NA	NA	NA	NA	NA	NA	NA	NA
evm.model.Contig6.42	blue	PSC68295.1	PSC68295.1 nitrile-specifier 5-like [Micractinium conductrix]	KLDC3_HUMAN	Kelch domain-containing protein 3 OS=Homo sapiens GN=KLHDC3 PE=2 SV=1	KOG4152	Transcription; Cell cycle control, cell division, chromosome partitioning	-	-	GO:0005515(protein binding)	K15450 TYW3; tRNA wybutosine-synthesizing protein 3 [EC:2.1.1.282]
evm.model.Contig6.46	turquoise	GAX80560.1	GAX80560.1 hypothetical protein CEUSTIGMA_g7997.t1 [Chlamydomonas eustigma]	PPIL6_HUMAN	Peptidyl-prolyl cis-trans isomerase-like 6 OS=Homo sapiens GN=PPIL6 PE=2 SV=1	KOG0880	Posttranslational modification, protein turnover, chaperones	GO:0000413(protein peptidyl-prolyl isomerization)	-	GO:0003755(peptidyl-prolyl cis-trans isomerase activity)	K12739 PPIL6; peptidyl-prolyl cis-trans isomerase-like 6 [EC:5.2.1.8]
evm.model.Contig4.621	turquoise	RDX61131.1	RDX61131.1 Cation/H(+) antiporter 20, partial [Mucuna pruriens]	CHX17_ARATH	Cation/H(+) antiporter 17 OS=Arabidopsis thaliana GN=CHX17 PE=1 SV=1	KOG1650	Inorganic ion transport and metabolism	GO:0006812(cation transport),GO:0055085(transmembrane transport)	GO:0016021(integral component of membrane)	GO:0015299(solute:proton antiporter activity)	NA
evm.model.Contig4.620	turquoise	NA	NA	NA	NA	NA	NA	NA	NA	NA	NA
evm.model.Contig11.469	turquoise	XP_003058789.1	XP_003058789.1 predicted protein [Micromonas pusilla CCMP1545]	CC108_HUMAN	Coiled-coil domain-containing protein 108 OS=Homo sapiens GN=CCDC108 PE=1 SV=2	NA	NA	NA	NA	NA	NA
evm.model.Contig4.625	turquoise	NA	NA	NA	NA	NA	NA	NA	NA	NA	NA
evm.model.Contig4.624	yellow	NA	NA	YDCG_BACSU	UPF0310 protein YdcG OS=Bacillus subtilis (strain 168) GN=ydcG PE=3 SV=1	NA	NA	NA	NA	NA	NA
evm.model.Contig11.465	blue	XP_024162594.1	XP_024162594.1 far upstream element-binding protein 2-like [Rosa chinensis]	PCBP1_RABIT	Poly(rC)-binding protein 1 OS=Oryctolagus cuniculus GN=PCBP1 PE=2 SV=1	KOG2190	RNA processing and modification; General function prediction only	-	-	GO:0003723(RNA binding)	K13210 FUBP; far upstream element-binding protein
evm.model.Contig11.466	turquoise	XP_021722566.1	XP_021722566.1 polyadenylate-binding protein 2-like [Chenopodium quinoa]	PABP2_ARATH	Polyadenylate-binding protein 2 OS=Arabidopsis thaliana GN=PAB2 PE=1 SV=1	KOG0123	RNA processing and modification; Translation, ribosomal structure and biogenesis	-	-	GO:0003676(nucleic acid binding)	K13126 PABPC; polyadenylate-binding protein
evm.model.Contig11.461	turquoise	NA	NA	NA	NA	NA	NA	NA	NA	NA	NA
evm.model.Contig11.462	turquoise	OAO89123.1	OAO89123.1 hypothetical protein AXX17_ATUG04220 [Arabidopsis thaliana]	TEN2_CHICK	Teneurin-2 OS=Gallus gallus GN=TENM2 PE=1 SV=1	KOG4659	Function unknown	NA	NA	NA	NA
evm.model.Contig11.463	brown	XP_022893378.1	XP_022893378.1 probable plastidic glucose transporter 2 isoform X2 [Olea europaea var. sylvestris]	GTR3_SHEEP	Solute carrier family 2, facilitated glucose transporter member 3 OS=Ovis aries GN=SLC2A3 PE=2 SV=1	KOG0569	Carbohydrate transport and metabolism	GO:0055085(transmembrane transport)	GO:0016021(integral component of membrane)	GO:0022857(transmembrane transporter activity)	K08142 SLC2A3, GLUT3; MFS transporter, SP family, solute carrier family 2 (facilitated glucose transporter), member 3
evm.model.Contig6.420	turquoise	NA	NA	NA	NA	NA	NA	NA	NA	NA	NA
evm.model.Contig6.427	yellow	XP_009416646.1	XP_009416646.1 PREDICTED: urease isoform X1 [Musa acuminata subsp. malaccensis]	UREA_ARATH	Urease OS=Arabidopsis thaliana GN=URE PE=3 SV=1	NA	NA	GO:0043419(urea catabolic process)	-	GO:0016151(nickel cation binding)	K01427 URE; urease [EC:3.5.1.5]
evm.model.Contig63.39	turquoise	OMO90596.1	OMO90596.1 hypothetical protein COLO4_19011 [Corchorus olitorius]	DHKB_DICDI	Hybrid signal transduction histidine kinase B OS=Dictyostelium discoideum GN=dhkB PE=1 SV=1	KOG0519	Signal transduction mechanisms	GO:0000160(phosphorelay signal transduction system)	-	-	NA
evm.model.Contig63.38	blue	NA	NA	Y9865_DICDI	Probable serine/threonine-protein kinase DDB_G0280461 OS=Dictyostelium discoideum GN=DDB_G0280461 PE=3 SV=1	KOG0201	Signal transduction mechanisms	GO:0006468(protein phosphorylation)	-	GO:0004672(protein kinase activity),GO:0005524(ATP binding)	NA
evm.model.Contig75.9	green	NA	NA	NA	NA	NA	NA	NA	NA	NA	NA
evm.model.Contig6.425	blue	PRW20484.1	PRW20484.1 exosome complex component RRP41-like protein isoform B [Chlorella sorokiniana]	EXOS4_MOUSE	Exosome complex component RRP41 OS=Mus musculus GN=Exosc4 PE=1 SV=3	KOG1068	Translation, ribosomal structure and biogenesis	NA	NA	NA	K11600 RRP41, EXOSC4, SKI6; exosome complex component RRP41
evm.model.Contig6.424	turquoise	NA	NA	NA	NA	NA	NA	NA	NA	NA	NA
evm.model.Contig63.35	green	NA	NA	NA	NA	NA	NA	-	-	GO:0005509(calcium ion binding)	NA
evm.model.Contig25.60	green	NA	NA	NA	NA	NA	NA	GO:0006468(protein phosphorylation)	-	GO:0004672(protein kinase activity)	NA
evm.model.Contig25.61	blue	OAE34233.1	OAE34233.1 hypothetical protein AXG93_1099s1120 [Marchantia polymorpha subsp. ruderalis]	GPI8_SCHPO	GPI-anchor transamidase OS=Schizosaccharomyces pombe (strain 972 / ATCC 24843) GN=gpi8 PE=2 SV=1	NA	NA	GO:0006508(proteolysis)	-	GO:0008233(peptidase activity)	K05290 PIGK; phosphatidylinositol glycan, class K [EC:2.6.-.-]
evm.model.Contig25.63	brown	NA	NA	NA	NA	NA	NA	NA	NA	NA	NA
evm.model.Contig25.64	turquoise	XP_021736876.1	XP_021736876.1 magnesium transporter MRS2-4-like [Chenopodium quinoa]	MRS2_NEUCR	Mitochondrial inner membrane magnesium transporter mrs2 OS=Neurospora crassa (strain ATCC 24698 / 74-OR23-1A / CBS 708.71 / DSM 1257 / FGSC 987) GN=mrs2 PE=3 SV=1	NA	NA	NA	NA	NA	K16075 MRS2, MFM1; magnesium transporter
evm.model.Contig25.65	turquoise	GBF97746.1	GBF97746.1 hypothetical protein Rsub_10910 [Raphidocelis subcapitata]	NA	NA	NA	NA	NA	NA	NA	NA
evm.model.Contig25.66	blue	XP_002463187.1	XP_002463187.1 alanine aminotransferase 2 [Sorghum bicolor]	ALA2_HORVU	Alanine aminotransferase 2 OS=Hordeum vulgare PE=1 SV=1	KOG0258	Amino acid transport and metabolism	GO:0009058(biosynthetic process)	-	GO:0030170(pyridoxal phosphate binding)	K00814 GPT, ALT; alanine transaminase [EC:2.6.1.2]
evm.model.Contig25.69	turquoise	NA	NA	NA	NA	NA	NA	NA	NA	NA	NA
evm.model.Contig9.332	blue	XP_014517282.1	XP_014517282.1 glutaminyl-peptide cyclotransferase isoform X1 [Vigna radiata var. radiata]	QPCT_ARATH	Glutaminyl-peptide cyclotransferase OS=Arabidopsis thaliana GN=QCT PE=1 SV=1	NA	NA	GO:0017186(peptidyl-pyroglutamic acid biosynthetic process, using glutaminyl-peptide cyclotransferase)	-	GO:0016603(glutaminyl-peptide cyclotransferase activity)	K22757 QCT, qpcT; glutaminyl-peptide cyclotransferase [EC:2.3.2.5]
evm.model.Contig9.336	turquoise	XP_012850491.1	XP_012850491.1 PREDICTED: LOW QUALITY PROTEIN: DNA polymerase zeta catalytic subunit-like [Erythranthe guttata]	REV3_ARATH	DNA polymerase zeta catalytic subunit OS=Arabidopsis thaliana GN=REV3 PE=2 SV=1	KOG0968	Replication, recombination and repair	-	-	GO:0000166(nucleotide binding),GO:0003677(DNA binding)	K02350 REV3L, POLZ; DNA polymerase zeta [EC:2.7.7.7]
evm.model.Contig90.12	turquoise	XP_002947101.1	XP_002947101.1 hypothetical protein VOLCADRAFT_120430 [Volvox carteri f. nagariensis]	EFHB_HUMAN	EF-hand domain-containing family member B OS=Homo sapiens GN=EFHB PE=2 SV=4	NA	NA	NA	NA	NA	NA
evm.model.Contig6.111	turquoise	NA	NA	NA	NA	NA	NA	NA	NA	NA	NA
evm.model.Contig5.247	turquoise	AML77567.1	AML77567.1 putative LOV domain-containing protein [Cylindrocystis cushleckae]	NA	NA	NA	NA	NA	NA	NA	NA
evm.model.Contig5.240	yellow	OAE27192.1	OAE27192.1 hypothetical protein AXG93_4009s1230 [Marchantia polymorpha subsp. ruderalis]	Y212_BOTFU	Uncharacterized 21.2 kDa protein OS=Botryotinia fuckeliana PE=2 SV=1	NA	NA	NA	NA	NA	NA
evm.model.Contig5.241	blue	NA	NA	NA	NA	NA	NA	NA	NA	NA	NA
evm.model.Contig5.242	turquoise	OUS41652.1	OUS41652.1 hypothetical protein BE221DRAFT_202263 [Ostreococcus tauri]	NA	NA	NA	NA	NA	NA	NA	NA
evm.model.Contig5.243	yellow	NA	NA	NA	NA	NA	NA	NA	NA	NA	NA
evm.model.Contig50.86	turquoise	NA	NA	NA	NA	NA	NA	NA	NA	NA	NA
evm.model.Contig5.45	turquoise	NA	NA	NA	NA	NA	NA	NA	NA	NA	NA
evm.model.Contig7.296	blue	NA	NA	NA	NA	NA	NA	NA	NA	NA	NA
evm.model.Contig40.115	yellow	XP_002965363.2	XP_002965363.2 uncharacterized 21.2 kDa protein [Selaginella moellendorffii]	DODA_AMAMU	DOPA 4,5-dioxygenase OS=Amanita muscaria GN=DODA PE=1 SV=1	NA	NA	NA	NA	NA	NA
evm.model.Contig87.36	turquoise	NA	NA	NA	NA	NA	NA	NA	NA	NA	NA
evm.model.Contig5.420	yellow	PRW61514.1	PRW61514.1 Clp [Chlorella sorokiniana]	NA	NA	NA	NA	NA	NA	NA	NA
evm.model.Contig5.424	blue	XP_002500372.1	XP_002500372.1 predicted protein [Micromonas commoda]	Y771_METTH	UPF0047 protein MTH_771 OS=Methanothermobacter thermautotrophicus (strain ATCC 29096 / DSM 1053 / JCM 10044 / NBRC 100330 / Delta H) GN=MTH_771 PE=3 SV=1	KOG3267	Function unknown	NA	NA	NA	NA
evm.model.Contig5.425	blue	XP_023899327.1	XP_023899327.1 glutathione reductase-like [Quercus suber]	GSHR_NEUCR	Glutathione reductase OS=Neurospora crassa (strain ATCC 24698 / 74-OR23-1A / CBS 708.71 / DSM 1257 / FGSC 987) GN=gtr-1 PE=3 SV=1	NA	NA	GO:0055114(oxidation-reduction process),GO:0045454(cell redox homeostasis)	-	GO:0016491(oxidoreductase activity)	K00383 GSR, gor; glutathione reductase (NADPH) [EC:1.8.1.7]
evm.model.Contig5.427	blue	XP_019180941.1	XP_019180941.1 PREDICTED: uncharacterized protein LOC109175996 isoform X1 [Ipomoea nil]	YP279_YEAST	UPF0695 membrane protein YPL279C OS=Saccharomyces cerevisiae (strain ATCC 204508 / S288c) GN=YPL279C PE=3 SV=1	NA	NA	-	GO:0016021(integral component of membrane)	-	K06199 crcB, FEX; fluoride exporter
evm.model.Contig5.428	turquoise	NA	NA	NA	NA	NA	NA	NA	NA	NA	NA
evm.model.Contig5.429	turquoise	NA	NA	NA	NA	NA	NA	GO:0006629(lipid metabolic process)	-	-	NA
evm.model.Contig6.116	blue	NA	NA	NA	NA	NA	NA	NA	NA	NA	NA
evm.model.Contig3.502	yellow	BAK02254.1	BAK02254.1 predicted protein [Hordeum vulgare subsp. vulgare]	ACLY_HUMAN	ATP-citrate synthase OS=Homo sapiens GN=ACLY PE=1 SV=3	KOG1254	Energy production and conversion	-	-	GO:0003824(catalytic activity),GO:0048037(cofactor binding),GO:0046912(transferase activity, transferring acyl groups, acyl groups converted into alkyl on transfer)	K01648 ACLY; ATP citrate (pro-S)-lyase [EC:2.3.3.8]
evm.model.Contig50.88	turquoise	NA	NA	NA	NA	NA	NA	NA	NA	NA	NA
evm.model.Contig5.379	blue	NA	NA	NA	NA	NA	NA	NA	NA	NA	NA
evm.model.Contig30.71	blue	PIA34959.1	PIA34959.1 hypothetical protein AQUCO_03700309v1 [Aquilegia coerulea]	RRP1B_HUMAN	Ribosomal RNA processing protein 1 homolog B OS=Homo sapiens GN=RRP1B PE=1 SV=3	KOG3911	RNA processing and modification	GO:0006364(rRNA processing)	GO:0030688(preribosome, small subunit precursor)	-	K14849 RRP1; ribosomal RNA-processing protein 1
evm.model.Contig30.73	turquoise	XP_023871144.1	XP_023871144.1 septin homolog spn4-like [Quercus suber]	CDC10_YEAST	Cell division control protein 10 OS=Saccharomyces cerevisiae (strain ATCC 204508 / S288c) GN=CDC10 PE=1 SV=1	KOG1547	Cytoskeleton; Cell cycle control, cell division, chromosome partitioning; Signal transduction mechanisms	-	-	GO:0005525(GTP binding)	K16938 SEPT3_9_12; septin 3/9/12
evm.model.Contig30.72	blue	OAE24080.1	OAE24080.1 hypothetical protein AXG93_2402s1390 [Marchantia polymorpha subsp. ruderalis]	ECHM_DICDI	Probable enoyl-CoA hydratase, mitochondrial OS=Dictyostelium discoideum GN=echs1 PE=3 SV=1	KOG1680	Lipid transport and metabolism	-	-	GO:0003824(catalytic activity)	K01692 paaF, echA; enoyl-CoA hydratase [EC:4.2.1.17]
evm.model.Contig30.75	brown	XP_005644400.1	XP_005644400.1 putative short-chain dehydrogenase [Coccomyxa subellipsoidea C-169]	YVRD_BACSU	Uncharacterized oxidoreductase YvrD OS=Bacillus subtilis (strain 168) GN=yvrD PE=3 SV=1	KOG0725	General function prediction only	NA	NA	NA	NA
evm.model.Contig30.74	blue	XP_013668436.1	XP_013668436.1 probable diphthine methyl ester synthase [Brassica napus]	DPH5_DICDI	Diphthine methyl ester synthase OS=Dictyostelium discoideum GN=dph5 PE=3 SV=1	KOG3123	Translation, ribosomal structure and biogenesis	-	-	GO:0008168(methyltransferase activity)	K00586 DPH5; diphthine methyl ester synthase [EC:2.1.1.314]
evm.model.Contig30.77	green	NA	NA	NA	NA	NA	NA	NA	NA	NA	NA
evm.model.Contig9.39	blue	XP_023906992.1	XP_023906992.1 GTP-binding protein ypt1 isoform X1 [Quercus suber]	YPT1_PHYIN	Ras-like GTP-binding protein YPT1 OS=Phytophthora infestans GN=YPT1 PE=3 SV=1	KOG0084	Intracellular trafficking, secretion, and vesicular transport; Signal transduction mechanisms	-	-	GO:0003924(GTPase activity),GO:0005525(GTP binding)	K07874 RAB1A; Ras-related protein Rab-1A
evm.model.Contig9.36	blue	NP_001105537.1	NP_001105537.1 uncharacterized protein LOC542519 [Zea mays]	FKB12_VICFA	Peptidyl-prolyl cis-trans isomerase FKBP12 OS=Vicia faba GN=FKBP12 PE=1 SV=1	KOG0544	Posttranslational modification, protein turnover, chaperones	NA	NA	NA	K01802 E5.2.1.8; peptidylprolyl isomerase [EC:5.2.1.8]
evm.model.Contig9.30	turquoise	XP_023917275.1	XP_023917275.1 hydroxyacid-oxoacid transhydrogenase, mitochondrial-like [Quercus suber]	HOT_AEDAE	Probable hydroxyacid-oxoacid transhydrogenase, mitochondrial OS=Aedes aegypti GN=AAEL003729 PE=3 SV=1	KOG3857	Energy production and conversion	GO:0055114(oxidation-reduction process)	-	GO:0016491(oxidoreductase activity),GO:0046872(metal ion binding)	K11173 ADHFE1; hydroxyacid-oxoacid transhydrogenase [EC:1.1.99.24]
evm.model.Contig9.31	turquoise	XP_001693491.1	XP_001693491.1 flagellar/basal body protein, partial [Chlamydomonas reinhardtii]	CBPC1_HUMAN	Cytosolic carboxypeptidase 1 OS=Homo sapiens GN=AGTPBP1 PE=1 SV=3	KOG3641	Amino acid transport and metabolism	GO:0006508(proteolysis)	-	GO:0004181(metallocarboxypeptidase activity),GO:0008270(zinc ion binding)	NA
evm.model.Contig72.10	turquoise	NA	NA	NA	NA	NA	NA	NA	NA	NA	NA
evm.model.Contig15.558	turquoise	XP_024361963.1	XP_024361963.1 F-box protein At5g06550-like isoform X2 [Physcomitrella patens]	FB252_ARATH	F-box protein At5g06550 OS=Arabidopsis thaliana GN=At5g06550 PE=2 SV=1	KOG2130	Chromatin structure and dynamics; Signal transduction mechanisms	NA	NA	NA	NA
evm.model.Contig14.305	blue	OVA17762.1	OVA17762.1 Cation efflux protein [Macleaya cordata]	MTPB_ARATH	Metal tolerance protein B OS=Arabidopsis thaliana GN=MTPB PE=2 SV=1	KOG1482	Inorganic ion transport and metabolism	GO:0006812(cation transport),GO:0055085(transmembrane transport)	GO:0016021(integral component of membrane)	GO:0008324(cation transmembrane transporter activity)	K14689 SLC30A2, ZNT2; solute carrier family 30 (zinc transporter), member 2
evm.model.Contig14.300	blue	XP_023907160.1	XP_023907160.1 tripeptidyl-peptidase sed2-like [Quercus suber]	TPP1_MACFA	Tripeptidyl-peptidase 1 OS=Macaca fascicularis GN=TPP1 PE=2 SV=2	NA	NA	GO:0006508(proteolysis)	-	GO:0005525(GTP binding),GO:0008236(serine-type peptidase activity),GO:0004252(serine-type endopeptidase activity)	K01279 TPP1, CLN2; tripeptidyl-peptidase I [EC:3.4.14.9]
evm.model.Contig14.301	blue	KXZ47077.1	KXZ47077.1 hypothetical protein GPECTOR_38g314 [Gonium pectorale]	YLA3_SCHPO	Uncharacterized HTH La-type RNA-binding protein C1527.03 OS=Schizosaccharomyces pombe (strain 972 / ATCC 24843) GN=SPAC1527.03 PE=1 SV=1	NA	NA	NA	NA	NA	K18757 LARP1; la-related protein 1
evm.model.Contig72.13	turquoise	XP_001700816.1	XP_001700816.1 predicted protein [Chlamydomonas reinhardtii]	NA	NA	NA	NA	NA	NA	NA	NA
evm.model.Contig35.113	yellow	NA	NA	NA	NA	NA	NA	NA	NA	NA	NA
evm.model.Contig35.110	turquoise	PKA58076.1	PKA58076.1 L-ascorbate oxidase [Apostasia shenzhenica]	LAC5_TRAVE	Laccase-5 OS=Trametes versicolor GN=LCC5 PE=2 SV=1	KOG1263	Secondary metabolites biosynthesis, transport and catabolism	GO:0055114(oxidation-reduction process)	-	GO:0005507(copper ion binding),GO:0016491(oxidoreductase activity)	K00423 E1.10.3.3; L-ascorbate oxidase [EC:1.10.3.3]
evm.model.Contig35.116	turquoise	NA	NA	NA	NA	NA	NA	NA	NA	NA	NA
evm.model.Contig46.70	blue	XP_013663830.1	XP_013663830.1 aminoacyl tRNA synthase complex-interacting multifunctional protein 1 [Brassica napus]	SYM_ORYSJ	Probable methionine--tRNA ligase OS=Oryza sativa subsp. japonica GN=Os06g0508700 PE=2 SV=2	KOG2241	Translation, ribosomal structure and biogenesis	-	-	GO:0000049(tRNA binding)	NA
evm.model.Contig35.118	yellow	NA	NA	NA	NA	NA	NA	NA	NA	NA	NA
evm.model.Contig35.119	turquoise	XP_021731224.1	XP_021731224.1 alpha-soluble NSF attachment protein 2-like [Chenopodium quinoa]	SNAA_MOUSE	Alpha-soluble NSF attachment protein OS=Mus musculus GN=Napa PE=1 SV=1	KOG1586	Intracellular trafficking, secretion, and vesicular transport	NA	NA	NA	K15296 NAPA, SNAPA, SEC17; alpha-soluble NSF attachment protein
evm.model.Contig46.74	turquoise	XP_021896701.1	XP_021896701.1 probable E3 ubiquitin-protein ligase ARI2 [Carica papaya]	RN19B_DANRE	E3 ubiquitin-protein ligase RNF19B OS=Danio rerio GN=rnf19b PE=3 SV=2	KOG1815	Posttranslational modification, protein turnover, chaperones	-	-	GO:0046872(metal ion binding)	NA
evm.model.Contig46.77	turquoise	XP_023882442.1	XP_023882442.1 indoleamine 2,3-dioxygenase-like [Quercus suber]	I23O1_RAT	Indoleamine 2,3-dioxygenase 1 OS=Rattus norvegicus GN=Ido1 PE=2 SV=1	NA	NA	-	-	GO:0020037(heme binding)	NA
evm.model.Contig96.4	turquoise	NA	NA	NA	NA	NA	NA	NA	NA	NA	NA
evm.model.Contig96.3	blue	GBF89260.1	GBF89260.1 coproporphyrinogen III oxidase chloroplast precursor [Raphidocelis subcapitata]	HEM6_SOYBN	Oxygen-dependent coproporphyrinogen-III oxidase, chloroplastic OS=Glycine max GN=CPX PE=2 SV=1	KOG1518	Coenzyme transport and metabolism	GO:0006779(porphyrin-containing compound biosynthetic process),GO:0055114(oxidation-reduction process)	-	GO:0004109(coproporphyrinogen oxidase activity)	K00228 CPOX, hemF; coproporphyrinogen III oxidase [EC:1.3.3.3]
evm.model.Contig18.144	blue	XP_023744635.1	XP_023744635.1 grpE protein homolog 2, mitochondrial [Lactuca sativa]	GRPE_BEII9	Protein GrpE OS=Beijerinckia indica subsp. indica (strain ATCC 9039 / DSM 1715 / NCIB 8712) GN=grpE PE=3 SV=1	KOG3003	Posttranslational modification, protein turnover, chaperones	GO:0006457(protein folding)	-	GO:0000774(adenyl-nucleotide exchange factor activity),GO:0042803(protein homodimerization activity),GO:0051087(chaperone binding)	K03687 GRPE; molecular chaperone GrpE
evm.model.Contig18.145	blue	NA	NA	NA	NA	NA	NA	NA	NA	NA	NA
evm.model.Contig18.142	blue	RHN59999.1	RHN59999.1 putative long-chain-alcohol O-fatty-acyltransferase [Medicago truncatula]	NA	NA	NA	NA	NA	NA	NA	NA
evm.model.Contig18.143	green	GAX86243.1	GAX86243.1 hypothetical protein CEUSTIGMA_g13656.t1 [Chlamydomonas eustigma]	PNU1_SCHPO	Nuclease 1, mitochondrial OS=Schizosaccharomyces pombe (strain 972 / ATCC 24843) GN=pnu1 PE=2 SV=2	NA	NA	-	-	GO:0003676(nucleic acid binding),GO:0016787(hydrolase activity),GO:0046872(metal ion binding)	NA
evm.model.Contig18.140	turquoise	XP_002950315.1	XP_002950315.1 hypothetical protein VOLCADRAFT_120868 [Volvox carteri f. nagariensis]	CCB23_ORCLI	Crustacean calcium-binding protein 23 OS=Orconectes limosus PE=1 SV=1	KOG0032	Signal transduction mechanisms	-	-	GO:0005509(calcium ion binding)	NA
evm.model.Contig69.9	turquoise	EFJ35596.1	EFJ35596.1 hypothetical protein SELMODRAFT_79954 [Selaginella moellendorffii]	AAMY_BACCI	Alpha-amylase OS=Bacillus circulans GN=igtZ PE=1 SV=1	KOG2177	Posttranslational modification, protein turnover, chaperones	NA	NA	NA	NA
evm.model.Contig6.456	turquoise	NA	NA	NA	NA	NA	NA	NA	NA	NA	NA
evm.model.Contig6.457	turquoise	NA	NA	NA	NA	NA	NA	NA	NA	NA	NA
evm.model.Contig11.269	blue	XP_013653305.1	XP_013653305.1 spermidine synthase 1-like [Brassica napus]	SPEE_MOUSE	Spermidine synthase OS=Mus musculus GN=Srm PE=1 SV=1	KOG1562	Amino acid transport and metabolism	NA	NA	NA	K00797 speE, SRM; spermidine synthase [EC:2.5.1.16]
evm.model.Contig6.450	turquoise	NA	NA	NA	NA	NA	NA	NA	NA	NA	NA
evm.model.Contig6.451	turquoise	NA	NA	NA	NA	NA	NA	NA	NA	NA	NA
evm.model.Contig11.266	green	PHT44222.1	PHT44222.1 hypothetical protein CQW23_18247 [Capsicum baccatum]	RBGPR_MOUSE	Rab3 GTPase-activating protein non-catalytic subunit OS=Mus musculus GN=Rab3gap2 PE=1 SV=2	KOG2727	Intracellular trafficking, secretion, and vesicular transport	NA	NA	NA	K19937 RAB3GAP2; Rab3 GTPase-activating protein non-catalytic subunit
evm.model.Contig11.267	blue	NA	NA	NA	NA	NA	NA	NA	NA	NA	NA
evm.model.Contig10.139	blue	XP_015870229.1	XP_015870229.1 uncharacterized protein LOC107407459 [Ziziphus jujuba]	BVMO2_STRCO	Baeyer-Villiger monooxygenase OS=Streptomyces coelicolor (strain ATCC BAA-471 / A3(2) / M145) GN=SCO3172 PE=1 SV=1	KOG1399	Secondary metabolites biosynthesis, transport and catabolism	NA	NA	NA	NA
evm.model.Contig10.133	blue	NA	NA	NA	NA	NA	NA	NA	NA	NA	NA
evm.model.Contig10.130	blue	XP_007511661.1	XP_007511661.1 hypothetical protein BuboB_26000 [Bathycoccus prasinos]	NA	NA	NA	NA	NA	NA	NA	NA
evm.model.Contig10.137	yellow	NA	NA	NA	NA	NA	NA	NA	NA	NA	NA
evm.model.Contig10.136	turquoise	PNY08263.1	PNY08263.1 ATP-dependent DNA ligase [Trifolium pratense]	DCR1_DICDI	DNA cross-link repair 1 protein OS=Dictyostelium discoideum GN=dclre1 PE=3 SV=1	KOG1361	Replication, recombination and repair	NA	NA	NA	K15340 DCLRE1A, SNM1A, PSO2; DNA cross-link repair 1A protein
evm.model.Contig10.134	blue	NA	NA	NA	NA	NA	NA	NA	NA	NA	NA
evm.model.Contig50.98	yellow	XP_002506173.1	XP_002506173.1 predicted protein [Micromonas commoda]	GP107_MOUSE	Protein GPR107 OS=Mus musculus GN=Gpr107 PE=1 SV=2	KOG2569	Signal transduction mechanisms	-	GO:0016021(integral component of membrane)	-	NA
evm.model.Contig7.35	blue	XP_003064582.1	XP_003064582.1 predicted protein [Micromonas pusilla CCMP1545]	CCND_OSTTA	Cyclin-D OS=Ostreococcus tauri GN=CycD PE=3 SV=1	KOG0655	Cell cycle control, cell division, chromosome partitioning	NA	NA	NA	K06626 CCNE; G1/S-specific cyclin-E1
evm.model.Contig93.11	yellow	XP_027365828.1	XP_027365828.1 uncharacterized protein LOC113872458 isoform X1 [Abrus precatorius]	HESO1_ARATH	Protein HESO1 OS=Arabidopsis thaliana GN=HESO1 PE=1 SV=1	KOG1906	Replication, recombination and repair	NA	NA	NA	NA
evm.model.Contig57.29	turquoise	NA	NA	NA	NA	NA	NA	NA	NA	NA	NA
evm.model.Contig57.28	blue	XP_009129421.1	XP_009129421.1 PREDICTED: succinate dehydrogenase [ubiquinone] iron-sulfur subunit 1, mitochondrial-like [Brassica rapa]	SDHB_DROME	Succinate dehydrogenase [ubiquinone] iron-sulfur subunit, mitochondrial OS=Drosophila melanogaster GN=SdhB PE=2 SV=2	KOG3049	Energy production and conversion	-	-	GO:0009055(electron transfer activity),GO:0051536(iron-sulfur cluster binding)	K00235 SDHB, SDH2; succinate dehydrogenase (ubiquinone) iron-sulfur subunit [EC:1.3.5.1]
evm.model.Contig57.24	turquoise	NA	NA	NA	NA	NA	NA	NA	NA	NA	NA
evm.model.Contig57.20	turquoise	XP_002951653.1	XP_002951653.1 hypothetical protein VOLCADRAFT_105176 [Volvox carteri f. nagariensis]	ATXB_LEIDO	Probable proton ATPase 1B OS=Leishmania donovani GN=H1B PE=2 SV=1	KOG0205	Inorganic ion transport and metabolism	NA	NA	NA	K01535 PMA1, PMA2; H+-transporting ATPase [EC:7.1.2.1]
evm.model.Contig57.23	turquoise	NA	NA	NA	NA	NA	NA	NA	NA	NA	NA
evm.model.Contig4.235	turquoise	GAQ84002.1	GAQ84002.1 putative RNA recognition motif containing protein [Klebsormidium nitens]	PUF60_PONAB	Poly(U)-binding-splicing factor PUF60 OS=Pongo abelii GN=PUF60 PE=2 SV=1	KOG0124	RNA processing and modification	-	-	GO:0003676(nucleic acid binding)	K12838 PUF60; poly(U)-binding-splicing factor PUF60
evm.model.Contig5.75	brown	NA	NA	NA	NA	NA	NA	NA	NA	NA	NA
evm.model.Contig10.357	blue	KXZ54097.1	KXZ54097.1 hypothetical protein GPECTOR_5g200 [Gonium pectorale]	Y1315_MYCBO	Uncharacterized protein Mb1315 OS=Mycobacterium bovis (strain ATCC BAA-935 / AF2122/97) GN=Mb1315 PE=4 SV=1	NA	NA	-	-	GO:0004089(carbonate dehydratase activity),GO:0008270(zinc ion binding)	NA
evm.model.Contig10.354	turquoise	XP_005649908.1	XP_005649908.1 exostosin-like glycosyltransferase [Coccomyxa subellipsoidea C-169]	TENR_RAT	Tenascin-R OS=Rattus norvegicus GN=Tnr PE=1 SV=1	KOG1225	Signal transduction mechanisms; Extracellular structures	NA	NA	NA	K06252 TN; tenascin
evm.model.Contig10.351	turquoise	NA	NA	NA	NA	NA	NA	NA	NA	NA	K16238 eat, eutP; ethanolamine permease
evm.model.Contig52.73	yellow	NA	NA	NA	NA	NA	NA	NA	NA	NA	NA
evm.model.Contig52.72	blue	XP_005842952.1	XP_005842952.1 hypothetical protein CHLNCDRAFT_55513 [Chlorella variabilis]	LECC_PHYAM	Lectin-C OS=Phytolacca americana PE=1 SV=1	KOG4742	General function prediction only	-	-	GO:0008061(chitin binding)	NA
evm.model.Contig52.74	yellow	NA	NA	NA	NA	NA	NA	NA	NA	NA	NA
evm.model.Contig52.79	turquoise	NA	NA	NA	NA	NA	NA	-	-	GO:0005515(protein binding)	NA
evm.model.Contig73.41	brown	GAX79236.1	GAX79236.1 hypothetical protein CEUSTIGMA_g6676.t1 [Chlamydomonas eustigma]	WDR83_HUMAN	WD repeat domain-containing protein 83 OS=Homo sapiens GN=WDR83 PE=1 SV=1	KOG0316	Function unknown	-	-	GO:0005515(protein binding)	NA
evm.model.Contig73.40	blue	XP_004515368.1	XP_004515368.1 peptidyl-prolyl cis-trans isomerase FKBP20-2, chloroplastic [Cicer arietinum]	FK163_ARATH	Peptidyl-prolyl cis-trans isomerase FKBP16-3, chloroplastic OS=Arabidopsis thaliana GN=FKBP16-3 PE=1 SV=2	KOG0552	Posttranslational modification, protein turnover, chaperones	NA	NA	NA	NA
evm.model.Contig73.43	turquoise	NA	NA	NA	NA	NA	NA	NA	NA	NA	NA
evm.model.Contig73.42	blue	XP_003082668.2	XP_003082668.2 Pseudouridine synthase, RsuA/RluB/C/D/E/F [Ostreococcus tauri]	RLUC_RICTY	Ribosomal large subunit pseudouridine synthase C OS=Rickettsia typhi (strain ATCC VR-144 / Wilmington) GN=rluC PE=3 SV=1	KOG1919	RNA processing and modification	GO:0001522(pseudouridine synthesis),GO:0009451(RNA modification)	-	GO:0003723(RNA binding),GO:0009982(pseudouridine synthase activity)	NA
evm.model.Contig73.44	turquoise	NA	NA	NA	NA	NA	NA	NA	NA	NA	NA
evm.model.Contig73.46	blue	BAJ99103.1	BAJ99103.1 predicted protein [Hordeum vulgare subsp. vulgare]	PP1GB_XENLA	Serine/threonine-protein phosphatase PP1-gamma catalytic subunit B OS=Xenopus laevis GN=ppp1cc-b PE=2 SV=1	KOG0374	General function prediction only; Signal transduction mechanisms	-	-	GO:0016787(hydrolase activity)	K06269 PPP1C; serine/threonine-protein phosphatase PP1 catalytic subunit [EC:3.1.3.16]
evm.model.Contig37.164	turquoise	XP_023004008.1	XP_023004008.1 ABC transporter C family member 2-like [Cucurbita maxima]	MRP2_RAT	Canalicular multispecific organic anion transporter 1 OS=Rattus norvegicus GN=Abcc2 PE=1 SV=1	KOG0054	Secondary metabolites biosynthesis, transport and catabolism	GO:0055085(transmembrane transport)	GO:0016021(integral component of membrane)	GO:0005524(ATP binding),GO:0016887(ATPase activity),GO:0042626(ATPase activity, coupled to transmembrane movement of substances)	K05665 ABCC1; ATP-binding cassette, subfamily C (CFTR/MRP), member 1 [EC:7.6.2.3]
evm.model.Contig5.315	blue	NA	NA	SNX2_MACFA	Sorting nexin-2 OS=Macaca fascicularis GN=SNX2 PE=2 SV=1	KOG2273	Intracellular trafficking, secretion, and vesicular transport	-	-	GO:0035091(phosphatidylinositol binding)	K17917 SNX1_2; sorting nexin-1/2
evm.model.Contig46.59	brown	EEF27264.1	EEF27264.1 nhl repeat-containing protein, putative [Ricinus communis]	SLAP1_CLOTH	Cell surface glycoprotein 1 OS=Clostridium thermocellum (strain ATCC 27405 / DSM 1237 / NBRC 103400 / NCIMB 10682 / NRRL B-4536 / VPI 7372) GN=olpB PE=3 SV=2	NA	NA	NA	NA	NA	NA
evm.model.Contig69.10	turquoise	NA	NA	SPP11_CAEEL	Saposin-like protein 11 OS=Caenorhabditis elegans GN=spp-11 PE=3 SV=2	NA	NA	NA	NA	NA	NA
evm.model.Contig69.19	blue	XP_002506945.1	XP_002506945.1 predicted protein [Micromonas commoda]	NA	NA	NA	NA	NA	NA	NA	NA
evm.model.Contig28.8	turquoise	NA	NA	NA	NA	NA	NA	NA	NA	NA	NA
evm.model.Contig25.48	turquoise	NA	NA	NA	NA	NA	NA	NA	NA	NA	NA
evm.model.Contig18.25	yellow	NA	NA	NA	NA	NA	NA	NA	NA	NA	NA
evm.model.Contig3.716	yellow	NA	NA	NA	NA	NA	NA	NA	NA	NA	NA
evm.model.Contig3.717	yellow	NA	NA	NA	NA	NA	NA	NA	NA	NA	NA
evm.model.Contig3.710	blue	XP_002875075.1	XP_002875075.1 phytanoyl-CoA dioxygenase [Arabidopsis lyrata subsp. lyrata]	PAHX_ARATH	Phytanoyl-CoA dioxygenase OS=Arabidopsis thaliana GN=PAHX PE=2 SV=2	KOG3290	Lipid transport and metabolism	NA	NA	NA	K00477 PHYH; phytanoyl-CoA hydroxylase [EC:1.14.11.18]
evm.model.Contig3.712	blue	XP_018836027.1	XP_018836027.1 PREDICTED: 17.6 kDa class I heat shock protein 3-like [Juglans regia]	HSP11_MEDSA	18.1 kDa class I heat shock protein (Fragment) OS=Medicago sativa GN=HSP18.1 PE=2 SV=1	KOG0710	Posttranslational modification, protein turnover, chaperones	NA	NA	NA	K13993 HSP20; HSP20 family protein
evm.model.Contig3.713	turquoise	NA	NA	NA	NA	NA	NA	NA	NA	NA	NA
evm.model.Contig14.278	turquoise	NA	NA	NA	NA	NA	NA	NA	NA	NA	NA
evm.model.Contig25.49	turquoise	NA	NA	NA	NA	NA	NA	NA	NA	NA	NA
evm.model.Contig13.272	turquoise	KCW54820.1	KCW54820.1 hypothetical protein EUGRSUZ_I00761 [Eucalyptus grandis]	FXRD1_XENLA	FAD-dependent oxidoreductase domain-containing protein 1 OS=Xenopus laevis GN=foxred1 PE=2 SV=1	KOG2853	General function prediction only	GO:0055114(oxidation-reduction process)	-	GO:0016491(oxidoreductase activity)	K18166 FOXRED1; FAD-dependent oxidoreductase domain-containing protein 1
evm.model.Contig13.271	blue	NA	NA	NA	NA	NA	NA	NA	NA	NA	NA
evm.model.Contig13.270	blue	XP_003075217.1	XP_003075217.1 Maf-like protein [Ostreococcus tauri]	MAFL2_DICDI	Maf-like protein DDB_G0281937 OS=Dictyostelium discoideum GN=DDB_G0281937 PE=3 SV=1	KOG1509	Cell cycle control, cell division, chromosome partitioning	-	-	GO:0047429(nucleoside-triphosphate diphosphatase activity)	K06287 maf; septum formation protein
evm.model.Contig13.275	blue	XP_022839501.1	XP_022839501.1 EGF-like, conserved site [Ostreococcus tauri]	TENX_HUMAN	Tenascin-X OS=Homo sapiens GN=TNXB PE=1 SV=4	KOG1225	Signal transduction mechanisms; Extracellular structures	NA	NA	NA	K06252 TN; tenascin
evm.model.Contig13.274	yellow	XP_009397580.1	XP_009397580.1 PREDICTED: alpha-galactosidase [Musa acuminata subsp. malaccensis]	AGAL_ORYSJ	Alpha-galactosidase OS=Oryza sativa subsp. japonica GN=Os10g0493600 PE=1 SV=1	KOG2366	Carbohydrate transport and metabolism	GO:0005975(carbohydrate metabolic process)	-	GO:0004553(hydrolase activity, hydrolyzing O-glycosyl compounds)	K07407 E3.2.1.22B, galA, rafA; alpha-galactosidase [EC:3.2.1.22]
evm.model.Contig15.200	turquoise	NA	NA	NA	NA	NA	NA	NA	NA	NA	NA
evm.model.Contig26.78	brown	NA	NA	ANR44_MOUSE	Serine/threonine-protein phosphatase 6 regulatory ankyrin repeat subunit B OS=Mus musculus GN=Ankrd44 PE=1 SV=1	KOG0504	General function prediction only	NA	NA	NA	K15503 ANKRD44; serine/threonine-protein phosphatase 6 regulatory ankyrin repeat subunit B
evm.model.Contig26.79	turquoise	BAK03058.1	BAK03058.1 predicted protein [Hordeum vulgare subsp. vulgare]	PABP_CHAGB	Polyadenylate-binding protein, cytoplasmic and nuclear OS=Chaetomium globosum (strain ATCC 6205 / CBS 148.51 / DSM 1962 / NBRC 6347 / NRRL 1970) GN=PAB1 PE=3 SV=1	KOG0123	RNA processing and modification; Translation, ribosomal structure and biogenesis	-	-	GO:0003676(nucleic acid binding)	NA
evm.model.Contig14.275	turquoise	GAQ78947.1	GAQ78947.1 ubiquitin-conjugating enzyme family protein [Klebsormidium nitens]	UBC17_CAEEL	Probable ubiquitin-conjugating enzyme protein 17 OS=Caenorhabditis elegans GN=ubc-17 PE=3 SV=3	KOG0895	Posttranslational modification, protein turnover, chaperones	NA	NA	NA	K10581 UBE2O; ubiquitin-conjugating enzyme E2 O [EC:2.3.2.24]
evm.model.Contig26.72	blue	NA	NA	NA	NA	NA	NA	NA	NA	NA	NA
evm.model.Contig26.73	green	NA	NA	NA	NA	NA	NA	NA	NA	NA	NA
evm.model.Contig26.75	blue	NA	NA	UBP19_RAT	Ubiquitin carboxyl-terminal hydrolase 19 OS=Rattus norvegicus GN=Usp19 PE=1 SV=1	NA	NA	NA	NA	NA	K11847 USP19; ubiquitin carboxyl-terminal hydrolase 19 [EC:3.4.19.12]
evm.model.Contig14.277	yellow	NA	NA	NA	NA	NA	NA	NA	NA	NA	NA
evm.model.Contig14.270	yellow	NA	NA	NA	NA	NA	NA	GO:0006486(protein glycosylation)	-	GO:0016757(transferase activity, transferring glycosyl groups)	NA
evm.model.Contig71.1	blue	XP_017606564.1	XP_017606564.1 PREDICTED: proteinaceous RNase P 2 isoform X1 [Gossypium arboreum]	PRRP2_ARATH	Proteinaceous RNase P 2 OS=Arabidopsis thaliana GN=PRORP2 PE=1 SV=1	KOG4197	General function prediction only	NA	NA	NA	K18213 PRORP; proteinaceous RNase P [EC:3.1.26.5]
evm.model.Contig14.271	turquoise	XP_019191816.1	XP_019191816.1 PREDICTED: lysine-specific demethylase JMJ18-like [Ipomoea nil]	JM703_ORYSJ	Lysine-specific demethylase JMJ703 OS=Oryza sativa subsp. japonica GN=JMJ703 PE=1 SV=1	KOG1246	General function prediction only	NA	NA	NA	K11446 KDM5, JARID1; histone demethylase JARID1 [EC:1.14.11.-]
evm.model.Contig24.148	blue	NA	NA	YH81_SCHPO	Uncharacterized amino-acid permease C359.01 OS=Schizosaccharomyces pombe (strain 972 / ATCC 24843) GN=SPBC359.01 PE=3 SV=2	NA	NA	GO:0055085(transmembrane transport)	GO:0016020(membrane)	-	K16261 YAT; yeast amino acid transporter
evm.model.Contig14.273	blue	NA	NA	NA	NA	NA	NA	NA	NA	NA	NA
evm.model.Contig4.476	brown	NA	NA	NA	NA	NA	NA	NA	NA	NA	NA
evm.model.Contig4.474	yellow	NA	NA	NA	NA	NA	NA	NA	NA	NA	NA
evm.model.Contig4.471	yellow	XP_021909326.1	XP_021909326.1 purple acid phosphatase 17-like [Carica papaya]	PPA5_MOUSE	Tartrate-resistant acid phosphatase type 5 OS=Mus musculus GN=Acp5 PE=1 SV=2	KOG2679	Posttranslational modification, protein turnover, chaperones	-	-	GO:0016787(hydrolase activity)	K14379 ACP5; tartrate-resistant acid phosphatase type 5 [EC:3.1.3.2]
evm.model.Contig5.63	blue	OUS44785.1	OUS44785.1 taurine dioxygenase, partial [Ostreococcus tauri]	RDPA_SPHHM	(R)-phenoxypropionate/alpha-ketoglutarate-dioxygenase OS=Sphingobium herbicidovorans (strain ATCC 700291 / DSM 11019 / NBRC 16415 / MH) GN=rdpA PE=1 SV=2	NA	NA	GO:0055114(oxidation-reduction process)	-	GO:0016491(oxidoreductase activity)	K03119 tauD; taurine dioxygenase [EC:1.14.11.17]
evm.model.Contig71.8	blue	XP_007511490.1	XP_007511490.1 predicted protein [Bathycoccus prasinos]	GSTA1_CAVPO	Glutathione S-transferase A OS=Cavia porcellus PE=1 SV=1	KOG1695	Posttranslational modification, protein turnover, chaperones	-	-	GO:0005515(protein binding)	K00799 GST, gst; glutathione S-transferase [EC:2.5.1.18]
evm.model.Contig5.65	blue	XP_009416944.1	XP_009416944.1 PREDICTED: tRNA (guanine(10)-N2)-methyltransferase homolog [Musa acuminata subsp. malaccensis]	TRM11_PONAB	tRNA (guanine(10)-N2)-methyltransferase homolog OS=Pongo abelii GN=TRMT11 PE=2 SV=1	KOG2671	Replication, recombination and repair	NA	NA	NA	K15430 TRM11, TRMT11; tRNA (guanine10-N2)-methyltransferase [EC:2.1.1.214]
evm.model.Contig5.64	yellow	OUS44785.1	OUS44785.1 taurine dioxygenase, partial [Ostreococcus tauri]	TAUD_ECOLI	Alpha-ketoglutarate-dependent taurine dioxygenase OS=Escherichia coli (strain K12) GN=tauD PE=1 SV=3	NA	NA	GO:0055114(oxidation-reduction process)	-	GO:0016491(oxidoreductase activity)	K03119 tauD; taurine dioxygenase [EC:1.14.11.17]
evm.model.Contig5.143	blue	NA	NA	NA	NA	NA	NA	NA	NA	NA	NA
evm.model.Contig24.171	yellow	NA	NA	NA	NA	NA	NA	NA	NA	NA	NA
evm.model.Contig12.329	blue	XP_024360553.1	XP_024360553.1 uncharacterized protein LOC112274899 [Physcomitrella patens]	SIGA3_SYNE7	RNA polymerase sigma factor SigA3 OS=Synechococcus elongatus (strain PCC 7942) GN=sigA3 PE=3 SV=1	NA	NA	GO:0006352(DNA-templated transcription, initiation),GO:0006355(regulation of transcription, DNA-templated)	-	GO:0003700(DNA-binding transcription factor activity)	K03087 rpoS; RNA polymerase nonessential primary-like sigma factor
evm.model.Contig58.62	blue	NA	NA	NA	NA	NA	NA	NA	NA	NA	NA
evm.model.Contig12.321	blue	XP_024397283.1	XP_024397283.1 deoxyguanosine kinase, mitochondrial-like isoform X2 [Physcomitrella patens]	DGUOK_HUMAN	Deoxyguanosine kinase, mitochondrial OS=Homo sapiens GN=DGUOK PE=1 SV=2	KOG4235	Nucleotide transport and metabolism	NA	NA	NA	K00904 DGUOK; deoxyguanosine kinase [EC:2.7.1.113]
evm.model.Contig12.322	blue	XP_024397283.1	XP_024397283.1 deoxyguanosine kinase, mitochondrial-like isoform X2 [Physcomitrella patens]	DGUOK_HUMAN	Deoxyguanosine kinase, mitochondrial OS=Homo sapiens GN=DGUOK PE=1 SV=2	KOG4235	Nucleotide transport and metabolism	NA	NA	NA	K00904 DGUOK; deoxyguanosine kinase [EC:2.7.1.113]
evm.model.Contig12.324	turquoise	NA	NA	NA	NA	NA	NA	-	-	GO:0005515(protein binding)	NA
evm.model.Contig12.325	turquoise	NA	NA	NA	NA	NA	NA	-	-	GO:0005515(protein binding)	NA
evm.model.Contig12.326	turquoise	NA	NA	NA	NA	NA	NA	NA	NA	NA	NA
evm.model.Contig12.327	brown	XP_023871825.1	XP_023871825.1 calcineurin subunit B [Quercus suber]	CCNY_CAEEL	Cyclin-Y OS=Caenorhabditis elegans GN=cyy-1 PE=1 SV=3	KOG1675	General function prediction only	-	-	GO:0005509(calcium ion binding)	NA
evm.model.Contig65.18	turquoise	NA	NA	NA	NA	NA	NA	NA	NA	NA	NA
evm.model.Contig65.17	turquoise	NA	NA	NA	NA	NA	NA	NA	NA	NA	NA
evm.model.Contig65.16	blue	XP_010543342.1	XP_010543342.1 PREDICTED: uncharacterized protein LOC104816299 isoform X2 [Tarenaya hassleriana]	NA	NA	NA	NA	NA	NA	NA	K06940 K06940; uncharacterized protein
evm.model.Contig62.20	turquoise	BAK03058.1	BAK03058.1 predicted protein [Hordeum vulgare subsp. vulgare]	PABP_SCHPO	Polyadenylate-binding protein, cytoplasmic and nuclear OS=Schizosaccharomyces pombe (strain 972 / ATCC 24843) GN=pab1 PE=1 SV=2	KOG0148	RNA processing and modification; Translation, ribosomal structure and biogenesis	-	-	GO:0003676(nucleic acid binding)	K13126 PABPC; polyadenylate-binding protein
evm.model.Contig8.235	yellow	XP_005646369.1	XP_005646369.1 hypothetical protein COCSUDRAFT_66698 [Coccomyxa subellipsoidea C-169]	NA	NA	NA	NA	NA	NA	NA	NA
evm.model.Contig8.236	blue	NA	NA	NA	NA	NA	NA	NA	NA	NA	NA
evm.model.Contig8.237	green	GAQ88514.1	GAQ88514.1 filamin [Klebsormidium nitens]	SLAP1_CLOTH	Cell surface glycoprotein 1 OS=Clostridium thermocellum (strain ATCC 27405 / DSM 1237 / NBRC 103400 / NCIMB 10682 / NRRL B-4536 / VPI 7372) GN=olpB PE=3 SV=2	NA	NA	NA	NA	NA	NA
evm.model.Contig8.230	brown	NA	NA	NA	NA	NA	NA	NA	NA	NA	NA
evm.model.Contig8.231	brown	NA	NA	NA	NA	NA	NA	NA	NA	NA	NA
evm.model.Contig17.217	blue	XP_002500495.1	XP_002500495.1 predicted protein [Micromonas commoda]	RL17_RHORT	50S ribosomal protein L17 OS=Rhodospirillum rubrum (strain ATCC 11170 / ATH 1.1.1 / DSM 467 / LMG 4362 / NCIB 8255 / S1) GN=rplQ PE=3 SV=1	KOG3280	Translation, ribosomal structure and biogenesis	GO:0006412(translation)	GO:0005622(intracellular),GO:0005840(ribosome)	GO:0003735(structural constituent of ribosome)	K02879 RP-L17, MRPL17, rplQ; large subunit ribosomal protein L17
evm.model.Contig8.239	turquoise	NA	NA	NA	NA	NA	NA	NA	NA	NA	NA
evm.model.Contig9.105	blue	NA	NA	NA	NA	NA	NA	NA	NA	NA	NA
evm.model.Contig40.126	blue	XP_002505438.1	XP_002505438.1 predicted protein [Micromonas commoda]	NA	NA	NA	NA	NA	NA	NA	NA
evm.model.Contig9.100	yellow	XP_024985203.1	XP_024985203.1 probable purple acid phosphatase 20 [Cynara cardunculus var. scolymus]	PAPL_MOUSE	Iron/zinc purple acid phosphatase-like protein OS=Mus musculus GN=Papl PE=2 SV=2	KOG1378	Carbohydrate transport and metabolism	-	-	GO:0016787(hydrolase activity),GO:0003993(acid phosphatase activity),GO:0046872(metal ion binding)	K22390 ACP7; acid phosphatase type 7
evm.model.Contig9.108	blue	NA	NA	NA	NA	NA	NA	NA	NA	NA	NA
evm.model.Contig7.267	brown	PKA57715.1	PKA57715.1 Importin subunit alpha-1 [Apostasia shenzhenica]	IMA1_YEAST	Importin subunit alpha OS=Saccharomyces cerevisiae (strain ATCC 204508 / S288c) GN=SRP1 PE=1 SV=1	KOG0166	Intracellular trafficking, secretion, and vesicular transport	-	-	GO:0005515(protein binding)	NA
evm.model.Contig12.148	brown	GAQ84211.1	GAQ84211.1 hypothetical protein KFL_001800190 [Klebsormidium nitens]	NA	NA	KOG3547	General function prediction only	NA	NA	NA	K22204 BEST; bestrophin, other
evm.model.Contig12.149	brown	GAQ84211.1	GAQ84211.1 hypothetical protein KFL_001800190 [Klebsormidium nitens]	NA	NA	KOG3547	General function prediction only	NA	NA	NA	K22204 BEST; bestrophin, other
evm.model.Contig12.145	turquoise	EEF27264.1	EEF27264.1 nhl repeat-containing protein, putative [Ricinus communis]	SLAP1_CLOTH	Cell surface glycoprotein 1 OS=Clostridium thermocellum (strain ATCC 27405 / DSM 1237 / NBRC 103400 / NCIMB 10682 / NRRL B-4536 / VPI 7372) GN=olpB PE=3 SV=2	KOG4659	Function unknown	-	-	GO:0005515(protein binding)	NA
evm.model.Contig12.143	blue	NA	NA	NA	NA	NA	NA	GO:0006310(DNA recombination),GO:0015074(DNA integration)	-	GO:0003677(DNA binding)	NA
evm.model.Contig24.216	turquoise	NA	NA	NA	NA	NA	NA	NA	NA	NA	NA
evm.model.Contig24.215	turquoise	NA	NA	NA	NA	NA	NA	NA	NA	NA	NA
evm.model.Contig24.214	green	XP_007508069.1	XP_007508069.1 predicted protein [Bathycoccus prasinos]	KTR1_YEAST	Alpha-1,2 mannosyltransferase KTR1 OS=Saccharomyces cerevisiae (strain ATCC 204508 / S288c) GN=KTR1 PE=1 SV=1	KOG4472	Carbohydrate transport and metabolism	GO:0006486(protein glycosylation)	GO:0016020(membrane)	GO:0000030(mannosyltransferase activity)	K10967 KTR1_3; alpha 1,2-mannosyltransferase [EC:2.4.1.-]
evm.model.Contig24.213	turquoise	GAX79654.1	GAX79654.1 hypothetical protein CEUSTIGMA_g7095.t1 [Chlamydomonas eustigma]	CFA57_MOUSE	Cilia- and flagella-associated protein 57 OS=Mus musculus GN=Cfap57 PE=1 SV=3	NA	NA	NA	NA	NA	NA
evm.model.Contig24.212	blue	GBG81958.1	GBG81958.1 hypothetical protein CBR_g34141 [Chara braunii]	KAD3_MOUSE	GTP:AMP phosphotransferase AK3, mitochondrial OS=Mus musculus GN=Ak3 PE=1 SV=3	KOG3078	Nucleotide transport and metabolism	-	-	GO:0004017(adenylate kinase activity)	K00944 AK3; nucleoside-triphosphate--adenylate kinase [EC:2.7.4.10]
evm.model.Contig24.210	turquoise	XP_024444887.1	XP_024444887.1 sister chromatid cohesion protein SCC2 isoform X5 [Populus trichocarpa]	NIPBL_HUMAN	Nipped-B-like protein OS=Homo sapiens GN=NIPBL PE=1 SV=2	KOG1020	Chromatin structure and dynamics; Cell cycle control, cell division, chromosome partitioning; Replication, recombination and repair	NA	NA	NA	K06672 SCC2, NIPBL; cohesin loading factor subunit SCC2
evm.model.Contig44.101	turquoise	XP_026412430.1	XP_026412430.1 heme-binding-like protein At3g10130, chloroplastic [Papaver somniferum]	HBPL1_ARATH	Heme-binding-like protein At3g10130, chloroplastic OS=Arabidopsis thaliana GN=At3g10130 PE=2 SV=1	NA	NA	NA	NA	NA	NA
evm.model.Contig17.251	yellow	XP_003059565.1	XP_003059565.1 predicted protein [Micromonas pusilla CCMP1545]	GTPB2_HUMAN	GTP-binding protein 2 OS=Homo sapiens GN=GTPBP2 PE=1 SV=1	KOG1143	Translation, ribosomal structure and biogenesis	-	-	GO:0003924(GTPase activity),GO:0005525(GTP binding)	NA
evm.model.Contig17.250	blue	PTQ38719.1	PTQ38719.1 hypothetical protein MARPO_0049s0019 [Marchantia polymorpha]	AB25B_ARATH	ABC transporter B family member 25, mitochondrial OS=Arabidopsis thaliana GN=ABCB25 PE=1 SV=1	KOG0057	Intracellular trafficking, secretion, and vesicular transport	GO:0055085(transmembrane transport)	GO:0016021(integral component of membrane)	GO:0005524(ATP binding),GO:0042626(ATPase activity, coupled to transmembrane movement of substances),GO:0016887(ATPase activity)	K05663 ABC.ATM; mitochondrial ABC transporter ATM
evm.model.Contig17.254	yellow	XP_002504915.1	XP_002504915.1 hydrolase family 31 protein [Micromonas commoda]	AGDD_EMENI	Alpha-xylosidase OS=Emericella nidulans (strain FGSC A4 / ATCC 38163 / CBS 112.46 / NRRL 194 / M139) GN=agdD PE=1 SV=1	KOG1065	Carbohydrate transport and metabolism	GO:0005975(carbohydrate metabolic process)	-	GO:0004553(hydrolase activity, hydrolyzing O-glycosyl compounds)	K01811 xylS, yicI; alpha-D-xyloside xylohydrolase [EC:3.2.1.177]
evm.model.Contig17.256	turquoise	OUS49433.1	OUS49433.1 glycosyl hydrolase [Ostreococcus tauri]	AGDD_EMENI	Alpha-xylosidase OS=Emericella nidulans (strain FGSC A4 / ATCC 38163 / CBS 112.46 / NRRL 194 / M139) GN=agdD PE=1 SV=1	KOG1065	Carbohydrate transport and metabolism	GO:0005975(carbohydrate metabolic process)	-	GO:0004553(hydrolase activity, hydrolyzing O-glycosyl compounds)	K01811 xylS, yicI; alpha-D-xyloside xylohydrolase [EC:3.2.1.177]
evm.model.Contig41.21	blue	NA	NA	NA	NA	NA	NA	NA	NA	NA	NA
evm.model.Contig16.372	blue	PTQ28939.1	PTQ28939.1 hypothetical protein MARPO_0151s0013 [Marchantia polymorpha]	AQP5_SHEEP	Aquaporin-5 OS=Ovis aries GN=AQP5 PE=2 SV=1	KOG0223	Carbohydrate transport and metabolism	GO:0055085(transmembrane transport)	GO:0016020(membrane)	GO:0015267(channel activity)	K09866 AQP4; aquaporin-4
evm.model.Contig2.784	brown	NA	NA	NA	NA	NA	NA	NA	NA	NA	NA
evm.model.Contig2.785	blue	XP_021892946.1	XP_021892946.1 1-acyl-sn-glycerol-3-phosphate acyltransferase-like [Carica papaya]	PLSC_YEAST	Probable 1-acyl-sn-glycerol-3-phosphate acyltransferase OS=Saccharomyces cerevisiae (strain ATCC 204508 / S288c) GN=SLC1 PE=1 SV=1	KOG2848	Lipid transport and metabolism	-	-	GO:0016746(transferase activity, transferring acyl groups)	NA
evm.model.Contig2.782	blue	XP_005650369.1	XP_005650369.1 TPR-like protein [Coccomyxa subellipsoidea C-169]	ACL4_SCHPO	Probable assembly chaperone of rpl4 OS=Schizosaccharomyces pombe (strain 972 / ATCC 24843) GN=SPBC16D10.01c PE=3 SV=2	NA	NA	NA	NA	NA	NA
evm.model.Contig16.371	turquoise	ABK22546.1	ABK22546.1 unknown [Picea sitchensis]	AQP4_NOTAL	Aquaporin-4 OS=Notomys alexis GN=AQP4 PE=2 SV=1	KOG0223	Carbohydrate transport and metabolism	GO:0055085(transmembrane transport)	GO:0016020(membrane)	GO:0015267(channel activity)	K09872 PIP; aquaporin PIP
evm.model.Contig2.780	turquoise	NA	NA	NA	NA	NA	NA	NA	NA	NA	NA
evm.model.Contig2.781	turquoise	NA	NA	CDA_ARTBC	Chitin deacetylase ARB_04768 OS=Arthroderma benhamiae (strain ATCC MYA-4681 / CBS 112371) GN=ARB_04768 PE=3 SV=1	NA	NA	NA	NA	NA	NA
evm.model.Contig2.250	blue	KZV17171.1	KZV17171.1 hypothetical protein F511_29478 [Dorcoceras hygrometricum]	SQD2_ARATH	Sulfoquinovosyl transferase SQD2 OS=Arabidopsis thaliana GN=SQD2 PE=1 SV=1	KOG1111	Lipid transport and metabolism; Cell wall/membrane/envelope biogenesis; Posttranslational modification, protein turnover, chaperones	NA	NA	NA	K06119 SQD2; sulfoquinovosyltransferase [EC:2.4.1.-]
evm.model.Contig17.68	turquoise	NA	NA	NA	NA	NA	NA	NA	NA	NA	NA
evm.model.Contig2.257	turquoise	XP_003057198.1	XP_003057198.1 flagellar associated protein [Micromonas pusilla CCMP1545]	CFA58_MOUSE	Cilia- and flagella-associated protein 58 OS=Mus musculus GN=Cfap58 PE=2 SV=1	NA	NA	NA	NA	NA	NA
evm.model.Contig17.67	brown	NA	NA	NA	NA	NA	NA	NA	NA	NA	NA
evm.model.Contig17.66	brown	NA	NA	NA	NA	NA	NA	-	-	GO:0016747(transferase activity, transferring acyl groups other than amino-acyl groups)	NA
evm.model.Contig17.61	blue	NA	NA	NA	NA	NA	NA	NA	NA	NA	NA
evm.model.Contig17.60	turquoise	NA	NA	NA	NA	NA	NA	NA	NA	NA	NA
evm.model.Contig16.376	turquoise	PSC72204.1	PSC72204.1 LMBR1 domain-containing 2 [Micractinium conductrix]	LMD2A_DICDI	LMBR1 domain-containing protein 2 homolog A OS=Dictyostelium discoideum GN=DDB_G0284019 PE=3 SV=1	KOG2296	General function prediction only	NA	NA	NA	NA
evm.model.Contig17.212	blue	NA	NA	NA	NA	NA	NA	NA	NA	NA	NA
evm.model.Contig8.281	brown	PNR56050.1	PNR56050.1 hypothetical protein PHYPA_006947 [Physcomitrella patens]	GVIN1_MOUSE	Interferon-induced very large GTPase 1 OS=Mus musculus GN=Gvin1 PE=1 SV=1	NA	NA	-	-	GO:0005525(GTP binding)	NA
evm.model.Contig15.58	turquoise	NA	NA	NA	NA	NA	NA	NA	NA	NA	NA
evm.model.Contig15.56	blue	XP_024382621.1	XP_024382621.1 DNA gyrase subunit A, chloroplastic/mitochondrial-like [Physcomitrella patens]	GYRA_SYNY3	DNA gyrase subunit A OS=Synechocystis sp. (strain PCC 6803 / Kazusa) GN=gyrA PE=3 SV=1	KOG0355	Chromatin structure and dynamics	GO:0006265(DNA topological change)	-	GO:0003677(DNA binding),GO:0003918(DNA topoisomerase type II (ATP-hydrolyzing) activity),GO:0005524(ATP binding)	K02469 gyrA; DNA gyrase subunit A [EC:5.99.1.3]
evm.model.Contig15.51	blue	XP_012088288.1	XP_012088288.1 riboflavin synthase [Jatropha curcas]	RISA_YEAST	Riboflavin synthase OS=Saccharomyces cerevisiae (strain ATCC 204508 / S288c) GN=RIB5 PE=1 SV=1	KOG3310	Coenzyme transport and metabolism	NA	NA	NA	K00793 ribE, RIB5; riboflavin synthase [EC:2.5.1.9]
evm.model.Contig15.345	blue	GBF99905.1	GBF99905.1 hypothetical protein Rsub_12813 [Raphidocelis subcapitata]	AVT6_YEAST	Vacuolar amino acid transporter 6 OS=Saccharomyces cerevisiae (strain ATCC 204508 / S288c) GN=AVT6 PE=1 SV=1	KOG1305	Amino acid transport and metabolism	NA	NA	NA	NA
evm.model.Contig15.346	turquoise	PRW39195.1	PRW39195.1 hypothetical protein C2E21_6907 [Chlorella sorokiniana]	NA	NA	NA	NA	NA	NA	NA	NA
evm.model.Contig15.341	yellow	XP_003534306.1	XP_003534306.1 plastidal glycolate/glycerate translocator 1, chloroplastic [Glycine max]	PLGG1_ARATH	Plastidal glycolate/glycerate translocator 1, chloroplastic OS=Arabidopsis thaliana GN=PLGG1 PE=1 SV=1	NA	NA	NA	NA	NA	NA
evm.model.Contig15.342	turquoise	PKA64214.1	PKA64214.1 DnaJ protein like [Apostasia shenzhenica]	DNJB1_BOVIN	DnaJ homolog subfamily B member 1 OS=Bos taurus GN=DNAJB1 PE=2 SV=3	KOG0714	Posttranslational modification, protein turnover, chaperones	NA	NA	NA	K09510 DNAJB4; DnaJ homolog subfamily B member 4
evm.model.Contig95.13	turquoise	NA	NA	NA	NA	NA	NA	NA	NA	NA	NA
evm.model.Contig95.10	blue	XP_014515939.1	XP_014515939.1 mitochondrial arginine transporter BAC2 [Vigna radiata var. radiata]	YD1K_SCHPO	Uncharacterized mitochondrial carrier C4G9.20c OS=Schizosaccharomyces pombe (strain 972 / ATCC 24843) GN=SPAC4G9.20c PE=3 SV=2	NA	NA	NA	NA	NA	K15109 SLC25A20_29, CACT, CACL, CRC1; solute carrier family 25 (mitochondrial carnitine/acylcarnitine transporter), member 20/29
evm.model.Contig95.11	turquoise	NA	NA	NA	NA	NA	NA	NA	NA	NA	NA
evm.model.Contig15.349	blue	XP_010234745.2	XP_010234745.2 uncharacterized protein LOC100831265 isoform X1 [Brachypodium distachyon]	TRUA_LACJO	tRNA pseudouridine synthase A OS=Lactobacillus johnsonii (strain CNCM I-12250 / La1 / NCC 533) GN=truA PE=3 SV=1	KOG4393	RNA processing and modification; Translation, ribosomal structure and biogenesis	GO:0001522(pseudouridine synthesis),GO:0009451(RNA modification)	-	GO:0003723(RNA binding),GO:0009982(pseudouridine synthase activity)	K06173 truA, PUS1; tRNA pseudouridine38-40 synthase [EC:5.4.99.12]
evm.model.Contig46.113	blue	NA	NA	NA	NA	NA	NA	NA	NA	NA	NA
evm.model.Contig3.523	blue	XP_008786602.1	XP_008786602.1 peptidyl-prolyl cis-trans isomerase FKBP53 isoform X1 [Phoenix dactylifera]	FKBP4_ASPFU	FK506-binding protein 4 OS=Neosartorya fumigata (strain ATCC MYA-4609 / Af293 / CBS 101355 / FGSC A1100) GN=fpr4 PE=3 SV=2	KOG0552	Posttranslational modification, protein turnover, chaperones	NA	NA	NA	K01802 E5.2.1.8; peptidylprolyl isomerase [EC:5.2.1.8]
evm.model.Contig3.522	blue	XP_011016370.1	XP_011016370.1 PREDICTED: uncharacterized protein LOC105119875 [Populus euphratica]	SERC_METAC	Phosphoserine aminotransferase OS=Methanosarcina acetivorans (strain ATCC 35395 / DSM 2834 / JCM 12185 / C2A) GN=serC PE=3 SV=1	KOG0068	Amino acid transport and metabolism	GO:0055114(oxidation-reduction process)	-	GO:0051287(NAD binding),GO:0016616(oxidoreductase activity, acting on the CH-OH group of donors, NAD or NADP as acceptor)	K00831 serC, PSAT1; phosphoserine aminotransferase [EC:2.6.1.52]
evm.model.Contig3.521	yellow	XP_016175540.1	XP_016175540.1 serine carboxypeptidase-like 20 [Arachis ipaensis]	PPGB_HUMAN	Lysosomal protective protein OS=Homo sapiens GN=CTSA PE=1 SV=2	KOG1282	Amino acid transport and metabolism; Posttranslational modification, protein turnover, chaperones	GO:0006508(proteolysis)	-	GO:0004185(serine-type carboxypeptidase activity)	K16296 SCPL-I; serine carboxypeptidase-like clade I [EC:3.4.16.-]
evm.model.Contig3.525	turquoise	NA	NA	ASPM_PANTR	Abnormal spindle-like microcephaly-associated protein homolog OS=Pan troglodytes GN=ASPM PE=2 SV=1	NA	NA	-	-	GO:0005515(protein binding)	K16743 ASPM, ASP; abnormal spindle-like microcephaly-associated protein
evm.model.Contig3.524	blue	XP_025806684.1	XP_025806684.1 bifunctional 3-dehydroquinate dehydratase/shikimate dehydrogenase, chloroplastic-like isoform X1 [Panicum hallii]	AROE_GEOSW	Shikimate dehydrogenase (NADP(+)) OS=Geobacillus sp. (strain WCH70) GN=aroE PE=3 SV=1	NA	NA	NA	NA	NA	K00014 aroE; shikimate dehydrogenase [EC:1.1.1.25]
evm.model.Contig6.665	turquoise	OAE33024.1	OAE33024.1 hypothetical protein AXG93_1913s1260 [Marchantia polymorpha subsp. ruderalis]	GWT1_YARLI	GPI-anchored wall transfer protein 1 OS=Yarrowia lipolytica (strain CLIB 122 / E 150) GN=GWT1 PE=3 SV=1	KOG0411	Function unknown	NA	NA	NA	K05283 PIGW; phosphatidylinositol glycan, class W [EC:2.3.-.-]
evm.model.Contig5.529	turquoise	NA	NA	TC1A_CAEEL	Transposable element Tc1 transposase OS=Caenorhabditis elegans GN=tc1a PE=3 SV=1	NA	NA	GO:0006313(transposition, DNA-mediated),GO:0015074(DNA integration)	-	GO:0003677(DNA binding)	NA
evm.model.Contig3.529	turquoise	ALT55649.1	ALT55649.1 phytochelatin synthases PCS1 [Iris sp. ser. Hexagonae]	PCS2_ARATH	Glutathione gamma-glutamylcysteinyltransferase 2 OS=Arabidopsis thaliana GN=PCS2 PE=2 SV=1	KOG0632	Inorganic ion transport and metabolism	GO:0010038(response to metal ion),GO:0046938(phytochelatin biosynthetic process)	-	GO:0016756(glutathione gamma-glutamylcysteinyltransferase activity),GO:0046872(metal ion binding)	K05941 E2.3.2.15; glutathione gamma-glutamylcysteinyltransferase [EC:2.3.2.15]
evm.model.Contig3.528	blue	KXZ44811.1	KXZ44811.1 hypothetical protein GPECTOR_62g926 [Gonium pectorale]	PMTA_RHOSH	Phosphatidylethanolamine N-methyltransferase OS=Rhodobacter sphaeroides GN=pmtA PE=4 SV=1	KOG0017,KOG0017,KOG4300	General function prediction only	-	-	GO:0008168(methyltransferase activity)	NA
evm.model.Contig6.661	turquoise	NA	NA	NA	NA	NA	NA	NA	NA	NA	NA
evm.model.Contig6.660	turquoise	NA	NA	NA	NA	NA	NA	NA	NA	NA	NA
evm.model.Contig46.114	blue	XP_005651922.1	XP_005651922.1 nucleosome remodeling factor [Coccomyxa subellipsoidea C-169]	CAF1_DROME	Probable histone-binding protein Caf1 OS=Drosophila melanogaster GN=Caf1 PE=1 SV=1	KOG0264	Chromatin structure and dynamics	-	-	GO:0005515(protein binding)	K10752 RBBP4, HAT2, CAF1, MIS16; histone-binding protein RBBP4
evm.model.Contig40.132	blue	XP_017420582.1	XP_017420582.1 PREDICTED: RNA polymerase sigma factor sigE, chloroplastic/mitochondrial [Vigna angularis]	SIGA_NOSS1	RNA polymerase sigma factor SigA OS=Nostoc sp. (strain PCC 7120 / UTEX 2576) GN=sigA PE=3 SV=1	NA	NA	GO:0006352(DNA-templated transcription, initiation),GO:0006355(regulation of transcription, DNA-templated)	-	GO:0003700(DNA-binding transcription factor activity)	K03093 sigI; RNA polymerase sigma factor
evm.model.Contig5.524	yellow	PSC69739.1	PSC69739.1 Protein CLEC16A [Micractinium conductrix]	GOP1_CAEEL	Protein CLEC16A homolog OS=Caenorhabditis elegans GN=gop-1 PE=3 SV=1	KOG2219	Function unknown	NA	NA	NA	K19513 CLEC16A; protein CLEC16A
evm.model.Contig97.10	turquoise	OAE28166.1	OAE28166.1 hypothetical protein AXG93_2515s1030 [Marchantia polymorpha subsp. ruderalis]	NA	NA	NA	NA	NA	NA	NA	NA
evm.model.Contig40.129	brown	NA	NA	IF2_CLOPH	Translation initiation factor IF-2 OS=Clostridium phytofermentans (strain ATCC 700394 / DSM 18823 / ISDg) GN=infB PE=3 SV=1	NA	NA	NA	NA	NA	NA
evm.model.Contig1.635	blue	NA	NA	NA	NA	NA	NA	NA	NA	NA	NA
evm.model.Contig1.637	turquoise	NA	NA	NA	NA	NA	NA	NA	NA	NA	NA
evm.model.Contig1.630	blue	XP_012838650.1	XP_012838650.1 PREDICTED: NEDD8-specific protease 1 [Erythranthe guttata]	SENP8_HUMAN	Sentrin-specific protease 8 OS=Homo sapiens GN=SENP8 PE=1 SV=1	KOG3246	General function prediction only	GO:0006508(proteolysis)	-	GO:0008234(cysteine-type peptidase activity)	K08597 SENP8, NEDP1, DEN1; sentrin-specific protease 8 [EC:3.4.22.68]
evm.model.Contig1.633	turquoise	NA	NA	NA	NA	NA	NA	NA	NA	NA	NA
evm.model.Contig1.632	turquoise	NA	NA	NA	NA	NA	NA	NA	NA	NA	NA
evm.model.Contig34.35	green	EEF27264.1	EEF27264.1 nhl repeat-containing protein, putative [Ricinus communis]	SLAP1_CLOTH	Cell surface glycoprotein 1 OS=Clostridium thermocellum (strain ATCC 27405 / DSM 1237 / NBRC 103400 / NCIMB 10682 / NRRL B-4536 / VPI 7372) GN=olpB PE=3 SV=2	NA	NA	NA	NA	NA	NA
evm.model.Contig11.27	turquoise	GBG76768.1	GBG76768.1 hypothetical protein CBR_g22984 [Chara braunii]	PIC1_SCHPO	Inner centromere protein-related protein pic1 OS=Schizosaccharomyces pombe (strain 972 / ATCC 24843) GN=pic1 PE=1 SV=2	NA	NA	NA	NA	NA	NA
evm.model.Contig11.20	turquoise	GAQ78880.1	GAQ78880.1 hypothetical protein KFL_000200320 [Klebsormidium nitens]	RSPH3_HUMAN	Radial spoke head protein 3 homolog OS=Homo sapiens GN=RSPH3 PE=1 SV=1	NA	NA	NA	NA	NA	NA
evm.model.Contig3.371	blue	NA	NA	NA	NA	NA	NA	NA	NA	NA	NA
evm.model.Contig64.17	brown	XP_002951964.1	XP_002951964.1 hypothetical protein VOLCADRAFT_92489 [Volvox carteri f. nagariensis]	CHSTF_HUMAN	Carbohydrate sulfotransferase 15 OS=Homo sapiens GN=CHST15 PE=1 SV=1	NA	NA	-	-	GO:0008146(sulfotransferase activity)	K08106 CHST15; N-acetylgalactosamine 4-sulfate 6-O-sulfotransferase [EC:2.8.2.33]
evm.model.Contig87.12	yellow	XP_021725561.1	XP_021725561.1 glucose-6-phosphate isomerase, cytosolic [Chenopodium quinoa]	G6PI_OENME	Glucose-6-phosphate isomerase, cytosolic OS=Oenothera mexicana GN=PGIC PE=3 SV=1	KOG2446	Carbohydrate transport and metabolism	GO:0006094(gluconeogenesis),GO:0006096(glycolytic process)	-	GO:0004347(glucose-6-phosphate isomerase activity)	K01810 GPI, pgi; glucose-6-phosphate isomerase [EC:5.3.1.9]
evm.model.Contig6.133	brown	XP_023905231.1	XP_023905231.1 3-hydroxyanthranilate 3,4-dioxygenase-like [Quercus suber]	3HAO_XENLA	3-hydroxyanthranilate 3,4-dioxygenase OS=Xenopus laevis GN=haao PE=2 SV=1	KOG3995	Amino acid transport and metabolism	GO:0055114(oxidation-reduction process)	-	GO:0000334(3-hydroxyanthranilate 3,4-dioxygenase activity),GO:0005506(iron ion binding)	K00452 HAAO; 3-hydroxyanthranilate 3,4-dioxygenase [EC:1.13.11.6]
evm.model.Contig11.198	blue	NA	NA	NA	NA	NA	NA	NA	NA	NA	NA
evm.model.Contig11.199	turquoise	NA	NA	NA	NA	NA	NA	NA	NA	NA	NA
evm.model.Contig11.194	turquoise	NA	NA	SLAP1_CLOTH	Cell surface glycoprotein 1 OS=Clostridium thermocellum (strain ATCC 27405 / DSM 1237 / NBRC 103400 / NCIMB 10682 / NRRL B-4536 / VPI 7372) GN=olpB PE=3 SV=2	NA	NA	NA	NA	NA	NA
evm.model.Contig11.197	blue	PRW20943.1	PRW20943.1 Aquaporin-1 [Chlorella sorokiniana]	AQPB_DICDI	Aquaporin-B OS=Dictyostelium discoideum GN=aqpB PE=1 SV=1	KOG0223	Carbohydrate transport and metabolism	GO:0055085(transmembrane transport)	GO:0016020(membrane)	GO:0015267(channel activity)	K09869 AQP8; aquaporin-8
evm.model.Contig4.69	turquoise	NA	NA	NA	NA	NA	NA	NA	NA	NA	NA
evm.model.Contig3.358	turquoise	NA	NA	NA	NA	NA	NA	NA	NA	NA	NA
evm.model.Contig4.67	yellow	GAQ91917.1	GAQ91917.1 hypothetical protein KFL_008820020 [Klebsormidium nitens]	PEBP1_MACFA	Phosphatidylethanolamine-binding protein 1 OS=Macaca fascicularis GN=PEBP1 PE=2 SV=2	KOG3346	General function prediction only	NA	NA	NA	NA
evm.model.Contig8.73	yellow	NA	NA	NA	NA	NA	NA	NA	NA	NA	NA
evm.model.Contig6.29	blue	XP_003078581.2	XP_003078581.2 unnamed product [Ostreococcus tauri]	NA	NA	NA	NA	NA	NA	NA	NA
evm.model.Contig23.141	blue	OAE26898.1	OAE26898.1 hypothetical protein AXG93_4762s1080 [Marchantia polymorpha subsp. ruderalis]	3HIDH_DICDI	Probable 3-hydroxyisobutyrate dehydrogenase, mitochondrial OS=Dictyostelium discoideum GN=hibA PE=3 SV=1	KOG0409	General function prediction only	-	-	GO:0051287(NAD binding),GO:0050661(NADP binding)	K00020 mmsB, HIBADH; 3-hydroxyisobutyrate dehydrogenase [EC:1.1.1.31]
evm.model.Contig23.144	yellow	NA	NA	NA	NA	NA	NA	NA	NA	NA	NA
evm.model.Contig23.145	turquoise	NA	NA	HMP_RHIME	Flavohemoprotein OS=Rhizobium meliloti (strain 1021) GN=hmp PE=3 SV=2	NA	NA	-	-	GO:0020037(heme binding)	NA
evm.model.Contig23.147	yellow	NA	NA	KLC_DROME	Kinesin light chain OS=Drosophila melanogaster GN=Klc PE=1 SV=1	KOG1840	Cytoskeleton	-	-	GO:0005515(protein binding)	K10407 KLC; kinesin light chain
evm.model.Contig7.52	turquoise	XP_023907160.1	XP_023907160.1 tripeptidyl-peptidase sed2-like [Quercus suber]	TPP1_MACFA	Tripeptidyl-peptidase 1 OS=Macaca fascicularis GN=TPP1 PE=2 SV=2	NA	NA	-	-	GO:0008236(serine-type peptidase activity)	K01279 TPP1, CLN2; tripeptidyl-peptidase I [EC:3.4.14.9]
evm.model.Contig4.645	brown	KXZ51823.1	KXZ51823.1 hypothetical protein GPECTOR_11g263 [Gonium pectorale]	HCYA_ENTDO	Hemocyanin A-type, units Ode to Odg (Fragment) OS=Enteroctopus dofleini PE=2 SV=2	NA	NA	-	-	GO:0016491(oxidoreductase activity)	K00422 E1.10.3.1; polyphenol oxidase [EC:1.10.3.1]
evm.model.Contig4.644	blue	KXZ51823.1	KXZ51823.1 hypothetical protein GPECTOR_11g263 [Gonium pectorale]	HCYG_ENTDO	Hemocyanin G-type, units Oda to Odg OS=Enteroctopus dofleini GN=ODHCY PE=1 SV=1	NA	NA	-	-	GO:0016491(oxidoreductase activity)	NA
evm.model.Contig4.646	blue	KXZ51823.1	KXZ51823.1 hypothetical protein GPECTOR_11g263 [Gonium pectorale]	TYRO_PODAS	Tyrosinase OS=Podospora anserina GN=TYR PE=2 SV=1	NA	NA	-	-	GO:0016491(oxidoreductase activity)	NA
evm.model.Contig4.643	blue	NA	NA	NA	NA	NA	NA	NA	NA	NA	NA
evm.model.Contig4.649	brown	NA	NA	NA	NA	NA	NA	NA	NA	NA	NA
evm.model.Contig4.648	turquoise	NA	NA	NA	NA	NA	NA	NA	NA	NA	NA
evm.model.Contig11.447	turquoise	XP_010089118.1	XP_010089118.1 probable phospholipid hydroperoxide glutathione peroxidase [Morus notabilis]	GPX4_NICSY	Probable phospholipid hydroperoxide glutathione peroxidase OS=Nicotiana sylvestris PE=2 SV=1	KOG1651	Posttranslational modification, protein turnover, chaperones	GO:0006979(response to oxidative stress),GO:0055114(oxidation-reduction process)	-	GO:0004602(glutathione peroxidase activity)	K00432 gpx; glutathione peroxidase [EC:1.11.1.9]
evm.model.Contig11.444	brown	XP_021665595.1	XP_021665595.1 EIN3-binding F-box protein 1-like [Hevea brasiliensis]	FBXL2_BOVIN	F-box/LRR-repeat protein 2 OS=Bos taurus GN=FBXL2 PE=2 SV=1	KOG4341	General function prediction only	NA	NA	NA	K10268 FBXL2_20; F-box and leucine-rich repeat protein 2/20
evm.model.Contig11.449	blue	XP_001692490.1	XP_001692490.1 predicted protein [Chlamydomonas reinhardtii]	EBP2_SCHPO	Probable rRNA-processing protein ebp2 OS=Schizosaccharomyces pombe (strain 972 / ATCC 24843) GN=ebp2 PE=1 SV=1	NA	NA	NA	NA	NA	K14823 EBP2, EBNA1BP2; rRNA-processing protein EBP2
evm.model.Contig7.432	blue	GAQ79516.1	GAQ79516.1 chloroplast ribosome releasing factor RRF [Klebsormidium nitens]	RRF_ALKMQ	Ribosome-recycling factor OS=Alkaliphilus metalliredigens (strain QYMF) GN=frr PE=3 SV=1	KOG4759	Translation, ribosomal structure and biogenesis	NA	NA	NA	K02838 frr, MRRF, RRF; ribosome recycling factor
evm.model.Contig2.1027	turquoise	NA	NA	NA	NA	NA	NA	NA	NA	NA	NA
evm.model.Contig2.1026	turquoise	NA	NA	NA	NA	NA	NA	-	-	GO:0003676(nucleic acid binding),GO:0004523(RNA-DNA hybrid ribonuclease activity)	NA
evm.model.Contig25.82	turquoise	GAX80168.1	GAX80168.1 hypothetical protein CEUSTIGMA_g7606.t1 [Chlamydomonas eustigma]	KMO_CANAL	Kynurenine 3-monooxygenase OS=Candida albicans (strain SC5314 / ATCC MYA-2876) GN=BNA4 PE=3 SV=1	NA	NA	-	-	GO:0071949(FAD binding)	NA
evm.model.Contig25.83	blue	OAE18507.1	OAE18507.1 hypothetical protein AXG93_163s1400 [Marchantia polymorpha subsp. ruderalis]	ESIB_ECOL6	Secretory immunoglobulin A-binding protein EsiB OS=Escherichia coli O6:H1 (strain CFT073 / ATCC 700928 / UPEC) GN=esiB PE=1 SV=1	KOG1550	Cell wall/membrane/envelope biogenesis; Signal transduction mechanisms; Posttranslational modification, protein turnover, chaperones	GO:0006468(protein phosphorylation)	-	GO:0004672(protein kinase activity)	K07126 K07126; uncharacterized protein
evm.model.Contig25.86	turquoise	GAQ85969.1	GAQ85969.1 threonine dehydratase [Klebsormidium nitens]	TSAL_GEOSL	L-threonine ammonia-lyase OS=Geobacter sulfurreducens (strain ATCC 51573 / DSM 12127 / PCA) GN=tdcB PE=1 SV=1	KOG1250	Amino acid transport and metabolism	NA	NA	NA	K01754 E4.3.1.19, ilvA, tdcB; threonine dehydratase [EC:4.3.1.19]
evm.model.Contig29.44	yellow	NA	NA	NA	NA	NA	NA	NA	NA	NA	NA
evm.model.Contig5.222	turquoise	NA	NA	KLC_DORPE	Kinesin light chain OS=Doryteuthis pealeii PE=2 SV=1	KOG1840	Cytoskeleton	NA	NA	NA	K10407 KLC; kinesin light chain
evm.model.Contig5.223	turquoise	NA	NA	NA	NA	NA	NA	NA	NA	NA	NA
evm.model.Contig5.221	blue	GAQ87890.1	GAQ87890.1 glyceraldehyde-3-phosphate dehydrogenase [Klebsormidium nitens]	G3P_PONAB	Glyceraldehyde-3-phosphate dehydrogenase OS=Pongo abelii GN=GAPDH PE=2 SV=3	KOG0657	Carbohydrate transport and metabolism	GO:0055114(oxidation-reduction process)	-	GO:0016620(oxidoreductase activity, acting on the aldehyde or oxo group of donors, NAD or NADP as acceptor)	K00134 GAPDH, gapA; glyceraldehyde 3-phosphate dehydrogenase [EC:1.2.1.12]
evm.model.Contig29.48	yellow	NA	NA	NA	NA	NA	NA	NA	NA	NA	NA
evm.model.Contig5.228	turquoise	NA	NA	NA	NA	NA	NA	NA	NA	NA	NA
evm.model.Contig32.58	blue	NA	NA	NA	NA	NA	NA	NA	NA	NA	NA
evm.model.Contig29.49	turquoise	NA	NA	NA	NA	NA	NA	NA	NA	NA	NA
evm.model.Contig74.6	turquoise	XP_015952985.1	XP_015952985.1 methyltransferase-like protein 13 [Arachis duranensis]	MET13_MOUSE	Methyltransferase-like protein 13 OS=Mus musculus GN=Mettl13 PE=1 SV=1	KOG2352	Amino acid transport and metabolism	-	-	GO:0008168(methyltransferase activity)	NA
evm.model.Contig32.55	turquoise	NA	NA	NA	NA	NA	NA	NA	NA	NA	NA
evm.model.Contig32.54	blue	NA	NA	NA	NA	NA	NA	NA	NA	NA	NA
evm.model.Contig32.56	brown	KZV14991.1	KZV14991.1 Amt family transporter: ammonium [Dorcoceras hygrometricum]	Y663_METTH	Putative ammonium transporter MTH_663 OS=Methanothermobacter thermautotrophicus (strain ATCC 29096 / DSM 1053 / JCM 10044 / NBRC 100330 / Delta H) GN=MTH_663 PE=3 SV=1	NA	NA	GO:0015696(ammonium transport)	GO:0016020(membrane)	GO:0008519(ammonium transmembrane transporter activity)	K03320 amt, AMT, MEP; ammonium transporter, Amt family
evm.model.Contig7.193	blue	NA	NA	NA	NA	NA	NA	NA	NA	NA	NA
evm.model.Contig63.67	green	NA	NA	SLAP1_CLOTH	Cell surface glycoprotein 1 OS=Clostridium thermocellum (strain ATCC 27405 / DSM 1237 / NBRC 103400 / NCIMB 10682 / NRRL B-4536 / VPI 7372) GN=olpB PE=3 SV=2	NA	NA	NA	NA	NA	NA
evm.model.Contig3.73	blue	XP_005645502.1	XP_005645502.1 hypothetical protein COCSUDRAFT_57497 [Coccomyxa subellipsoidea C-169]	ATXR3_ARATH	Histone-lysine N-methyltransferase ATXR3 OS=Arabidopsis thaliana GN=ATXR3 PE=2 SV=2	KOG1080	Transcription; Chromatin structure and dynamics	-	-	GO:0005515(protein binding),GO:0008270(zinc ion binding)	K22748 ATXR3, SDG2; histone-lysine N-methyltransferase ATXR3 [EC:2.1.1.43]
evm.model.Contig3.70	blue	NA	NA	HMGB1_CRIGR	High mobility group protein B1 (Fragment) OS=Cricetulus griseus GN=HMGB1 PE=1 SV=1	KOG0381	General function prediction only	NA	NA	NA	K10802 HMGB1; high mobility group protein B1
evm.model.Contig3.71	blue	NA	NA	NA	NA	NA	NA	NA	NA	NA	NA
evm.model.Contig3.77	turquoise	NA	NA	NA	NA	NA	NA	NA	NA	NA	NA
evm.model.Contig3.74	turquoise	NA	NA	NA	NA	NA	NA	NA	NA	NA	NA
evm.model.Contig3.75	blue	NA	NA	NA	NA	NA	NA	NA	NA	NA	NA
evm.model.Contig13.480	turquoise	GAX77423.1	GAX77423.1 hypothetical protein CEUSTIGMA_g4868.t1 [Chlamydomonas eustigma]	IQCH_MOUSE	IQ domain-containing protein H OS=Mus musculus GN=Iqch PE=2 SV=3	NA	NA	NA	NA	NA	NA
evm.model.Contig13.482	yellow	NA	NA	NA	NA	NA	NA	NA	NA	NA	NA
evm.model.Contig13.483	yellow	NA	NA	NA	NA	NA	NA	NA	NA	NA	NA
evm.model.Contig13.487	turquoise	PRW32957.1	PRW32957.1 activating signal cointegrator 1 complex subunit 3 isoform C [Chlorella sorokiniana]	Y463_HAEIN	Oxygen-independent coproporphyrinogen-III oxidase-like protein HI_0463 OS=Haemophilus influenzae (strain ATCC 51907 / DSM 11121 / KW20 / Rd) GN=HI_0463 PE=3 SV=1	NA	NA	NA	NA	NA	NA
evm.model.Contig23.2	yellow	NA	NA	NA	NA	NA	NA	GO:0007160(cell-matrix adhesion)	GO:0005576(extracellular region)	GO:0005509(calcium ion binding)	NA
evm.model.Contig20.151	brown	NA	NA	NA	NA	NA	NA	NA	NA	NA	NA
evm.model.Contig14.326	brown	RAL40557.1	RAL40557.1 hypothetical protein DM860_006627 [Cuscuta australis]	ORYA_ORYSJ	Oryzain alpha chain OS=Oryza sativa subsp. japonica GN=Os04g0650000 PE=1 SV=2	KOG1543	Posttranslational modification, protein turnover, chaperones	GO:0006508(proteolysis)	-	GO:0008234(cysteine-type peptidase activity)	NA
evm.model.Contig14.327	brown	NA	NA	NA	NA	NA	NA	NA	NA	NA	NA
evm.model.Contig14.322	green	NA	NA	NA	NA	NA	NA	-	GO:0016021(integral component of membrane)	GO:0008146(sulfotransferase activity)	NA
evm.model.Contig14.320	blue	BAK03058.1	BAK03058.1 predicted protein [Hordeum vulgare subsp. vulgare]	MRD1_CRYNJ	Multiple RNA-binding domain-containing protein 1 OS=Cryptococcus neoformans var. neoformans serotype D (strain JEC21 / ATCC MYA-565) GN=MRD1 PE=3 SV=1	KOG0151	General function prediction only	-	-	GO:0003676(nucleic acid binding)	K11294 NCL, NSR1; nucleolin
evm.model.Contig14.328	blue	NA	NA	NA	NA	NA	NA	NA	NA	NA	NA
evm.model.Contig14.329	blue	NA	NA	NA	NA	NA	NA	NA	NA	NA	NA
evm.model.Contig33.8	turquoise	NA	NA	NA	NA	NA	NA	-	-	GO:0009055(electron transfer activity),GO:0051536(iron-sulfur cluster binding)	NA
evm.model.Contig27.88	turquoise	GAQ86888.1	GAQ86888.1 Dyneins heavy chain [Klebsormidium nitens]	DYHC2_TRIGR	Cytoplasmic dynein 2 heavy chain 1 OS=Tripneustes gratilla GN=DYH1B PE=2 SV=2	KOG3595	Cytoskeleton	GO:0007018(microtubule-based movement)	GO:0030286(dynein complex)	GO:0005524(ATP binding),GO:0003777(microtubule motor activity)	K10414 DYNC2H, DNCH2; dynein heavy chain 2, cytosolic
evm.model.Contig27.89	green	NA	NA	NA	NA	NA	NA	NA	NA	NA	NA
evm.model.Contig27.87	turquoise	NA	NA	CI117_XENTR	Uncharacterized protein C9orf117 homolog OS=Xenopus tropicalis PE=2 SV=1	NA	NA	NA	NA	NA	NA
evm.model.Contig27.80	blue	NA	NA	NA	NA	NA	NA	NA	NA	NA	NA
evm.model.Contig27.82	turquoise	XP_007508027.1	XP_007508027.1 O-methyltransferase I [Bathycoccus prasinos]	TYLE_STRFR	Demethylmacrocin O-methyltransferase OS=Streptomyces fradiae GN=tylE PE=1 SV=1	NA	NA	NA	NA	NA	NA
evm.model.Contig8.29	green	NA	NA	SUREJ_STRPU	Sperm receptor for egg jelly OS=Strongylocentrotus purpuratus GN=REJ PE=1 SV=1	NA	NA	NA	NA	NA	NA
evm.model.Contig9.67	turquoise	NA	NA	YHBS_ECOLI	Uncharacterized N-acetyltransferase YhbS OS=Escherichia coli (strain K12) GN=yhbS PE=3 SV=1	NA	NA	NA	NA	NA	NA
evm.model.Contig29.84	turquoise	EEF27264.1	EEF27264.1 nhl repeat-containing protein, putative [Ricinus communis]	SLAP1_CLOTH	Cell surface glycoprotein 1 OS=Clostridium thermocellum (strain ATCC 27405 / DSM 1237 / NBRC 103400 / NCIMB 10682 / NRRL B-4536 / VPI 7372) GN=olpB PE=3 SV=2	NA	NA	NA	NA	NA	NA
evm.model.Contig29.85	brown	OAE35698.1	OAE35698.1 hypothetical protein AXG93_1154s1520 [Marchantia polymorpha subsp. ruderalis]	KCMA1_HUMAN	Calcium-activated potassium channel subunit alpha-1 OS=Homo sapiens GN=KCNMA1 PE=1 SV=2	KOG1420	Inorganic ion transport and metabolism; Signal transduction mechanisms	GO:0006813(potassium ion transport)	GO:0016020(membrane)	-	K04936 KCNMA1, KCA1.1; potassium large conductance calcium-activated channel subfamily M alpha member 1
evm.model.Contig29.83	turquoise	XP_007508027.1	XP_007508027.1 O-methyltransferase I [Bathycoccus prasinos]	TYLE_STRFR	Demethylmacrocin O-methyltransferase OS=Streptomyces fradiae GN=tylE PE=1 SV=1	NA	NA	NA	NA	NA	NA
evm.model.Contig29.81	blue	NA	NA	NA	NA	NA	NA	NA	NA	NA	NA
evm.model.Contig10.1	green	XP_003057104.1	XP_003057104.1 flagellar inner arm heavy dynein chain [Micromonas pusilla CCMP1545]	DYH7_HUMAN	Dynein heavy chain 7, axonemal OS=Homo sapiens GN=DNAH7 PE=1 SV=2	KOG3595	Cytoskeleton	NA	NA	NA	K10408 DNAH; dynein heavy chain, axonemal
evm.model.Contig10.3	turquoise	NA	NA	NA	NA	NA	NA	NA	NA	NA	NA
evm.model.Contig10.2	turquoise	GAX83220.1	GAX83220.1 hypothetical protein CEUSTIGMA_g10646.t1 [Chlamydomonas eustigma]	DYH3_MOUSE	Dynein heavy chain 3, axonemal OS=Mus musculus GN=Dnah3 PE=1 SV=2	KOG3595	Cytoskeleton	-	-	GO:0005524(ATP binding)	K10408 DNAH; dynein heavy chain, axonemal
evm.model.Contig10.5	turquoise	NA	NA	NA	NA	NA	NA	GO:0007165(signal transduction)	-	GO:0005515(protein binding)	NA
evm.model.Contig10.4	brown	GAQ83623.1	GAQ83623.1 hypothetical protein KFL_001550130 [Klebsormidium nitens]	NA	NA	NA	NA	NA	NA	NA	NA
evm.model.Contig10.7	turquoise	XP_021740555.1	XP_021740555.1 trafficking protein particle complex subunit 13-like [Chenopodium quinoa]	TPC13_XENLA	Trafficking protein particle complex subunit 13 OS=Xenopus laevis GN=trappc13 PE=2 SV=2	KOG2625	Function unknown	NA	NA	NA	K20310 TRAPPC13; trafficking protein particle complex subunit 13
evm.model.Contig10.6	brown	XP_003055565.1	XP_003055565.1 ammonium transporter [Micromonas pusilla CCMP1545]	AMTB_ECOLI	Ammonia channel OS=Escherichia coli (strain K12) GN=amtB PE=1 SV=1	KOG0682	Inorganic ion transport and metabolism	GO:0015696(ammonium transport)	GO:0016020(membrane)	GO:0008519(ammonium transmembrane transporter activity)	K03320 amt, AMT, MEP; ammonium transporter, Amt family
evm.model.Contig30.56	turquoise	NA	NA	NA	NA	NA	NA	NA	NA	NA	NA
evm.model.Contig30.55	brown	AML78993.1	AML78993.1 putative LOV domain-containing protein [Carteria crucifera]	LVHK1_ERYLH	Blue-light-activated histidine kinase 1 OS=Erythrobacter litoralis (strain HTCC2594) GN=ELI_02980 PE=1 SV=1	NA	NA	NA	NA	NA	K20715 PHOT; phototropin [EC:2.7.11.1]
evm.model.Contig30.54	turquoise	GAQ83163.1	GAQ83163.1 4,5-DOPA dioxygenase extradiol [Klebsormidium nitens]	TAGC_DICDI	Serine protease/ABC transporter B family protein tagC OS=Dictyostelium discoideum GN=tagC PE=2 SV=2	NA	NA	GO:0006508(proteolysis)	-	GO:0004252(serine-type endopeptidase activity)	NA
evm.model.Contig30.58	blue	NA	NA	NA	NA	NA	NA	NA	NA	NA	NA
evm.model.Contig7.486	blue	GAQ89131.1	GAQ89131.1 threonyl-tRNA synthetase [Klebsormidium nitens]	SYTM2_ARATH	Threonine--tRNA ligase, chloroplastic/mitochondrial 2 OS=Arabidopsis thaliana GN=EMB2761 PE=2 SV=1	KOG1637	Translation, ribosomal structure and biogenesis	GO:0006418(tRNA aminoacylation for protein translation),GO:0043039(tRNA aminoacylation)	-	GO:0000166(nucleotide binding),GO:0004812(aminoacyl-tRNA ligase activity),GO:0005524(ATP binding)	K01868 TARS, thrS; threonyl-tRNA synthetase [EC:6.1.1.3]
evm.model.Contig7.487	blue	NA	NA	CCNH_DICDI	Putative cyclin-H OS=Dictyostelium discoideum GN=cycH PE=3 SV=1	NA	NA	GO:0007165(signal transduction)	-	GO:0005515(protein binding)	NA
evm.model.Contig7.480	blue	XP_024517725.1	XP_024517725.1 bifunctional fucokinase/fucose pyrophosphorylase-like [Selaginella moellendorffii]	FUK_HUMAN	L-fucose kinase OS=Homo sapiens GN=FUK PE=2 SV=2	KOG4644	Carbohydrate transport and metabolism	-	-	GO:0005524(ATP binding)	K05305 FUK; fucokinase [EC:2.7.1.52]
evm.model.Contig7.481	blue	XP_020157756.1	XP_020157756.1 protein ZINC INDUCED FACILITATOR-LIKE 1-like [Aegilops tauschii subsp. tauschii]	MFSD8_XENLA	Major facilitator superfamily domain-containing protein 8 OS=Xenopus laevis GN=mfsd8 PE=2 SV=1	KOG2325	General function prediction only	GO:0055085(transmembrane transport)	GO:0016021(integral component of membrane)	-	NA
evm.model.Contig56.23	green	GAV63544.1	GAV63544.1 DUF1221 domain-containing protein/Pkinase_Tyr domain-containing protein [Cephalotus follicularis]	GCY18_CAEEL	Receptor-type guanylate cyclase gcy-18 OS=Caenorhabditis elegans GN=gcy-18 PE=2 SV=1	KOG0192	Signal transduction mechanisms	GO:0006468(protein phosphorylation)	-	GO:0004672(protein kinase activity),GO:0005524(ATP binding)	NA
evm.model.Contig7.488	turquoise	NA	NA	NA	NA	NA	NA	GO:0007165(signal transduction)	-	GO:0005515(protein binding)	NA
evm.model.Contig56.20	blue	XP_024385053.1	XP_024385053.1 chaperone protein dnaJ 10-like isoform X2 [Physcomitrella patens]	NA	NA	KOG0691	Posttranslational modification, protein turnover, chaperones	NA	NA	NA	NA
evm.model.Contig3.115	brown	NA	NA	NA	NA	NA	NA	NA	NA	NA	NA
evm.model.Contig56.26	blue	NA	NA	NA	NA	NA	NA	NA	NA	NA	NA
evm.model.Contig75.20	turquoise	NA	NA	NA	NA	NA	NA	NA	NA	NA	NA
evm.model.Contig75.23	blue	GAQ83568.1	GAQ83568.1 hypothetical protein KFL_001530100 [Klebsormidium nitens]	TRAF4_MOUSE	TNF receptor-associated factor 4 OS=Mus musculus GN=Traf4 PE=1 SV=2	KOG0297	Signal transduction mechanisms	-	-	GO:0008270(zinc ion binding),GO:0046872(metal ion binding)	NA
evm.model.Contig75.22	turquoise	PNW81258.1	PNW81258.1 hypothetical protein CHLRE_07g348650v5 [Chlamydomonas reinhardtii]	GCYB2_HUMAN	Guanylate cyclase soluble subunit beta-2 OS=Homo sapiens GN=GUCY1B2 PE=2 SV=2	KOG4171	Nucleotide transport and metabolism	GO:0000160(phosphorelay signal transduction system),GO:0009190(cyclic nucleotide biosynthetic process),GO:0035556(intracellular signal transduction)	-	GO:0016849(phosphorus-oxygen lyase activity)	K12319 GUCY1B; guanylate cyclase soluble subunit beta [EC:4.6.1.2]
evm.model.Contig75.25	blue	GAQ83568.1	GAQ83568.1 hypothetical protein KFL_001530100 [Klebsormidium nitens]	NA	NA	NA	NA	NA	NA	NA	NA
evm.model.Contig56.24	brown	KZV14991.1	KZV14991.1 Amt family transporter: ammonium [Dorcoceras hygrometricum]	Y663_METTH	Putative ammonium transporter MTH_663 OS=Methanothermobacter thermautotrophicus (strain ATCC 29096 / DSM 1053 / JCM 10044 / NBRC 100330 / Delta H) GN=MTH_663 PE=3 SV=1	NA	NA	GO:0015696(ammonium transport)	GO:0016020(membrane)	GO:0008519(ammonium transmembrane transporter activity)	K03320 amt, AMT, MEP; ammonium transporter, Amt family
evm.model.Contig75.27	green	XP_002948642.1	XP_002948642.1 hypothetical protein VOLCADRAFT_103968 [Volvox carteri f. nagariensis]	TANC1_RAT	Protein TANC1 OS=Rattus norvegicus GN=Tanc1 PE=1 SV=1	NA	NA	GO:0007165(signal transduction)	-	GO:0005515(protein binding)	NA
evm.model.Contig75.26	green	GAQ83568.1	GAQ83568.1 hypothetical protein KFL_001530100 [Klebsormidium nitens]	NA	NA	NA	NA	NA	NA	NA	NA
evm.model.Contig75.29	blue	NA	NA	NA	NA	NA	NA	NA	NA	NA	NA
evm.model.Contig4.627	yellow	XP_023876654.1	XP_023876654.1 uncharacterized protein LOC111989085 [Quercus suber]	XYNB_BACSU	Beta-xylosidase OS=Bacillus subtilis (strain 168) GN=xynB PE=1 SV=2	NA	NA	GO:0005975(carbohydrate metabolic process)	-	GO:0004553(hydrolase activity, hydrolyzing O-glycosyl compounds)	K01198 xynB; xylan 1,4-beta-xylosidase [EC:3.2.1.37]
evm.model.Contig56.25	brown	NA	NA	NA	NA	NA	NA	NA	NA	NA	NA
evm.model.Contig4.626	blue	NA	NA	NA	NA	NA	NA	NA	NA	NA	NA
evm.model.Contig3.958	turquoise	NA	NA	ITPR2_MOUSE	Inositol 1,4,5-trisphosphate receptor type 2 OS=Mus musculus GN=Itpr2 PE=1 SV=4	KOG3533	Signal transduction mechanisms	GO:0070588(calcium ion transmembrane transport)	GO:0016020(membrane)	GO:0005262(calcium channel activity)	K04959 ITPR2; inositol 1,4,5-triphosphate receptor type 2
evm.model.Contig3.950	brown	NA	NA	NA	NA	NA	NA	NA	NA	NA	NA
evm.model.Contig3.951	brown	NA	NA	NA	NA	NA	NA	-	-	GO:0008168(methyltransferase activity)	NA
evm.model.Contig6.478	blue	PON79683.1	PON79683.1 Acid phosphatase [Parasponia andersonii]	PPA1_ARATH	Probable inactive purple acid phosphatase 1 OS=Arabidopsis thaliana GN=PAP1 PE=2 SV=1	KOG1378	Carbohydrate transport and metabolism	NA	NA	NA	K22390 ACP7; acid phosphatase type 7
evm.model.Contig6.479	turquoise	XP_020575933.1	XP_020575933.1 nucleotide pyrophosphatase/phosphodiesterase-like [Phalaenopsis equestris]	PPA24_ARATH	Probable inactive purple acid phosphatase 24 OS=Arabidopsis thaliana GN=PAP24 PE=2 SV=1	KOG1378	Carbohydrate transport and metabolism	NA	NA	NA	K22390 ACP7; acid phosphatase type 7
evm.model.Contig7.159	turquoise	AMS24259.1	AMS24259.1 kinesin OrphIII protein [Marsilea vestita]	KIF4_MOUSE	Chromosome-associated kinesin KIF4 OS=Mus musculus GN=Kif4 PE=1 SV=3	KOG4280	Cytoskeleton	GO:0007018(microtubule-based movement)	-	GO:0003777(microtubule motor activity),GO:0005524(ATP binding),GO:0008017(microtubule binding)	NA
evm.model.Contig11.204	blue	NA	NA	NA	NA	NA	NA	NA	NA	NA	NA
evm.model.Contig11.205	turquoise	NA	NA	NA	NA	NA	NA	NA	NA	NA	NA
evm.model.Contig11.206	turquoise	GAQ81457.1	GAQ81457.1 hypothetical protein KFL_000800340 [Klebsormidium nitens]	NA	NA	NA	NA	NA	NA	NA	NA
evm.model.Contig11.201	brown	NA	NA	NA	NA	NA	NA	NA	NA	NA	NA
evm.model.Contig11.202	blue	NA	NA	NA	NA	NA	NA	NA	NA	NA	NA
evm.model.Contig11.203	brown	NA	NA	NGB_MOUSE	Neuroglobin OS=Mus musculus GN=Ngb PE=1 SV=1	NA	NA	-	-	GO:0020037(heme binding)	NA
evm.model.Contig4.628	blue	XP_019263491.1	XP_019263491.1 PREDICTED: nuclear transcription factor Y subunit C-2-like [Nicotiana attenuata]	CHRC1_HUMAN	Chromatin accessibility complex protein 1 OS=Homo sapiens GN=CHRAC1 PE=1 SV=1	KOG1657	Transcription	NA	NA	NA	K11656 CHRAC1, CHRAC15; chromatin accessibility complex protein 1
evm.model.Contig10.118	turquoise	NA	NA	NA	NA	NA	NA	NA	NA	NA	NA
evm.model.Contig8.132	brown	NA	NA	ITAV_MOUSE	Integrin alpha-V OS=Mus musculus GN=Itgav PE=1 SV=2	KOG3637	Extracellular structures	NA	NA	NA	NA
evm.model.Contig10.115	turquoise	NA	NA	GP152_MOUSE	Probable G-protein coupled receptor 152 OS=Mus musculus GN=Gpr152 PE=2 SV=1	NA	NA	NA	NA	NA	NA
evm.model.Contig10.114	yellow	OTG08534.1	OTG08534.1 putative copia protein [Helianthus annuus]	POLX_TOBAC	Retrovirus-related Pol polyprotein from transposon TNT 1-94 OS=Nicotiana tabacum PE=2 SV=1	KOG0017	General function prediction only	GO:0015074(DNA integration)	-	-	NA
evm.model.Contig10.117	turquoise	NA	NA	NA	NA	NA	NA	NA	NA	NA	NA
evm.model.Contig10.116	turquoise	NA	NA	NA	NA	NA	NA	NA	NA	NA	NA
evm.model.Contig10.111	yellow	XP_027117080.1	XP_027117080.1 auxin-induced protein PCNT115-like [Coffea arabica]	AKR2_ORYSJ	Probable aldo-keto reductase 2 OS=Oryza sativa subsp. japonica GN=Os04g0338000 PE=2 SV=2	KOG1575	Energy production and conversion	NA	NA	NA	NA
evm.model.Contig10.110	brown	NA	NA	NA	NA	NA	NA	NA	NA	NA	NA
evm.model.Contig1.86	turquoise	XP_001702021.1	XP_001702021.1 flagellar associated protein [Chlamydomonas reinhardtii]	WDR35_MOUSE	WD repeat-containing protein 35 OS=Mus musculus GN=Wdr35 PE=1 SV=3	KOG2041	General function prediction only	NA	NA	NA	K19674 WDR35, IFT121; WD repeat-containing protein 35
evm.model.Contig1.80	blue	NA	NA	NA	NA	NA	NA	NA	NA	NA	NA
evm.model.Contig1.82	turquoise	EEF27264.1	EEF27264.1 nhl repeat-containing protein, putative [Ricinus communis]	SLAP1_CLOTH	Cell surface glycoprotein 1 OS=Clostridium thermocellum (strain ATCC 27405 / DSM 1237 / NBRC 103400 / NCIMB 10682 / NRRL B-4536 / VPI 7372) GN=olpB PE=3 SV=2	NA	NA	NA	NA	NA	NA
evm.model.Contig1.89	blue	XP_016440533.1	XP_016440533.1 PREDICTED: sodium/hydrogen exchanger 7-like isoform X1 [Nicotiana tabacum]	NA	NA	NA	NA	NA	NA	NA	NA
evm.model.Contig1.88	blue	XP_005650069.1	XP_005650069.1 hypothetical protein COCSUDRAFT_65283 [Coccomyxa subellipsoidea C-169]	NHX8_ARATH	Sodium/hydrogen exchanger 8 OS=Arabidopsis thaliana GN=NHX8 PE=2 SV=1	NA	NA	NA	NA	NA	NA
evm.model.Contig8.134	blue	NA	NA	NA	NA	KOG4179	Posttranslational modification, protein turnover, chaperones	NA	NA	NA	NA
evm.model.Contig27.108	turquoise	ABC02026.1	ABC02026.1 radial spoke protein 7 [Chlamydomonas reinhardtii]	CML25_ARATH	Probable calcium-binding protein CML25 OS=Arabidopsis thaliana GN=CML25 PE=2 SV=1	KOG0027	Signal transduction mechanisms	-	-	GO:0005509(calcium ion binding)	K13448 CML; calcium-binding protein CML
evm.model.Contig27.101	turquoise	PNW84456.1	PNW84456.1 hypothetical protein CHLRE_03g145267v5 [Chlamydomonas reinhardtii]	GUAD_DICDI	Guanine deaminase OS=Dictyostelium discoideum GN=guaD PE=1 SV=1	NA	NA	-	-	GO:0016787(hydrolase activity)	K01487 E3.5.4.3, guaD; guanine deaminase [EC:3.5.4.3]
evm.model.Contig27.104	turquoise	PNW73735.1	PNW73735.1 hypothetical protein CHLRE_13g570500v5 [Chlamydomonas reinhardtii]	NPHP3_HUMAN	Nephrocystin-3 OS=Homo sapiens GN=NPHP3 PE=1 SV=1	KOG1840	Cytoskeleton	-	-	GO:0005515(protein binding)	K19360 NPHP3; nephrocystin-3
evm.model.Contig27.105	blue	KXZ46831.1	KXZ46831.1 hypothetical protein GPECTOR_40g565 [Gonium pectorale]	GUAD_YEAST	Probable guanine deaminase OS=Saccharomyces cerevisiae (strain ATCC 204508 / S288c) GN=GUD1 PE=1 SV=1	KOG3968	Secondary metabolites biosynthesis, transport and catabolism; Nucleotide transport and metabolism	-	-	GO:0016787(hydrolase activity)	K01487 E3.5.4.3, guaD; guanine deaminase [EC:3.5.4.3]
evm.model.Contig27.106	turquoise	KXZ53072.1	KXZ53072.1 hypothetical protein GPECTOR_8g65 [Gonium pectorale]	NPHP3_HUMAN	Nephrocystin-3 OS=Homo sapiens GN=NPHP3 PE=1 SV=1	KOG1840	Cytoskeleton	NA	NA	NA	K19360 NPHP3; nephrocystin-3
evm.model.Contig1.756	turquoise	NA	NA	NA	NA	NA	NA	NA	NA	NA	NA
evm.model.Contig8.70	brown	NA	NA	NA	NA	NA	NA	NA	NA	NA	NA
evm.model.Contig1.973	yellow	KZV15312.1	KZV15312.1 hypothetical protein F511_09400 [Dorcoceras hygrometricum]	MU157_SCHPO	Meiotically up-regulated gene 157 protein OS=Schizosaccharomyces pombe (strain 972 / ATCC 24843) GN=mug157 PE=1 SV=1	NA	NA	NA	NA	NA	K09704 K09704; uncharacterized protein
evm.model.Contig1.970	brown	NA	NA	NA	NA	NA	NA	NA	NA	NA	NA
evm.model.Contig10.375	turquoise	XP_008813555.1	XP_008813555.1 transcription factor MYB119-like [Phoenix dactylifera]	MYB98_ARATH	Transcription factor MYB98 OS=Arabidopsis thaliana GN=MYB98 PE=2 SV=1	KOG0048	Transcription	NA	NA	NA	NA
evm.model.Contig10.377	turquoise	NA	NA	AN34B_HUMAN	Ankyrin repeat domain-containing protein 34B OS=Homo sapiens GN=ANKRD34B PE=2 SV=3	NA	NA	-	-	GO:0005515(protein binding)	NA
evm.model.Contig10.376	blue	XP_021756320.1	XP_021756320.1 eukaryotic translation initiation factor 3 subunit M-like [Chenopodium quinoa]	EIF3M_DICDI	Eukaryotic translation initiation factor 3 subunit M OS=Dictyostelium discoideum GN=eif3m PE=1 SV=1	KOG2753	General function prediction only	NA	NA	NA	K15030 EIF3M; translation initiation factor 3 subunit M
evm.model.Contig10.379	blue	GAX82898.1	GAX82898.1 hypothetical protein CEUSTIGMA_g10324.t1 [Chlamydomonas eustigma]	CAT4_ECOLX	Chloramphenicol acetyltransferase OS=Escherichia coli GN=catB2 PE=3 SV=2	NA	NA	NA	NA	NA	K18234 vat; virginiamycin A acetyltransferase [EC:2.3.1.-]
evm.model.Contig52.51	brown	XP_008357122.1	XP_008357122.1 PREDICTED: SKP1-like protein 1B [Malus domestica]	SKP1_ARTOT	E3 ubiquitin ligase complex SCF subunit sconC OS=Arthroderma otae GN=sconC PE=2 SV=1	KOG1724	Posttranslational modification, protein turnover, chaperones	GO:0006511(ubiquitin-dependent protein catabolic process)	-	-	NA
evm.model.Contig1.288	blue	XP_010528652.1	XP_010528652.1 PREDICTED: peptide chain release factor PrfB1, chloroplastic [Tarenaya hassleriana]	RF2_SYNY3	Peptide chain release factor 2 OS=Synechocystis sp. (strain PCC 6803 / Kazusa) GN=prfB PE=3 SV=2	KOG2726	Translation, ribosomal structure and biogenesis	GO:0006415(translational termination)	-	GO:0003747(translation release factor activity)	K02836 prfB; peptide chain release factor 2
evm.model.Contig1.289	green	XP_012445047.1	XP_012445047.1 PREDICTED: probable E3 ubiquitin-protein ligase ARI8 [Gossypium raimondii]	ARI9_ARATH	Probable E3 ubiquitin-protein ligase ARI9 OS=Arabidopsis thaliana GN=ARI9 PE=2 SV=1	KOG1815	Posttranslational modification, protein turnover, chaperones	NA	NA	NA	K11968 ARIH1; ariadne-1 [EC:2.3.2.31]
evm.model.Contig1.280	blue	PSC75989.1	PSC75989.1 translational inhibitor [Micractinium conductrix]	UK114_MOUSE	Ribonuclease UK114 OS=Mus musculus GN=Hrsp12 PE=1 SV=3	KOG2317	Translation, ribosomal structure and biogenesis	NA	NA	NA	K09022 ridA, tdcF, RIDA; 2-iminobutanoate/2-iminopropanoate deaminase [EC:3.5.99.10]
evm.model.Contig1.281	blue	NA	NA	NA	NA	NA	NA	NA	NA	NA	NA
evm.model.Contig24.9	turquoise	NA	NA	RNLS_RAT	Renalase OS=Rattus norvegicus GN=Rnls PE=2 SV=1	NA	NA	NA	NA	NA	K18208 RNLS; renalase [EC:1.6.3.5]
evm.model.Contig53.58	brown	XP_002985884.1	XP_002985884.1 uncharacterized protein LOC9640786 [Selaginella moellendorffii]	YHFW_BACSU	Putative Rieske 2Fe-2S iron-sulfur protein YhfW OS=Bacillus subtilis (strain 168) GN=yhfW PE=3 SV=1	KOG1671	Energy production and conversion	GO:0055114(oxidation-reduction process)	-	GO:0016491(oxidoreductase activity),GO:0051537(2 iron, 2 sulfur cluster binding)	NA
evm.model.Contig53.59	turquoise	PTQ40268.1	PTQ40268.1 hypothetical protein MARPO_0041s0126 [Marchantia polymorpha]	NA	NA	NA	NA	NA	NA	NA	NA
evm.model.Contig69.39	brown	NA	NA	NA	NA	NA	NA	NA	NA	NA	NA
evm.model.Contig69.33	yellow	NA	NA	NA	NA	NA	NA	NA	NA	NA	NA
evm.model.Contig69.30	turquoise	NA	NA	NA	NA	NA	NA	NA	NA	NA	NA
evm.model.Contig9.566	turquoise	NA	NA	NA	NA	NA	NA	NA	NA	NA	NA
evm.model.Contig8.158	turquoise	NA	NA	NA	NA	NA	NA	NA	NA	NA	NA
evm.model.Contig36.103	turquoise	XP_013450462.1	XP_013450462.1 protein SUPPRESSOR OF QUENCHING 1, chloroplastic isoform X1 [Medicago truncatula]	SLAP1_CLOTH	Cell surface glycoprotein 1 OS=Clostridium thermocellum (strain ATCC 27405 / DSM 1237 / NBRC 103400 / NCIMB 10682 / NRRL B-4536 / VPI 7372) GN=olpB PE=3 SV=2	NA	NA	NA	NA	NA	NA
evm.model.Contig36.100	blue	PRW34053.1	PRW34053.1 Ribonuclease HII [Chlorella sorokiniana]	RNH2_FRAP2	Ribonuclease HII OS=Francisella philomiragia subsp. philomiragia (strain ATCC 25017) GN=rnhB PE=3 SV=1	KOG2299	Replication, recombination and repair	NA	NA	NA	K03470 rnhB; ribonuclease HII [EC:3.1.26.4]
evm.model.Contig9.431	blue	XP_002283444.2	XP_002283444.2 PREDICTED: lecithin-cholesterol acyltransferase-like 1 [Vitis vinifera]	PAG15_BOVIN	Group XV phospholipase A2 OS=Bos taurus GN=PLA2G15 PE=1 SV=1	KOG2369	Lipid transport and metabolism	GO:0006629(lipid metabolic process)	-	GO:0008374(O-acyltransferase activity)	K06129 LYPLA3; lysophospholipase III [EC:3.1.1.5]
evm.model.Contig36.101	blue	NA	NA	MELT_CAEBR	Protein melted homolog OS=Caenorhabditis briggsae GN=CBG06982 PE=3 SV=2	KOG3723	Signal transduction mechanisms	NA	NA	NA	NA
evm.model.Contig36.106	turquoise	XP_016702854.1	XP_016702854.1 PREDICTED: beta-hexosaminidase 3-like isoform X1 [Gossypium hirsutum]	HEXB_HUMAN	Beta-hexosaminidase subunit beta OS=Homo sapiens GN=HEXB PE=1 SV=3	KOG2499	Carbohydrate transport and metabolism	GO:0005975(carbohydrate metabolic process)	-	GO:0004553(hydrolase activity, hydrolyzing O-glycosyl compounds)	K12373 HEXA_B; hexosaminidase [EC:3.2.1.52]
evm.model.Contig10.95	turquoise	GAX76786.1	GAX76786.1 hypothetical protein CEUSTIGMA_g4232.t1 [Chlamydomonas eustigma]	TBC31_HUMAN	TBC1 domain family member 31 OS=Homo sapiens GN=TBC1D31 PE=2 SV=2	KOG1093	General function prediction only	NA	NA	NA	NA
evm.model.Contig28.102	brown	OAE34165.1	OAE34165.1 hypothetical protein AXG93_1593s1240 [Marchantia polymorpha subsp. ruderalis]	ENO_MASBA	Enolase OS=Mastigamoeba balamuthi GN=ENOL PE=2 SV=1	KOG2670	Carbohydrate transport and metabolism	NA	NA	NA	K01689 ENO, eno; enolase [EC:4.2.1.11]
evm.model.Contig28.101	brown	XP_005644049.1	XP_005644049.1 enolase [Coccomyxa subellipsoidea C-169]	ENO_SOLLC	Enolase OS=Solanum lycopersicum GN=PGH1 PE=2 SV=1	KOG2670	Carbohydrate transport and metabolism	NA	NA	NA	K01689 ENO, eno; enolase [EC:4.2.1.11]
evm.model.Contig28.107	blue	XP_015870229.1	XP_015870229.1 uncharacterized protein LOC107407459 [Ziziphus jujuba]	BVMO2_STRCO	Baeyer-Villiger monooxygenase OS=Streptomyces coelicolor (strain ATCC BAA-471 / A3(2) / M145) GN=SCO3172 PE=1 SV=1	KOG1399	Secondary metabolites biosynthesis, transport and catabolism	GO:0055114(oxidation-reduction process)	-	GO:0004499(N,N-dimethylaniline monooxygenase activity),GO:0050660(flavin adenine dinucleotide binding),GO:0050661(NADP binding)	NA
evm.model.Contig28.105	yellow	NA	NA	ANK2_MOUSE	Ankyrin-2 OS=Mus musculus GN=Ank2 PE=1 SV=2	KOG4177	Cell wall/membrane/envelope biogenesis	NA	NA	NA	K10380 ANK; ankyrin
evm.model.Contig28.109	blue	GAX76256.1	GAX76256.1 hypothetical protein CEUSTIGMA_g3700.t1 [Chlamydomonas eustigma]	NPHP3_MOUSE	Nephrocystin-3 OS=Mus musculus GN=Nphp3 PE=1 SV=2	KOG1840	Cytoskeleton	NA	NA	NA	K19360 NPHP3; nephrocystin-3
evm.model.Contig3.770	blue	XP_021641351.1	XP_021641351.1 putative tRNA pseudouridine synthase Pus10 [Hevea brasiliensis]	PUS10_XENLA	Putative tRNA pseudouridine synthase Pus10 OS=Xenopus laevis GN=pus10 PE=2 SV=1	KOG2364	Translation, ribosomal structure and biogenesis	NA	NA	NA	K07583 PUS10; tRNA pseudouridine synthase 10 [EC:5.4.99.25]
evm.model.Contig1.1128	yellow	PUZ71284.1	PUZ71284.1 hypothetical protein GQ55_2G302000 [Panicum hallii var. hallii]	BGL30_ORYSJ	Beta-glucosidase 30 OS=Oryza sativa subsp. japonica GN=BGLU30 PE=2 SV=1	KOG0626	Carbohydrate transport and metabolism	GO:0005975(carbohydrate metabolic process)	-	GO:0004553(hydrolase activity, hydrolyzing O-glycosyl compounds)	K01188 E3.2.1.21; beta-glucosidase [EC:3.2.1.21]
evm.model.Contig4.189	blue	XP_027344939.1	XP_027344939.1 OTU domain-containing protein 5 isoform X1 [Abrus precatorius]	OTU5A_DANRE	OTU domain-containing protein 5-A OS=Danio rerio GN=otud5a PE=2 SV=1	KOG2605	Signal transduction mechanisms; Posttranslational modification, protein turnover, chaperones	NA	NA	NA	K12655 OTUD5, DUBA; OTU domain-containing protein 5 [EC:3.4.19.12]
evm.model.Contig1.1122	turquoise	EFJ37956.1	EFJ37956.1 hypothetical protein SELMODRAFT_402649 [Selaginella moellendorffii]	NA	NA	NA	NA	-	-	GO:0018024(histone-lysine N-methyltransferase activity)	NA
evm.model.Contig1.1121	blue	XP_001703348.1	XP_001703348.1 predicted protein [Chlamydomonas reinhardtii]	ANK3_MOUSE	Ankyrin-3 OS=Mus musculus GN=Ank3 PE=1 SV=1	KOG4177	Cell wall/membrane/envelope biogenesis	GO:0007165(signal transduction)	-	GO:0005515(protein binding)	K10380 ANK; ankyrin
evm.model.Contig26.59	brown	PRW60798.1	PRW60798.1 aspartyl-tRNA synthetase [Chlorella sorokiniana]	SYDC_CAEEL	Aspartate--tRNA ligase, cytoplasmic OS=Caenorhabditis elegans GN=drs-1 PE=3 SV=1	KOG0556	Translation, ribosomal structure and biogenesis	GO:0006418(tRNA aminoacylation for protein translation)	-	GO:0000166(nucleotide binding),GO:0004812(aminoacyl-tRNA ligase activity),GO:0005524(ATP binding),GO:0003676(nucleic acid binding)	K22503 DARS; aspartyl-tRNA synthetase [EC:6.1.1.12]
evm.model.Contig26.55	turquoise	XP_012449780.1	XP_012449780.1 PREDICTED: histone acetyltransferase HAC1-like [Gossypium raimondii]	HACL1_ORYSJ	Probable histone acetyltransferase HAC-like 1 OS=Oryza sativa subsp. japonica GN=Os02g0137500 PE=3 SV=2	KOG1778	Transcription	GO:0006355(regulation of transcription, DNA-templated)	GO:0005634(nucleus)	GO:0003712(transcription coregulator activity),GO:0004402(histone acetyltransferase activity),GO:0008270(zinc ion binding)	K04498 EP300, CREBBP, KAT3; E1A/CREB-binding protein [EC:2.3.1.48]
evm.model.Contig26.56	blue	NA	NA	NA	NA	NA	NA	NA	NA	NA	NA
evm.model.Contig26.51	blue	NA	NA	NA	NA	NA	NA	GO:0055114(oxidation-reduction process)	-	GO:0016491(oxidoreductase activity),GO:0046872(metal ion binding)	NA
evm.model.Contig26.52	yellow	NA	NA	HACL1_ORYSJ	Probable histone acetyltransferase HAC-like 1 OS=Oryza sativa subsp. japonica GN=Os02g0137500 PE=3 SV=2	KOG1778	Transcription	GO:0006355(regulation of transcription, DNA-templated)	GO:0005634(nucleus)	GO:0003712(transcription coregulator activity),GO:0004402(histone acetyltransferase activity),GO:0008270(zinc ion binding)	K04498 EP300, CREBBP, KAT3; E1A/CREB-binding protein [EC:2.3.1.48]
evm.model.Contig9.338	turquoise	BAK03058.1	BAK03058.1 predicted protein [Hordeum vulgare subsp. vulgare]	PABP_ASPCL	Polyadenylate-binding protein, cytoplasmic and nuclear OS=Aspergillus clavatus (strain ATCC 1007 / CBS 513.65 / DSM 816 / NCTC 3887 / NRRL 1) GN=pab1 PE=3 SV=1	KOG0123	RNA processing and modification; Translation, ribosomal structure and biogenesis	-	-	GO:0003676(nucleic acid binding)	K12831 SF3B4, SAP49; splicing factor 3B subunit 4
evm.model.Contig9.492	yellow	PTQ28521.1	PTQ28521.1 hypothetical protein MARPO_0161s0021 [Marchantia polymorpha]	DCAF7_DICDI	DDB1- and CUL4-associated factor 7 homolog OS=Dictyostelium discoideum GN=wdr68 PE=3 SV=2	KOG0290	Function unknown	-	-	GO:0005515(protein binding)	K11805 WDR68, HAN11; WD repeat-containing protein 68
evm.model.Contig9.339	turquoise	NA	NA	NA	NA	NA	NA	NA	NA	NA	NA
evm.model.Contig19.143	turquoise	NA	NA	NA	NA	NA	NA	NA	NA	NA	NA
evm.model.Contig19.141	brown	XP_001419538.1	XP_001419538.1 predicted protein [Ostreococcus lucimarinus CCE9901]	MX_EPICO	Interferon-induced GTP-binding protein Mx OS=Epinephelus coioides GN=mx PE=2 SV=1	KOG0446	General function prediction only; Intracellular trafficking, secretion, and vesicular transport	NA	NA	NA	K17065 DNM1L; dynamin 1-like protein [EC:3.6.5.5]
evm.model.Contig19.147	turquoise	XP_002500901.1	XP_002500901.1 predicted protein [Micromonas commoda]	EXD1_MOUSE	Exonuclease 3'-5' domain-containing protein 1 OS=Mus musculus GN=Exd1 PE=2 SV=1	KOG2405	Replication, recombination and repair	GO:0006139(nucleobase-containing compound metabolic process)	-	GO:0003676(nucleic acid binding),GO:0008408(3'-5' exonuclease activity)	K18740 EXD1, EGL; exonuclease 3'-5' domain-containing protein 1
evm.model.Contig19.145	brown	XP_009373027.1	XP_009373027.1 PREDICTED: SKP1-like protein 1A [Pyrus x bretschneideri]	SKP1A_DICDI	SCF ubiquitin ligase complex protein SKP1a OS=Dictyostelium discoideum GN=fpaA PE=1 SV=1	KOG1724	Posttranslational modification, protein turnover, chaperones	GO:0006511(ubiquitin-dependent protein catabolic process)	-	-	NA
evm.model.Contig19.149	turquoise	XP_001701794.1	XP_001701794.1 flagellar outer dynein arm light chain LC1 [Chlamydomonas reinhardtii]	DNAL1_CHLRE	Dynein light chain 1, axonemal OS=Chlamydomonas reinhardtii GN=LC1 PE=1 SV=1	KOG0531	Signal transduction mechanisms	NA	NA	NA	K10411 DNAL1; dynein light chain 1, axonemal
evm.model.Contig4.323	blue	NA	NA	NA	NA	NA	NA	NA	NA	NA	NA
evm.model.Contig4.321	blue	NA	NA	NA	NA	NA	NA	NA	NA	NA	NA
evm.model.Contig4.324	blue	NA	NA	RLMKL_PSEA6	Ribosomal RNA large subunit methyltransferase K/L OS=Pseudoalteromonas atlantica (strain T6c / ATCC BAA-1087) GN=rlmL PE=3 SV=1	NA	NA	-	-	GO:0008168(methyltransferase activity)	K06969 rlmI; 23S rRNA (cytosine1962-C5)-methyltransferase [EC:2.1.1.191]
evm.model.Contig4.458	brown	NA	NA	NA	NA	NA	NA	NA	NA	NA	NA
evm.model.Contig4.459	brown	XP_005645719.1	XP_005645719.1 GTP-binding protein YPTC1 [Coccomyxa subellipsoidea C-169]	YPT1_PHYIN	Ras-like GTP-binding protein YPT1 OS=Phytophthora infestans GN=YPT1 PE=3 SV=1	KOG0084	Intracellular trafficking, secretion, and vesicular transport; Signal transduction mechanisms	-	-	GO:0003924(GTPase activity),GO:0005525(GTP binding)	K07874 RAB1A; Ras-related protein Rab-1A
evm.model.Contig4.329	blue	XP_007509730.1	XP_007509730.1 ribosome biogenesis GTP-binding protein YsxC [Bathycoccus prasinos]	ENGB_GEOMG	Probable GTP-binding protein EngB OS=Geobacter metallireducens (strain GS-15 / ATCC 53774 / DSM 7210) GN=engB PE=3 SV=1	KOG2486	General function prediction only	-	-	GO:0005525(GTP binding)	K03978 engB; GTP-binding protein
evm.model.Contig24.49	turquoise	XP_009374867.1	XP_009374867.1 PREDICTED: lysine-specific demethylase JMJ30 [Pyrus x bretschneideri]	HBAP1_DANRE	HSPB1-associated protein 1 homolog OS=Danio rerio GN=hspbap1 PE=2 SV=2	KOG2508	Lipid transport and metabolism	NA	NA	NA	K10277 KDM8, JMJD5; lysine-specific demethylase 8 [EC:1.14.11.27]
evm.model.Contig24.48	brown	XP_018821684.1	XP_018821684.1 PREDICTED: 17.8 kDa class I heat shock protein-like [Juglans regia]	HSP12_MEDSA	18.2 kDa class I heat shock protein OS=Medicago sativa GN=HSP18.2 PE=2 SV=1	KOG0710	Posttranslational modification, protein turnover, chaperones	NA	NA	NA	K13993 HSP20; HSP20 family protein
evm.model.Contig6.645	blue	GAX77342.1	GAX77342.1 hypothetical protein CEUSTIGMA_g4788.t1 [Chlamydomonas eustigma]	NA	NA	NA	NA	NA	NA	NA	NA
evm.model.Contig24.41	blue	EXC34232.1	EXC34232.1 Momilactone A synthase [Morus notabilis]	LINC_SPHPI	2,5-dichloro-2,5-cyclohexadiene-1,4-diol dehydrogenase OS=Sphingomonas paucimobilis GN=linC PE=2 SV=1	KOG0725	General function prediction only	NA	NA	NA	NA
evm.model.Contig24.40	blue	NA	NA	SLAP1_CLOTH	Cell surface glycoprotein 1 OS=Clostridium thermocellum (strain ATCC 27405 / DSM 1237 / NBRC 103400 / NCIMB 10682 / NRRL B-4536 / VPI 7372) GN=olpB PE=3 SV=2	KOG1216	Extracellular structures; Defense mechanisms	NA	NA	NA	NA
evm.model.Contig24.45	yellow	NA	NA	NA	NA	NA	NA	NA	NA	NA	NA
evm.model.Contig24.46	blue	NA	NA	NA	NA	NA	NA	-	-	GO:0008168(methyltransferase activity)	NA
evm.model.Contig31.168	turquoise	XP_010669896.1	XP_010669896.1 PREDICTED: LOW QUALITY PROTEIN: uncharacterized protein LOC104887018 [Beta vulgaris subsp. vulgaris]	HSP70_ACHKL	Heat shock 70 kDa protein OS=Achlya klebsiana GN=HSP70 PE=2 SV=1	KOG0101	Posttranslational modification, protein turnover, chaperones	NA	NA	NA	K03283 HSPA1s; heat shock 70kDa protein 1/2/6/8
evm.model.Contig3.929	blue	NA	NA	NA	NA	NA	NA	NA	NA	NA	NA
evm.model.Contig70.9	green	NA	NA	NA	NA	NA	NA	NA	NA	NA	NA
evm.model.Contig25.121	brown	NA	NA	NA	NA	NA	NA	NA	NA	NA	NA
evm.model.Contig25.122	brown	NA	NA	NA	NA	NA	NA	NA	NA	NA	NA
evm.model.Contig25.123	turquoise	NA	NA	NA	NA	NA	NA	NA	NA	NA	NA
evm.model.Contig25.124	green	NA	NA	RIMI_SHIFL	Ribosomal-protein-alanine acetyltransferase OS=Shigella flexneri GN=rimI PE=3 SV=1	NA	NA	NA	NA	NA	NA
evm.model.Contig25.125	blue	XP_010471658.1	XP_010471658.1 PREDICTED: probable ubiquitin-conjugating enzyme E2 16 [Camelina sativa]	UBE2W_RAT	Ubiquitin-conjugating enzyme E2 W OS=Rattus norvegicus GN=Ube2w PE=2 SV=1	KOG0427	Posttranslational modification, protein turnover, chaperones	NA	NA	NA	NA
evm.model.Contig25.128	blue	NA	NA	NA	NA	NA	NA	-	-	GO:0016757(transferase activity, transferring glycosyl groups)	NA
evm.model.Contig25.129	turquoise	NA	NA	NA	NA	NA	NA	NA	NA	NA	NA
evm.model.Contig31.161	yellow	XP_003549570.1	XP_003549570.1 glycerophosphodiester phosphodiesterase GDPD6 [Glycine max]	GDPD6_ARATH	Glycerophosphodiester phosphodiesterase GDPD6 OS=Arabidopsis thaliana GN=GDPD6 PE=2 SV=1	KOG2258	Energy production and conversion	GO:0006629(lipid metabolic process)	-	GO:0008081(phosphoric diester hydrolase activity)	K01126 E3.1.4.46, glpQ, ugpQ; glycerophosphoryl diester phosphodiesterase [EC:3.1.4.46]
evm.model.Contig66.42	turquoise	NA	NA	NA	NA	NA	NA	NA	NA	NA	NA
evm.model.Contig40.69	brown	NA	NA	NA	NA	NA	NA	NA	NA	NA	NA
evm.model.Contig40.68	blue	GAQ86326.1	GAQ86326.1 major facilitator superfamily protein [Klebsormidium nitens]	NA	NA	KOG4686	Carbohydrate transport and metabolism	GO:0055085(transmembrane transport)	GO:0016021(integral component of membrane)	-	NA
evm.model.Contig31.167	brown	NA	NA	NA	NA	NA	NA	NA	NA	NA	NA
evm.model.Contig66.40	brown	NA	NA	NA	NA	NA	NA	NA	NA	NA	NA
evm.model.Contig22.181	blue	NA	NA	GBRR3_HUMAN	Gamma-aminobutyric acid receptor subunit rho-3 OS=Homo sapiens GN=GABRR3 PE=3 SV=2	KOG3643	Signal transduction mechanisms	GO:0006811(ion transport)	GO:0016021(integral component of membrane)	GO:0005230(extracellular ligand-gated ion channel activity)	K05190 GABRR; gamma-aminobutyric acid receptor subunit rho
evm.model.Contig22.180	turquoise	NA	NA	CCYL1_DANRE	Cyclin-Y-like protein 1 OS=Danio rerio GN=ccnyl1 PE=2 SV=1	KOG1675	General function prediction only	GO:0000079(regulation of cyclin-dependent protein serine/threonine kinase activity)	-	GO:0019901(protein kinase binding),GO:0005515(protein binding)	NA
evm.model.Contig65.39	turquoise	NA	NA	NA	NA	NA	NA	NA	NA	NA	NA
evm.model.Contig8.335	brown	GBG72172.1	GBG72172.1 hypothetical protein CBR_g11105 [Chara braunii]	RCL1_DICDI	Probable RNA 3'-terminal phosphate cyclase-like protein OS=Dictyostelium discoideum GN=rcl1 PE=1 SV=2	KOG3980	RNA processing and modification	NA	NA	NA	K11108 RCL1; RNA 3'-terminal phosphate cyclase-like protein
evm.model.Contig70.6	brown	NA	NA	NA	NA	NA	NA	NA	NA	NA	NA
evm.model.Contig40.61	blue	NA	NA	ROCO5_DICDI	Probable serine/threonine-protein kinase roco5 OS=Dictyostelium discoideum GN=roco5 PE=3 SV=1	KOG0514	General function prediction only	NA	NA	NA	NA
evm.model.Contig40.60	brown	NA	NA	NA	NA	NA	NA	NA	NA	NA	NA
evm.model.Contig89.13	blue	NA	NA	NA	NA	NA	NA	NA	NA	NA	NA
evm.model.Contig40.63	brown	XP_003578763.1	XP_003578763.1 2-alkenal reductase (NADP(+)-dependent) [Brachypodium distachyon]	P2_ARATH	NADP-dependent alkenal double bond reductase P2 OS=Arabidopsis thaliana GN=P2 PE=2 SV=2	KOG1196	General function prediction only	GO:0055114(oxidation-reduction process)	-	-	NA
evm.model.Contig12.302	turquoise	PSC75488.1	PSC75488.1 polyubiquitin [Micractinium conductrix]	YIA6_YEAST	Mitochondrial nicotinamide adenine dinucleotide transporter 1 OS=Saccharomyces cerevisiae (strain ATCC 204508 / S288c) GN=YIA6 PE=1 SV=1	KOG0764	Energy production and conversion	NA	NA	NA	NA
evm.model.Contig12.300	turquoise	NA	NA	NA	NA	NA	NA	-	-	GO:0005515(protein binding)	NA
evm.model.Contig12.304	turquoise	XP_006398508.1	XP_006398508.1 uncharacterized protein LOC18016018 isoform X1 [Eutrema salsugineum]	NA	NA	NA	NA	GO:0009058(biosynthetic process)	-	GO:0003824(catalytic activity)	NA
evm.model.Contig40.65	blue	NA	NA	NA	NA	NA	NA	NA	NA	NA	NA
evm.model.Contig12.309	turquoise	NA	NA	NA	NA	NA	NA	NA	NA	NA	NA
evm.model.Contig40.67	turquoise	NA	NA	CDD_MYCPI	Cytidine deaminase OS=Mycoplasma pirum GN=cdd PE=3 SV=1	KOG0833	Nucleotide transport and metabolism	NA	NA	NA	K01489 cdd, CDA; cytidine deaminase [EC:3.5.4.5]
evm.model.Contig9.507	yellow	XP_023889146.1	XP_023889146.1 heat shock factor protein 1-like [Quercus suber]	HSFA5_ARATH	Heat stress transcription factor A-5 OS=Arabidopsis thaliana GN=HSFA5 PE=2 SV=1	KOG0627	Transcription	GO:0006355(regulation of transcription, DNA-templated)	GO:0005634(nucleus)	GO:0003700(DNA-binding transcription factor activity),GO:0043565(sequence-specific DNA binding)	K09419 HSFF; heat shock transcription factor, other eukaryote
evm.model.Contig68.29	turquoise	NA	NA	XYNB_NEOPA	Endo-1,4-beta-xylanase B OS=Neocallimastix patriciarum GN=xynB PE=2 SV=1	NA	NA	NA	NA	NA	NA
evm.model.Contig19.269	yellow	NA	NA	NA	NA	NA	NA	NA	NA	NA	NA
evm.model.Contig12.166	blue	NA	NA	NA	NA	NA	NA	GO:0055085(transmembrane transport)	GO:0016020(membrane)	GO:0022857(transmembrane transporter activity)	K14052 puuP; putrescine importer
evm.model.Contig12.164	brown	NA	NA	NA	NA	NA	NA	NA	NA	NA	NA
evm.model.Contig12.165	brown	XP_022976306.1	XP_022976306.1 serine/threonine-protein kinase PEPKR2 [Cucurbita maxima]	CDPK4_PLAF7	Calcium-dependent protein kinase 4 OS=Plasmodium falciparum (isolate 3D7) GN=CPK4 PE=1 SV=3	KOG0032	Signal transduction mechanisms	GO:0006468(protein phosphorylation)	-	GO:0004672(protein kinase activity),GO:0005524(ATP binding)	NA
evm.model.Contig12.160	brown	BAK00754.1	BAK00754.1 predicted protein [Hordeum vulgare subsp. vulgare]	CYSP2_LEIPI	Cysteine proteinase 2 OS=Leishmania pifanoi GN=CYS2 PE=1 SV=1	KOG1542	Posttranslational modification, protein turnover, chaperones	GO:0006508(proteolysis)	-	GO:0008234(cysteine-type peptidase activity)	K01373 CTSF; cathepsin F [EC:3.4.22.41]
evm.model.Contig12.169	green	NA	NA	SLAP1_CLOTH	Cell surface glycoprotein 1 OS=Clostridium thermocellum (strain ATCC 27405 / DSM 1237 / NBRC 103400 / NCIMB 10682 / NRRL B-4536 / VPI 7372) GN=olpB PE=3 SV=2	KOG3544	Extracellular structures	NA	NA	NA	NA
evm.model.Contig50.73	yellow	XP_024370037.1	XP_024370037.1 multicopper oxidase LPR1-like [Physcomitrella patens]	COTA_BACSU	Spore coat protein A OS=Bacillus subtilis (strain 168) GN=cotA PE=1 SV=4	NA	NA	GO:0055114(oxidation-reduction process)	-	GO:0005507(copper ion binding),GO:0016491(oxidoreductase activity)	K08100 E1.3.3.5; bilirubin oxidase [EC:1.3.3.5]
evm.model.Contig50.72	yellow	XP_001703372.1	XP_001703372.1 plasma membrane hydrogen ATPase [Chlamydomonas reinhardtii]	ATXB_LEIDO	Probable proton ATPase 1B OS=Leishmania donovani GN=H1B PE=2 SV=1	KOG0205	Inorganic ion transport and metabolism	NA	NA	NA	K01535 PMA1, PMA2; H+-transporting ATPase [EC:7.1.2.1]
evm.model.Contig36.73	brown	XP_007040387.2	XP_007040387.2 PREDICTED: calcium-dependent protein kinase 3 [Theobroma cacao]	FHKC_DICDI	Probable serine/threonine-protein kinase fhkC OS=Dictyostelium discoideum GN=fhkC PE=3 SV=2	KOG0032	Signal transduction mechanisms	GO:0006468(protein phosphorylation)	-	GO:0004672(protein kinase activity),GO:0005524(ATP binding)	K13412 CPK; calcium-dependent protein kinase [EC:2.7.11.1]
evm.model.Contig2.505	blue	XP_010687898.1	XP_010687898.1 PREDICTED: probable 3-beta-hydroxysteroid-Delta(8),Delta(7)-isomerase [Beta vulgaris subsp. vulgaris]	EBP_DICDI	Probable 3-beta-hydroxysteroid-Delta(8),Delta(7)-isomerase OS=Dictyostelium discoideum GN=ebp PE=2 SV=1	KOG4826	Lipid transport and metabolism	GO:0016125(sterol metabolic process)	GO:0016021(integral component of membrane)	GO:0047750(cholestenol delta-isomerase activity)	K01824 EBP; cholestenol Delta-isomerase [EC:5.3.3.5]
evm.model.Contig2.507	blue	EFJ09283.1	EFJ09283.1 hypothetical protein SELMODRAFT_14343, partial [Selaginella moellendorffii]	HGH1_SCHPO	Protein HGH1 homolog OS=Schizosaccharomyces pombe (strain 972 / ATCC 24843) GN=hgh1 PE=3 SV=1	NA	NA	NA	NA	NA	NA
evm.model.Contig36.70	yellow	GAX74564.1	GAX74564.1 hypothetical protein CEUSTIGMA_g2013.t1 [Chlamydomonas eustigma]	PLBL1_MOUSE	Phospholipase B-like 1 OS=Mus musculus GN=Plbd1 PE=1 SV=1	KOG3774	Signal transduction mechanisms	NA	NA	NA	NA
evm.model.Contig50.76	turquoise	NA	NA	UT2_MOUSE	Urea transporter 2 OS=Mus musculus GN=Slc14a2 PE=1 SV=2	NA	NA	GO:0071918(urea transmembrane transport)	GO:0016021(integral component of membrane)	GO:0015204(urea transmembrane transporter activity)	K08716 SLC14A; solute carrier family 14 (urea transporter)
evm.model.Contig17.46	blue	XP_010482788.1	XP_010482788.1 PREDICTED: probable bifunctional methylthioribulose-1-phosphate dehydratase/enolase-phosphatase E1 isoform X2 [Camelina sativa]	MTBC_MAIZE	Probable bifunctional methylthioribulose-1-phosphate dehydratase/enolase-phosphatase E1 OS=Zea mays PE=2 SV=1	KOG2631	Carbohydrate transport and metabolism	NA	NA	NA	K16054 DEP1; methylthioribulose 1-phosphate dehydratase / enolase-phosphatase E1 [EC:4.2.1.109 3.1.3.77]
evm.model.Contig17.45	blue	NA	NA	NA	NA	NA	NA	NA	NA	NA	NA
evm.model.Contig17.42	turquoise	XP_002508866.1	XP_002508866.1 predicted protein [Micromonas commoda]	MHCKA_DICDI	Myosin heavy chain kinase A OS=Dictyostelium discoideum GN=mhkA PE=1 SV=2	NA	NA	GO:0006468(protein phosphorylation)	-	GO:0004674(protein serine/threonine kinase activity),GO:0005524(ATP binding)	NA
evm.model.Contig6.394	turquoise	ABK23230.1	ABK23230.1 unknown [Picea sitchensis]	Y860_MYCLE	Epimerase family protein ML0860 OS=Mycobacterium leprae (strain TN) GN=ML0860 PE=3 SV=1	KOG3019	Nucleotide transport and metabolism	-	-	GO:0003824(catalytic activity),GO:0050662(coenzyme binding)	K07071 K07071; uncharacterized protein
evm.model.Contig50.74	blue	NA	NA	NA	NA	NA	NA	GO:0006355(regulation of transcription, DNA-templated)	GO:0005634(nucleus)	GO:0003712(transcription coregulator activity),GO:0004402(histone acetyltransferase activity),GO:0008270(zinc ion binding)	NA
evm.model.Contig6.391	turquoise	NA	NA	NA	NA	NA	NA	NA	NA	NA	NA
evm.model.Contig17.48	yellow	NA	NA	NA	NA	NA	NA	NA	NA	NA	NA
evm.model.Contig15.328	brown	NA	NA	NA	NA	NA	NA	NA	NA	NA	NA
evm.model.Contig15.327	blue	GAX79584.1	GAX79584.1 hypothetical protein CEUSTIGMA_g7025.t1 [Chlamydomonas eustigma]	H4_STYPL	Histone H4 OS=Styela plicata PE=3 SV=3	KOG3467	Chromatin structure and dynamics	NA	NA	NA	K11254 H4; histone H4
evm.model.Contig15.326	blue	XP_005643646.1	XP_005643646.1 histone H3 [Coccomyxa subellipsoidea C-169]	H31_RAT	Histone H3.1 OS=Rattus norvegicus PE=1 SV=3	KOG1745	Chromatin structure and dynamics	-	GO:0000786(nucleosome)	GO:0003677(DNA binding)	K11253 H3; histone H3
evm.model.Contig15.325	turquoise	NA	NA	NA	NA	NA	NA	NA	NA	NA	NA
evm.model.Contig15.324	blue	BAD90754.1	BAD90754.1 histone 3 [Conocephalum conicum]	H3_URECA	Histone H3 OS=Urechis caupo PE=1 SV=2	KOG1745	Chromatin structure and dynamics	-	GO:0000786(nucleosome)	GO:0003677(DNA binding)	K11253 H3; histone H3
evm.model.Contig15.323	blue	XP_007509432.1	XP_007509432.1 histone H4 [Bathycoccus prasinos]	H48_CHICK	Histone H4 type VIII OS=Gallus gallus GN=H4-VIII PE=3 SV=3	KOG3467	Chromatin structure and dynamics	NA	NA	NA	K11254 H4; histone H4
evm.model.Contig15.322	blue	NA	NA	NA	NA	NA	NA	NA	NA	NA	NA
evm.model.Contig15.321	blue	GAX79584.1	GAX79584.1 hypothetical protein CEUSTIGMA_g7025.t1 [Chlamydomonas eustigma]	H4_STYPL	Histone H4 OS=Styela plicata PE=3 SV=3	KOG3467	Chromatin structure and dynamics	NA	NA	NA	K11254 H4; histone H4
evm.model.Contig15.320	blue	XP_005643646.1	XP_005643646.1 histone H3 [Coccomyxa subellipsoidea C-169]	H31_RAT	Histone H3.1 OS=Rattus norvegicus PE=1 SV=3	KOG1745	Chromatin structure and dynamics	-	GO:0000786(nucleosome)	GO:0003677(DNA binding)	K11253 H3; histone H3
evm.model.Contig59.43	brown	NA	NA	NA	NA	NA	NA	-	GO:0005576(extracellular region)	GO:0016787(hydrolase activity)	NA
evm.model.Contig18.263	yellow	NA	NA	NA	NA	NA	NA	NA	NA	NA	NA
evm.model.Contig15.293	blue	NA	NA	NA	NA	NA	NA	NA	NA	NA	NA
evm.model.Contig18.267	yellow	XP_001418676.1	XP_001418676.1 predicted protein [Ostreococcus lucimarinus CCE9901]	PP2C2_SCHPO	Protein phosphatase 2C homolog 2 OS=Schizosaccharomyces pombe (strain 972 / ATCC 24843) GN=ptc2 PE=3 SV=1	NA	NA	-	-	GO:0003824(catalytic activity)	K17506 PPM1L, PP2CE; protein phosphatase 1L [EC:3.1.3.16]
evm.model.Contig18.266	turquoise	ONK70775.1	ONK70775.1 uncharacterized protein A4U43_C04F1400 [Asparagus officinalis]	Y0010_DICDI	Probable serine/threonine-protein kinase DDB_G0279405 OS=Dictyostelium discoideum GN=DDB_G0279405 PE=3 SV=1	KOG0585	Signal transduction mechanisms	GO:0006468(protein phosphorylation)	-	GO:0004672(protein kinase activity),GO:0005524(ATP binding)	K00908 CAMKK1; calcium/calmodulin-dependent protein kinase kinase 1 [EC:2.7.11.17]
evm.model.Contig18.265	turquoise	NA	NA	Y317_RICBR	Putative ankyrin repeat protein RBE_0317 OS=Rickettsia bellii (strain RML369-C) GN=RBE_0317 PE=3 SV=1	KOG4412	Posttranslational modification, protein turnover, chaperones	NA	NA	NA	K06694 PSMD10; 26S proteasome non-ATPase regulatory subunit 10
evm.model.Contig18.264	turquoise	XP_010261434.1	XP_010261434.1 PREDICTED: calcium-dependent protein kinase 1-like [Nelumbo nucifera]	KCC4_HUMAN	Calcium/calmodulin-dependent protein kinase type IV OS=Homo sapiens GN=CAMK4 PE=1 SV=1	KOG0032	Signal transduction mechanisms	GO:0006468(protein phosphorylation)	-	GO:0004672(protein kinase activity),GO:0005524(ATP binding)	K05869 CAMK4; calcium/calmodulin-dependent protein kinase IV [EC:2.7.11.17]
evm.model.Contig36.19	turquoise	NA	NA	SPP11_CAEEL	Saposin-like protein 11 OS=Caenorhabditis elegans GN=spp-11 PE=3 SV=2	NA	NA	NA	NA	NA	NA
evm.model.Contig36.18	turquoise	XP_003056382.1	XP_003056382.1 predicted protein [Micromonas pusilla CCMP1545]	SLAP1_CLOTH	Cell surface glycoprotein 1 OS=Clostridium thermocellum (strain ATCC 27405 / DSM 1237 / NBRC 103400 / NCIMB 10682 / NRRL B-4536 / VPI 7372) GN=olpB PE=3 SV=2	KOG2177	Posttranslational modification, protein turnover, chaperones	NA	NA	NA	NA
evm.model.Contig18.268	turquoise	NA	NA	NA	NA	NA	NA	NA	NA	NA	NA
evm.model.Contig3.542	turquoise	NA	NA	NA	NA	NA	NA	NA	NA	NA	NA
evm.model.Contig15.72	blue	EPS72859.1	EPS72859.1 hypothetical protein M569_01899, partial [Genlisea aurea]	UTP23_HUMAN	rRNA-processing protein UTP23 homolog OS=Homo sapiens GN=UTP23 PE=1 SV=2	KOG3164	General function prediction only	-	GO:0032040(small-subunit processome)	-	K14773 UTP23; U3 small nucleolar RNA-associated protein 23
evm.model.Contig15.73	turquoise	GAX80387.1	GAX80387.1 hypothetical protein CEUSTIGMA_g7826.t1 [Chlamydomonas eustigma]	HYDIN_HUMAN	Hydrocephalus-inducing protein homolog OS=Homo sapiens GN=HYDIN PE=1 SV=3	NA	NA	NA	NA	NA	K17570 HYDIN; hydrocephalus-inducing protein
evm.model.Contig15.77	turquoise	XP_002954028.1	XP_002954028.1 hypothetical protein VOLCADRAFT_106207 [Volvox carteri f. nagariensis]	IQCG_MACFA	IQ domain-containing protein G OS=Macaca fascicularis GN=IQCG PE=2 SV=1	NA	NA	NA	NA	NA	NA
evm.model.Contig15.78	turquoise	GAQ78120.1	GAQ78120.1 hypothetical protein KFL_000080240 [Klebsormidium nitens]	FAA32_MYCTU	Long-chain-fatty-acid--AMP ligase FadD32 OS=Mycobacterium tuberculosis (strain ATCC 25618 / H37Rv) GN=fadD32 PE=1 SV=1	KOG3628	General function prediction only	-	-	GO:0003824(catalytic activity)	NA
evm.model.Contig15.79	blue	NA	NA	NA	NA	NA	NA	NA	NA	NA	NA
evm.model.Contig58.7	turquoise	NA	NA	NA	NA	NA	NA	NA	NA	NA	NA
evm.model.Contig58.3	blue	XP_024170885.1	XP_024170885.1 succinate dehydrogenase assembly factor 1, mitochondrial-like [Rosa chinensis]	SDHF1_SCHPO	Succinate dehydrogenase assembly factor 1, mitochondrial OS=Schizosaccharomyces pombe (strain 972 / ATCC 24843) GN=SPAC664.12c PE=3 SV=1	NA	NA	NA	NA	NA	K18167 SDHAF1; succinate dehydrogenase assembly factor 1
evm.model.Contig12.486	turquoise	BAJ94073.1	BAJ94073.1 predicted protein [Hordeum vulgare subsp. vulgare]	TENA_MOUSE	Tenascin OS=Mus musculus GN=Tnc PE=1 SV=1	KOG1225	Signal transduction mechanisms; Extracellular structures	NA	NA	NA	NA
evm.model.Contig52.107	blue	PNR37393.1	PNR37393.1 hypothetical protein PHYPA_020502 [Physcomitrella patens]	NA	NA	NA	NA	NA	NA	NA	NA
evm.model.Contig52.103	turquoise	NA	NA	NIPLB_DANRE	Nipped-B-like protein B OS=Danio rerio GN=nipblb PE=2 SV=1	NA	NA	NA	NA	NA	NA
evm.model.Contig19.338	blue	GAQ81362.1	GAQ81362.1 cation efflux family protein [Klebsormidium nitens]	MTP7_ORYSJ	Metal tolerance protein 7 OS=Oryza sativa subsp. japonica GN=MTP7 PE=2 SV=1	NA	NA	NA	NA	NA	NA
evm.model.Contig19.339	blue	XP_024359456.1	XP_024359456.1 ribonuclease H2 subunit C-like isoform X1 [Physcomitrella patens]	YDEF_SCHPO	Uncharacterized protein C12B10.15c OS=Schizosaccharomyces pombe (strain 972 / ATCC 24843) GN=SPAC12B10.15c PE=4 SV=1	NA	NA	GO:0006401(RNA catabolic process)	GO:0032299(ribonuclease H2 complex)	-	K10745 RNASEH2C; ribonuclease H2 subunit C
evm.model.Contig16.253	turquoise	XP_023929147.1	XP_023929147.1 reducing polyketide synthase swnK-like [Quercus suber]	DHBF_BACSU	Dimodular nonribosomal peptide synthase OS=Bacillus subtilis (strain 168) GN=dhbF PE=1 SV=4	KOG1178	Secondary metabolites biosynthesis, transport and catabolism	-	-	GO:0003824(catalytic activity)	K04780 dhbF; nonribosomal peptide synthetase DhbF
evm.model.Contig40.108	turquoise	XP_001419967.1	XP_001419967.1 predicted protein [Ostreococcus lucimarinus CCE9901]	NLRC3_HUMAN	Protein NLRC3 OS=Homo sapiens GN=NLRC3 PE=2 SV=2	KOG4308	Function unknown	NA	NA	NA	K22614 NLRC3, NOD3; NLR family CARD domain-containing protein 3
evm.model.Contig19.335	turquoise	NA	NA	NA	NA	NA	NA	NA	NA	NA	NA
evm.model.Contig19.336	turquoise	NA	NA	NA	NA	KOG0160	Cytoskeleton	-	-	GO:0005515(protein binding)	K16743 ASPM, ASP; abnormal spindle-like microcephaly-associated protein
evm.model.Contig19.337	blue	GAQ81362.1	GAQ81362.1 cation efflux family protein [Klebsormidium nitens]	MTP7_ORYSJ	Metal tolerance protein 7 OS=Oryza sativa subsp. japonica GN=MTP7 PE=2 SV=1	KOG1485	Inorganic ion transport and metabolism	GO:0006812(cation transport),GO:0055085(transmembrane transport)	GO:0016021(integral component of membrane)	GO:0008324(cation transmembrane transporter activity)	NA
evm.model.Contig1.617	yellow	XP_023919750.1	XP_023919750.1 alpha-amylase-like [Quercus suber]	AMY2_SCHOC	Alpha-amylase 2 OS=Schwanniomyces occidentalis GN=SWA2 PE=3 SV=1	NA	NA	GO:0016052(carbohydrate catabolic process),GO:0005975(carbohydrate metabolic process)	-	GO:0004556(alpha-amylase activity),GO:0005509(calcium ion binding),GO:0003824(catalytic activity)	K01176 AMY, amyA, malS; alpha-amylase [EC:3.2.1.1]
evm.model.Contig1.342	blue	OAE29556.1	OAE29556.1 hypothetical protein AXG93_702s1090 [Marchantia polymorpha subsp. ruderalis]	ABKC_DICDI	Probable serine/threonine-protein kinase abkC OS=Dictyostelium discoideum GN=abkC PE=3 SV=1	KOG1236	General function prediction only	NA	NA	NA	K08869 ADCK, ABC1; aarF domain-containing kinase
evm.model.Contig1.345	blue	NA	NA	NA	NA	NA	NA	NA	NA	NA	NA
evm.model.Contig1.349	turquoise	NA	NA	NA	NA	NA	NA	NA	NA	NA	NA
evm.model.Contig1.348	blue	XP_010054825.1	XP_010054825.1 PREDICTED: protein CMS1 [Eucalyptus grandis]	GSO1_ARATH	LRR receptor-like serine/threonine-protein kinase GSO1 OS=Arabidopsis thaliana GN=GSO1 PE=2 SV=1	NA	NA	NA	NA	NA	NA
evm.model.Contig34.11	blue	KNA08086.1	KNA08086.1 hypothetical protein SOVF_165860 [Spinacia oleracea]	FAS2_ARATH	Chromatin assembly factor 1 subunit FAS2 OS=Arabidopsis thaliana GN=FAS2 PE=1 SV=1	KOG1009	Chromatin structure and dynamics; Replication, recombination and repair	-	-	GO:0005515(protein binding)	K10751 CHAF1B; chromatin assembly factor 1 subunit B
evm.model.Contig1.619	turquoise	NA	NA	NA	NA	NA	NA	NA	NA	NA	NA
evm.model.Contig1.618	brown	XP_023872746.1	XP_023872746.1 uncharacterized protein LOC111985330 [Quercus suber]	YHG7_SCHPO	Putative mannan endo-1,6-alpha-mannosidase C1198.07c OS=Schizosaccharomyces pombe (strain 972 / ATCC 24843) GN=SPBC1198.07c PE=3 SV=2	NA	NA	NA	NA	NA	K08257 E3.2.1.101; mannan endo-1,6-alpha-mannosidase [EC:3.2.1.101]
evm.model.Contig6.130	red	ESQ51803.1	ESQ51803.1 hypothetical protein EUTSA_v10017571mg, partial [Eutrema salsugineum]	CARME_CHICK	Carnosine N-methyltransferase OS=Gallus gallus PE=1 SV=2	KOG2798	Carbohydrate transport and metabolism	NA	NA	NA	K19787 CARNMT1; carnosine N-methyltransferase [EC:2.1.1.22]
evm.model.Contig6.135	turquoise	EEF25715.1	EEF25715.1 glucosylceramidase, putative [Ricinus communis]	NEG1_NEUCR	Endo-1,6-beta-D-glucanase OS=Neurospora crassa (strain ATCC 24698 / 74-OR23-1A / CBS 708.71 / DSM 1257 / FGSC 987) GN=neg-1 PE=1 SV=2	KOG2566	Carbohydrate transport and metabolism	NA	NA	NA	K01201 GBA, srfJ; glucosylceramidase [EC:3.2.1.45]
evm.model.Contig6.134	red	NA	NA	NA	NA	NA	NA	NA	NA	NA	NA
evm.model.Contig6.137	blue	GBG72885.1	GBG72885.1 hypothetical protein CBR_g12605 [Chara braunii]	RNZ1_BOVIN	Zinc phosphodiesterase ELAC protein 1 OS=Bos taurus GN=ELAC1 PE=2 SV=1	KOG2121	General function prediction only	NA	NA	NA	K00784 rnz; ribonuclease Z [EC:3.1.26.11]
evm.model.Contig6.136	blue	GAQ78162.1	GAQ78162.1 hypothetical protein KFL_000090080 [Klebsormidium nitens]	PSF3_DICDI	Probable DNA replication complex GINS protein PSF3 OS=Dictyostelium discoideum GN=gins3 PE=3 SV=1	KOG1106	Function unknown	NA	NA	NA	K10734 GINS3; GINS complex subunit 3
evm.model.Contig51.23	turquoise	XP_010536739.1	XP_010536739.1 PREDICTED: nicotinamide/nicotinic acid mononucleotide adenylyltransferase [Tarenaya hassleriana]	NMNAT_ORYSJ	Nicotinamide/nicotinic acid mononucleotide adenylyltransferase OS=Oryza sativa subsp. japonica GN=Os02g0814900 PE=3 SV=2	KOG3199	Coenzyme transport and metabolism	GO:0009058(biosynthetic process)	-	GO:0003824(catalytic activity)	K06210 NMNAT; nicotinamide mononucleotide adenylyltransferase [EC:2.7.7.1 2.7.7.18]
evm.model.Contig51.20	brown	NA	NA	NA	NA	NA	NA	NA	NA	NA	NA
evm.model.Contig51.27	turquoise	OTG05318.1	OTG05318.1 putative NHPM bacteriocin system ABC transporter, ATP-binding protein [Helianthus annuus]	L259_DROME	Probable multidrug resistance-associated protein lethal(2)03659 OS=Drosophila melanogaster GN=l(2)03659 PE=2 SV=3	KOG0054	Secondary metabolites biosynthesis, transport and catabolism	-	-	GO:0005524(ATP binding),GO:0016887(ATPase activity)	K05673 ABCC4; ATP-binding cassette, subfamily C (CFTR/MRP), member 4
evm.model.Contig51.26	turquoise	XP_008792063.1	XP_008792063.1 ABC transporter C family member 3-like isoform X2 [Phoenix dactylifera]	MRP1_RAT	Multidrug resistance-associated protein 1 OS=Rattus norvegicus GN=Abcc1 PE=1 SV=2	KOG0054	Secondary metabolites biosynthesis, transport and catabolism	GO:0055085(transmembrane transport)	GO:0016021(integral component of membrane)	GO:0005524(ATP binding),GO:0042626(ATPase activity, coupled to transmembrane movement of substances),GO:0016887(ATPase activity)	NA
evm.model.Contig59.48	turquoise	NA	NA	NA	NA	NA	NA	NA	NA	NA	NA
evm.model.Contig3.258	blue	XP_004968351.1	XP_004968351.1 dol-P-Man:Man(5)GlcNAc(2)-PP-Dol alpha-1,3-mannosyltransferase [Setaria italica]	ALG3_NEUCR	Dol-P-Man:Man(5)GlcNAc(2)-PP-Dol alpha-1,3-mannosyltransferase OS=Neurospora crassa (strain ATCC 24698 / 74-OR23-1A / CBS 708.71 / DSM 1257 / FGSC 987) GN=alg-3 PE=3 SV=1	KOG2762	Carbohydrate transport and metabolism	-	GO:0030176(integral component of endoplasmic reticulum membrane)	GO:0000030(mannosyltransferase activity)	K03845 ALG3; alpha-1,3-mannosyltransferase [EC:2.4.1.258]
evm.model.Contig23.160	blue	NA	NA	NA	NA	NA	NA	NA	NA	NA	NA
evm.model.Contig23.168	blue	XP_019426989.1	XP_019426989.1 PREDICTED: inositol transporter 1-like [Lupinus angustifolius]	XYLT_LACBR	D-xylose-proton symporter OS=Lactobacillus brevis GN=xylT PE=3 SV=1	KOG0254	General function prediction only	GO:0055085(transmembrane transport)	GO:0016021(integral component of membrane)	GO:0022857(transmembrane transporter activity)	NA
evm.model.Contig62.6	blue	XP_002463187.1	XP_002463187.1 alanine aminotransferase 2 [Sorghum bicolor]	ALA2_HORVU	Alanine aminotransferase 2 OS=Hordeum vulgare PE=1 SV=1	KOG0258	Amino acid transport and metabolism	GO:0009058(biosynthetic process)	-	GO:0030170(pyridoxal phosphate binding)	K00814 GPT, ALT; alanine transaminase [EC:2.6.1.2]
evm.model.Contig62.5	turquoise	GBF97746.1	GBF97746.1 hypothetical protein Rsub_10910 [Raphidocelis subcapitata]	NA	NA	NA	NA	NA	NA	NA	NA
evm.model.Contig4.666	brown	XP_019234124.1	XP_019234124.1 PREDICTED: exosome complex exonuclease RRP44 homolog A [Nicotiana attenuata]	RRP44_MOUSE	Exosome complex exonuclease RRP44 OS=Mus musculus GN=Dis3 PE=1 SV=4	KOG2102	Translation, ribosomal structure and biogenesis	-	-	GO:0003723(RNA binding),GO:0004540(ribonuclease activity)	K12585 DIS3, RRP44; exosome complex exonuclease DIS3/RRP44 [EC:3.1.13.-]
evm.model.Contig4.664	brown	ABR16678.1	ABR16678.1 unknown [Picea sitchensis]	SHIP2_RAT	Phosphatidylinositol 3,4,5-trisphosphate 5-phosphatase 2 OS=Rattus norvegicus GN=Inppl1 PE=1 SV=1	KOG0565	Intracellular trafficking, secretion, and vesicular transport	NA	NA	NA	K15909 SHIP2, INPPL1; phosphatidylinositol-3,4,5-trisphosphate 5-phosphatase 2 [EC:3.1.3.86]
evm.model.Contig4.661	blue	XP_005852051.1	XP_005852051.1 hypothetical protein CHLNCDRAFT_14012, partial [Chlorella variabilis]	RIFK_DROME	Putative riboflavin kinase OS=Drosophila melanogaster GN=anon-84Ea PE=2 SV=1	KOG3110	Coenzyme transport and metabolism	GO:0009231(riboflavin biosynthetic process)	-	GO:0008531(riboflavin kinase activity)	K00861 RFK, FMN1; riboflavin kinase [EC:2.7.1.26]
evm.model.Contig4.660	green	BAK03058.1	BAK03058.1 predicted protein [Hordeum vulgare subsp. vulgare]	RBM23_HUMAN	Probable RNA-binding protein 23 OS=Homo sapiens GN=RBM23 PE=1 SV=1	KOG0147	Transcription	-	-	GO:0003676(nucleic acid binding)	NA
evm.model.Contig9.365	turquoise	XP_024368869.1	XP_024368869.1 uncharacterized protein LOC112279043 [Physcomitrella patens]	123R_IIV6	Putative tyrosine phosphatase 123R OS=Invertebrate iridescent virus 6 GN=IIV6-123R PE=3 SV=1	KOG2134	Replication, recombination and repair	GO:0016311(dephosphorylation)	-	GO:0008138(protein tyrosine/serine/threonine phosphatase activity)	NA
evm.model.Contig8.268	yellow	XP_023914683.1	XP_023914683.1 endo-1,3(4)-beta-glucanase ARB_04519-like [Quercus suber]	EGLX_ARTBC	Endo-1,3(4)-beta-glucanase ARB_04519 OS=Arthroderma benhamiae (strain ATCC MYA-4681 / CBS 112371) GN=ARB_04519 PE=3 SV=1	NA	NA	GO:0005975(carbohydrate metabolic process)	-	GO:0004553(hydrolase activity, hydrolyzing O-glycosyl compounds)	NA
evm.model.Contig58.29	blue	XP_023899327.1	XP_023899327.1 glutathione reductase-like [Quercus suber]	GSHR_NEUCR	Glutathione reductase OS=Neurospora crassa (strain ATCC 24698 / 74-OR23-1A / CBS 708.71 / DSM 1257 / FGSC 987) GN=gtr-1 PE=3 SV=1	NA	NA	GO:0055114(oxidation-reduction process),GO:0045454(cell redox homeostasis)	-	GO:0016491(oxidoreductase activity)	K00383 GSR, gor; glutathione reductase (NADPH) [EC:1.8.1.7]
evm.model.Contig5.457	blue	XP_024170885.1	XP_024170885.1 succinate dehydrogenase assembly factor 1, mitochondrial-like [Rosa chinensis]	SDHF1_SCHPO	Succinate dehydrogenase assembly factor 1, mitochondrial OS=Schizosaccharomyces pombe (strain 972 / ATCC 24843) GN=SPAC664.12c PE=3 SV=1	NA	NA	NA	NA	NA	K18167 SDHAF1; succinate dehydrogenase assembly factor 1
evm.model.Contig3.254	turquoise	NA	NA	MGA2_YEAST	Protein MGA2 OS=Saccharomyces cerevisiae (strain ATCC 204508 / S288c) GN=MGA2 PE=1 SV=1	KOG3836	Transcription	NA	NA	NA	NA
evm.model.Contig2.1005	yellow	GAQ81063.1	GAQ81063.1 hypothetical protein KFL_000690410 [Klebsormidium nitens]	NA	NA	NA	NA	NA	NA	NA	NA
evm.model.Contig2.1004	brown	NA	NA	NA	NA	NA	NA	NA	NA	NA	NA
evm.model.Contig2.1006	turquoise	AML77803.1	AML77803.1 putative LOV domain-containing protein [Euphorbia mesembryanthemifolia]	PHOT2_ORYSJ	Phototropin-2 OS=Oryza sativa subsp. japonica GN=PHOT2 PE=1 SV=1	NA	NA	GO:0006355(regulation of transcription, DNA-templated)	-	GO:0003700(DNA-binding transcription factor activity)	K20715 PHOT; phototropin [EC:2.7.11.1]
evm.model.Contig2.1001	turquoise	NA	NA	NA	NA	NA	NA	NA	NA	NA	NA
evm.model.Contig2.1003	brown	GAQ81063.1	GAQ81063.1 hypothetical protein KFL_000690410 [Klebsormidium nitens]	NA	NA	NA	NA	NA	NA	NA	NA
evm.model.Contig2.1008	brown	NA	NA	NA	NA	NA	NA	NA	NA	NA	NA
evm.model.Contig4.432	blue	NA	NA	NA	NA	NA	NA	-	-	GO:0003676(nucleic acid binding),GO:0008270(zinc ion binding)	NA
evm.model.Contig6.559	blue	NA	NA	NA	NA	NA	NA	NA	NA	NA	NA
evm.model.Contig40.91	brown	NA	NA	NA	NA	NA	NA	NA	NA	NA	NA
evm.model.Contig33.110	yellow	XP_024392610.1	XP_024392610.1 uncharacterized protein LOC112290515 [Physcomitrella patens]	LIP2_MORS1	Lipase 2 OS=Moraxella sp. (strain TA144) GN=lip2 PE=1 SV=1	NA	NA	-	-	GO:0016787(hydrolase activity)	K01066 aes; acetyl esterase [EC:3.1.1.-]
evm.model.Contig6.558	blue	XP_001416728.1	XP_001416728.1 predicted protein, partial [Ostreococcus lucimarinus CCE9901]	RCM1_SCHPO	25S rRNA (cytosine-C(5))-methyltransferase rcm1 OS=Schizosaccharomyces pombe (strain 972 / ATCC 24843) GN=rcm1 PE=3 SV=3	NA	NA	-	-	GO:0008168(methyltransferase activity)	K15264 NSUN5, WBSCR20, RCM1; 25S rRNA (cytosine2278-C5)-methyltransferase [EC:2.1.1.311]
evm.model.Contig7.175	brown	NA	NA	NA	NA	NA	NA	NA	NA	NA	NA
evm.model.Contig5.200	blue	NA	NA	NA	NA	NA	NA	NA	NA	NA	NA
evm.model.Contig5.201	turquoise	NA	NA	NA	NA	NA	NA	NA	NA	NA	NA
evm.model.Contig5.204	turquoise	NA	NA	NA	NA	NA	NA	GO:0006355(regulation of transcription, DNA-templated)	GO:0005634(nucleus)	GO:0003712(transcription coregulator activity),GO:0004402(histone acetyltransferase activity),GO:0008270(zinc ion binding)	K04498 EP300, CREBBP, KAT3; E1A/CREB-binding protein [EC:2.3.1.48]
evm.model.Contig5.206	brown	XP_020273437.1	XP_020273437.1 importin subunit alpha-1a-like [Asparagus officinalis]	IMA1B_ORYSJ	Importin subunit alpha-1b OS=Oryza sativa subsp. japonica GN=Os05g0155500 PE=1 SV=2	KOG0166	Intracellular trafficking, secretion, and vesicular transport	-	-	GO:0005515(protein binding)	NA
evm.model.Contig5.207	green	NA	NA	NA	NA	NA	NA	NA	NA	NA	NA
evm.model.Contig33.113	turquoise	NA	NA	NA	NA	NA	NA	NA	NA	NA	NA
evm.model.Contig33.114	blue	XP_015087455.1	XP_015087455.1 PREDICTED: inorganic phosphate transporter 1-4-like [Solanum pennellii]	PHT12_ORYSJ	Inorganic phosphate transporter 1-2 OS=Oryza sativa subsp. japonica GN=PTH1-2 PE=2 SV=1	KOG0252	Inorganic ion transport and metabolism	GO:0055085(transmembrane transport)	GO:0016021(integral component of membrane)	GO:0022857(transmembrane transporter activity)	K08176 PHO84; MFS transporter, PHS family, inorganic phosphate transporter
evm.model.Contig45.9	brown	NA	NA	NA	NA	NA	NA	NA	NA	NA	NA
evm.model.Contig32.72	yellow	NA	NA	LIN41_MOUSE	E3 ubiquitin-protein ligase TRIM71 OS=Mus musculus GN=Trim71 PE=1 SV=1	NA	NA	NA	NA	NA	NA
evm.model.Contig32.71	blue	NA	NA	NA	NA	NA	NA	NA	NA	NA	NA
evm.model.Contig32.77	turquoise	NA	NA	NA	NA	NA	NA	NA	NA	NA	NA
evm.model.Contig3.58	brown	XP_024369487.1	XP_024369487.1 CDK5RAP1-like protein [Physcomitrella patens]	CK5P1_ORYSJ	CDK5RAP1-like protein OS=Oryza sativa subsp. japonica GN=Os11g0592800 PE=2 SV=1	KOG2492	Signal transduction mechanisms	-	-	GO:0051539(4 iron, 4 sulfur cluster binding),GO:0003824(catalytic activity),GO:0051536(iron-sulfur cluster binding)	NA
evm.model.Contig3.50	turquoise	NA	NA	NA	NA	NA	NA	NA	NA	NA	NA
evm.model.Contig3.51	turquoise	NA	NA	ANK1_HUMAN	Ankyrin-1 OS=Homo sapiens GN=ANK1 PE=1 SV=3	KOG4177	Cell wall/membrane/envelope biogenesis	-	-	GO:0005515(protein binding)	K10380 ANK; ankyrin
evm.model.Contig3.52	turquoise	NA	NA	NA	NA	NA	NA	NA	NA	NA	NA
evm.model.Contig3.53	blue	GAQ81798.1	GAQ81798.1 Clp protease [Klebsormidium nitens]	CLPP_CUPPJ	ATP-dependent Clp protease proteolytic subunit OS=Cupriavidus pinatubonensis (strain JMP 134 / LMG 1197) GN=clpP PE=3 SV=1	KOG0840	Posttranslational modification, protein turnover, chaperones	NA	NA	NA	K01358 clpP, CLPP; ATP-dependent Clp protease, protease subunit [EC:3.4.21.92]
evm.model.Contig3.54	turquoise	NA	NA	NA	NA	NA	NA	NA	NA	NA	NA
evm.model.Contig3.55	blue	NA	NA	NA	NA	NA	NA	NA	NA	NA	NA
evm.model.Contig3.56	blue	NA	NA	NA	NA	NA	NA	NA	NA	NA	NA
evm.model.Contig3.57	brown	KMS65413.1	KMS65413.1 hypothetical protein BVRB_036240, partial [Beta vulgaris subsp. vulgaris]	NA	NA	NA	NA	NA	NA	NA	NA
evm.model.Contig6.555	turquoise	NA	NA	NA	NA	NA	NA	NA	NA	NA	NA
evm.model.Contig6.554	turquoise	GAQ85989.1	GAQ85989.1 hypothetical protein KFL_002640100 [Klebsormidium nitens]	CDPKK_ARATH	Calcium-dependent protein kinase 20 OS=Arabidopsis thaliana GN=CPK20 PE=3 SV=1	KOG0032	Signal transduction mechanisms	-	-	GO:0005509(calcium ion binding)	K13412 CPK; calcium-dependent protein kinase [EC:2.7.11.1]
evm.model.Contig15.514	turquoise	XP_016476856.1	XP_016476856.1 PREDICTED: polyubiquitin-like [Nicotiana tabacum]	UBIQP_XENLA	Polyubiquitin (Fragment) OS=Xenopus laevis PE=1 SV=2	KOG0001	General function prediction only; Posttranslational modification, protein turnover, chaperones	-	-	GO:0005515(protein binding)	K04551 UBB; ubiquitin B
evm.model.Contig15.515	blue	RLN22544.1	RLN22544.1 uncharacterized protein C2845_PM07G13250 [Panicum miliaceum]	RL34_METRJ	50S ribosomal protein L34 OS=Methylobacterium radiotolerans (strain ATCC 27329 / DSM 1819 / JCM 2831) GN=rpmH PE=3 SV=1	KOG4612	Translation, ribosomal structure and biogenesis	GO:0006412(translation)	GO:0005622(intracellular),GO:0005840(ribosome)	GO:0003735(structural constituent of ribosome)	K02914 RP-L34, MRPL34, rpmH; large subunit ribosomal protein L34
evm.model.Contig9.364	turquoise	KXZ41728.1	KXZ41728.1 hypothetical protein GPECTOR_302g823 [Gonium pectorale]	NA	NA	NA	NA	NA	NA	NA	NA
evm.model.Contig15.519	turquoise	NA	NA	NA	NA	NA	NA	-	-	GO:0005515(protein binding)	NA
evm.model.Contig87.27	yellow	NA	NA	NA	NA	NA	NA	-	-	GO:0003677(DNA binding),GO:0008270(zinc ion binding)	K10798 PARP; poly [ADP-ribose] polymerase [EC:2.4.2.30]
evm.model.Contig6.99	turquoise	XP_002945866.1	XP_002945866.1 hypothetical protein VOLCADRAFT_55387 [Volvox carteri f. nagariensis]	PROP_STAEQ	Putative proline/betaine transporter OS=Staphylococcus epidermidis (strain ATCC 35984 / RP62A) GN=proP PE=3 SV=1	NA	NA	GO:0055085(transmembrane transport)	GO:0016021(integral component of membrane)	-	K03762 proP; MFS transporter, MHS family, proline/betaine transporter
evm.model.Contig76.19	turquoise	NA	NA	NA	NA	NA	NA	NA	NA	NA	NA
evm.model.Contig76.18	turquoise	OAE19487.1	OAE19487.1 hypothetical protein AXG93_1040s1510 [Marchantia polymorpha subsp. ruderalis]	NA	NA	NA	NA	NA	NA	NA	NA
evm.model.Contig7.179	turquoise	NA	NA	NA	NA	NA	NA	NA	NA	NA	NA
evm.model.Contig58.58	yellow	GBF98817.1	GBF98817.1 transcription regulator [Raphidocelis subcapitata]	MAF1_DICDI	Repressor of RNA polymerase III transcription OS=Dictyostelium discoideum GN=maf1 PE=3 SV=1	KOG3104	Transcription	GO:0016480(negative regulation of transcription by RNA polymerase III)	-	-	NA
evm.model.Contig1.1212	blue	XP_005644409.1	XP_005644409.1 chaperonin 60A [Coccomyxa subellipsoidea C-169]	CH602_SYNP6	60 kDa chaperonin 2 OS=Synechococcus sp. (strain ATCC 27144 / PCC 6301 / SAUG 1402/1) GN=groL2 PE=3 SV=1	KOG0356	Posttranslational modification, protein turnover, chaperones	-	-	GO:0005524(ATP binding)	K04077 groEL, HSPD1; chaperonin GroEL
evm.model.Contig35.157	blue	CAN79229.1	CAN79229.1 hypothetical protein VITISV_027074 [Vitis vinifera]	DERL2_PONAB	Derlin-2 OS=Pongo abelii GN=DERL2 PE=2 SV=1	KOG0858	Function unknown	NA	NA	NA	K13989 DERL2_3; Derlin-2/3
evm.model.Contig35.155	turquoise	KXZ52374.1	KXZ52374.1 hypothetical protein GPECTOR_9g418 [Gonium pectorale]	ITPR2_HUMAN	Inositol 1,4,5-trisphosphate receptor type 2 OS=Homo sapiens GN=ITPR2 PE=1 SV=2	KOG3533	Signal transduction mechanisms	GO:0070588(calcium ion transmembrane transport)	GO:0016020(membrane)	GO:0005262(calcium channel activity)	K04959 ITPR2; inositol 1,4,5-triphosphate receptor type 2
evm.model.Contig17.266	turquoise	BAK03058.1	BAK03058.1 predicted protein [Hordeum vulgare subsp. vulgare]	EPABB_XENLA	Embryonic polyadenylate-binding protein B OS=Xenopus laevis GN=epabp-b PE=2 SV=1	KOG0123	RNA processing and modification; Translation, ribosomal structure and biogenesis	-	-	GO:0003676(nucleic acid binding)	K13201 TIA1, TIAL1; nucleolysin TIA-1/TIAR
evm.model.Contig35.151	blue	EFJ31929.1	EFJ31929.1 hypothetical protein SELMODRAFT_87313 [Selaginella moellendorffii]	TPIS_NEUCR	Triosephosphate isomerase OS=Neurospora crassa (strain ATCC 24698 / 74-OR23-1A / CBS 708.71 / DSM 1257 / FGSC 987) GN=tpi-1 PE=3 SV=1	KOG1643	Carbohydrate transport and metabolism	-	-	GO:0004807(triose-phosphate isomerase activity)	NA
evm.model.Contig30.34	blue	NA	NA	NA	NA	NA	NA	NA	NA	NA	NA
evm.model.Contig30.37	blue	PNW71355.1	PNW71355.1 hypothetical protein CHLRE_16g650800v5 [Chlamydomonas reinhardtii]	TIM13_DROME	Mitochondrial import inner membrane translocase subunit Tim13 OS=Drosophila melanogaster GN=Tim13 PE=3 SV=1	KOG1733	Intracellular trafficking, secretion, and vesicular transport	NA	NA	NA	K17781 TIM13; mitochondrial import inner membrane translocase subunit TIM13
evm.model.Contig30.30	turquoise	NA	NA	NA	NA	NA	NA	NA	NA	NA	NA
evm.model.Contig30.33	turquoise	NA	NA	NA	NA	NA	NA	NA	NA	NA	NA
evm.model.Contig30.39	turquoise	NA	NA	NA	NA	NA	NA	NA	NA	NA	NA
evm.model.Contig30.38	turquoise	GAX75648.1	GAX75648.1 hypothetical protein CEUSTIGMA_g3092.t1 [Chlamydomonas eustigma]	WDR78_MOUSE	WD repeat-containing protein 78 OS=Mus musculus GN=Wdr78 PE=1 SV=1	KOG1587	Cytoskeleton	-	-	GO:0005515(protein binding)	NA
evm.model.Contig52.24	blue	XP_001419433.1	XP_001419433.1 predicted protein [Ostreococcus lucimarinus CCE9901]	DSRAD_HUMAN	Double-stranded RNA-specific adenosine deaminase OS=Homo sapiens GN=ADAR PE=1 SV=4	KOG2777	RNA processing and modification	GO:0006396(RNA processing)	-	GO:0003723(RNA binding),GO:0004000(adenosine deaminase activity)	K12968 ADAR, ADAR1; double-stranded RNA-specific adenosine deaminase [EC:3.5.4.37]
evm.model.Contig17.263	blue	OUS41701.1	OUS41701.1 hypothetical protein BE221DRAFT_143042 [Ostreococcus tauri]	NA	NA	NA	NA	-	-	GO:0016757(transferase activity, transferring glycosyl groups)	NA
evm.model.Contig11.227	blue	NA	NA	NA	NA	NA	NA	NA	NA	NA	NA
evm.model.Contig11.224	yellow	NA	NA	NA	NA	NA	NA	NA	NA	NA	NA
evm.model.Contig11.223	turquoise	NA	NA	ESIB_ECOL6	Secretory immunoglobulin A-binding protein EsiB OS=Escherichia coli O6:H1 (strain CFT073 / ATCC 700928 / UPEC) GN=esiB PE=1 SV=1	KOG1550	Cell wall/membrane/envelope biogenesis; Signal transduction mechanisms; Posttranslational modification, protein turnover, chaperones	NA	NA	NA	K07126 K07126; uncharacterized protein
evm.model.Contig11.220	turquoise	NA	NA	ESIB_ECOL6	Secretory immunoglobulin A-binding protein EsiB OS=Escherichia coli O6:H1 (strain CFT073 / ATCC 700928 / UPEC) GN=esiB PE=1 SV=1	KOG1550	Cell wall/membrane/envelope biogenesis; Signal transduction mechanisms; Posttranslational modification, protein turnover, chaperones	NA	NA	NA	K07126 K07126; uncharacterized protein
evm.model.Contig11.221	blue	NA	NA	NA	NA	NA	NA	NA	NA	NA	NA
evm.model.Contig11.229	brown	NA	NA	HMP_RHIME	Flavohemoprotein OS=Rhizobium meliloti (strain 1021) GN=hmp PE=3 SV=2	NA	NA	-	-	GO:0020037(heme binding)	NA
evm.model.Contig16.287	turquoise	NA	NA	NA	NA	NA	NA	NA	NA	NA	NA
evm.model.Contig16.284	turquoise	NA	NA	NA	NA	NA	NA	NA	NA	NA	NA
evm.model.Contig3.974	yellow	NA	NA	NA	NA	NA	NA	NA	NA	NA	NA
evm.model.Contig3.975	turquoise	NA	NA	CAT1_SCHPO	Cationic amino acid transporter 1 OS=Schizosaccharomyces pombe (strain 972 / ATCC 24843) GN=cat1 PE=1 SV=3	NA	NA	GO:0055085(transmembrane transport)	GO:0016020(membrane)	-	K16238 eat, eutP; ethanolamine permease
evm.model.Contig3.970	yellow	XP_023878685.1	XP_023878685.1 fatty acid transporter protein-like [Quercus suber]	S27A4_MACFA	Long-chain fatty acid transport protein 4 OS=Macaca fascicularis GN=SLC27A4 PE=2 SV=2	KOG1179	Lipid transport and metabolism	-	-	GO:0003824(catalytic activity)	K08745 SLC27A1_4, FATP1, FATP4; solute carrier family 27 (fatty acid transporter), member 1/4 [EC:6.2.1.-]
evm.model.Contig33.46	blue	XP_012857282.1	XP_012857282.1 PREDICTED: homogentisate phytyltransferase 1, chloroplastic [Erythranthe guttata]	HPT1_ARATH	Homogentisate phytyltransferase 1, chloroplastic OS=Arabidopsis thaliana GN=HPT1 PE=1 SV=1	NA	NA	-	GO:0016021(integral component of membrane)	GO:0016765(transferase activity, transferring alkyl or aryl (other than methyl) groups)	K09833 HPT, HGGT, ubiA; homogentisate phytyltransferase / homogentisate geranylgeranyltransferase [EC:2.5.1.115 2.5.1.116]
evm.model.Contig27.122	blue	GAX79627.1	GAX79627.1 hypothetical protein CEUSTIGMA_g7068.t1 [Chlamydomonas eustigma]	GFD2_YEAST	Good for full DBP5 activity protein 2 OS=Saccharomyces cerevisiae (strain ATCC 204508 / S288c) GN=GFD2 PE=4 SV=1	NA	NA	NA	NA	NA	NA
evm.model.Contig27.120	turquoise	KXZ46064.1	KXZ46064.1 hypothetical protein GPECTOR_47g339 [Gonium pectorale]	PIHD1_DANRE	PIH1 domain-containing protein 1 OS=Danio rerio GN=pih1d1 PE=2 SV=2	KOG4356	Function unknown	NA	NA	NA	NA
evm.model.Contig27.121	blue	NA	NA	GFD2_YEAST	Good for full DBP5 activity protein 2 OS=Saccharomyces cerevisiae (strain ATCC 204508 / S288c) GN=GFD2 PE=4 SV=1	NA	NA	NA	NA	NA	NA
evm.model.Contig27.126	turquoise	GAX77700.1	GAX77700.1 hypothetical protein CEUSTIGMA_g5143.t1 [Chlamydomonas eustigma]	DYH1B_CHLRE	Dynein-1-beta heavy chain, flagellar inner arm I1 complex OS=Chlamydomonas reinhardtii GN=DHC10 PE=1 SV=1	KOG3595	Cytoskeleton	GO:0007018(microtubule-based movement)	GO:0030286(dynein complex)	GO:0003777(microtubule motor activity),GO:0005524(ATP binding)	K10408 DNAH; dynein heavy chain, axonemal
evm.model.Contig27.129	turquoise	NA	NA	NA	NA	NA	NA	NA	NA	NA	NA
evm.model.Contig10.177	blue	OEL16942.1	OEL16942.1 SUMO-activating enzyme subunit 1A [Dichanthelium oligosanthes]	SAE1_DANRE	SUMO-activating enzyme subunit 1 OS=Danio rerio GN=sae1 PE=2 SV=1	KOG2014	Posttranslational modification, protein turnover, chaperones	-	-	GO:0008641(ubiquitin-like modifier activating enzyme activity)	K10684 UBLE1A, SAE1; ubiquitin-like 1-activating enzyme E1 A [EC:6.2.1.45]
evm.model.Contig10.176	brown	XP_001697377.1	XP_001697377.1 RAN GTPase activating protein, RANGAP1 [Chlamydomonas reinhardtii]	RAGP1_ARATH	RAN GTPase-activating protein 1 OS=Arabidopsis thaliana GN=RANGAP1 PE=1 SV=1	KOG1909	RNA processing and modification; Nuclear structure; Signal transduction mechanisms	-	-	GO:0005515(protein binding)	K14319 RANGAP1; Ran GTPase-activating protein 1
evm.model.Contig10.175	turquoise	XP_023928986.1	XP_023928986.1 mitochondrial chaperone BCS1-like [Quercus suber]	BCS1_MOUSE	Mitochondrial chaperone BCS1 OS=Mus musculus GN=Bcs1l PE=1 SV=1	KOG0743	Posttranslational modification, protein turnover, chaperones	-	-	GO:0005524(ATP binding)	K08900 BCS1; mitochondrial chaperone BCS1
evm.model.Contig10.171	brown	NA	NA	NA	NA	NA	NA	NA	NA	NA	NA
evm.model.Contig9.33	turquoise	NA	NA	NA	NA	NA	NA	NA	NA	NA	NA
evm.model.Contig10.179	turquoise	NA	NA	NA	NA	NA	NA	NA	NA	NA	NA
evm.model.Contig10.178	blue	GAX82106.1	GAX82106.1 hypothetical protein CEUSTIGMA_g9534.t1 [Chlamydomonas eustigma]	OGFD1_OSTTA	Prolyl 3,4-dihydroxylase OGFOD1 OS=Ostreococcus tauri GN=Ogd PE=1 SV=1	NA	NA	GO:0055114(oxidation-reduction process)	-	GO:0005506(iron ion binding),GO:0016706(oxidoreductase activity, acting on paired donors, with incorporation or reduction of molecular oxygen, 2-oxoglutarate as one donor, and incorporation of one atom each of oxygen into both donors),GO:0031418(L-ascorbic acid binding)	NA
evm.model.Contig18.180	blue	NA	NA	NA	NA	NA	NA	NA	NA	NA	NA
evm.model.Contig18.181	yellow	NA	NA	NA	NA	NA	NA	NA	NA	NA	NA
evm.model.Contig18.186	brown	NA	NA	Y1727_PSEAE	Uncharacterized signaling protein PA1727 OS=Pseudomonas aeruginosa (strain ATCC 15692 / PAO1 / 1C / PRS 101 / LMG 12228) GN=PA1727 PE=3 SV=1	NA	NA	NA	NA	NA	K21023 mucR; diguanylate cyclase [EC:2.7.7.65]
evm.model.Contig18.187	blue	XP_015869000.1	XP_015869000.1 uncharacterized protein LOC107406400 [Ziziphus jujuba]	YOW5_SCHPO	Pseudouridine-metabolizing bifunctional protein C1861.05 OS=Schizosaccharomyces pombe (strain 972 / ATCC 24843) GN=SPBC1861.05 PE=3 SV=1	KOG3009	General function prediction only	-	-	GO:0016798(hydrolase activity, acting on glycosyl bonds)	K16330 K16330; pseudouridylate synthase / pseudouridine kinase [EC:4.2.1.70 2.7.1.83]
evm.model.Contig18.185	turquoise	NA	NA	NA	NA	NA	NA	NA	NA	NA	NA
evm.model.Contig18.188	brown	NA	NA	Y1727_PSEAE	Uncharacterized signaling protein PA1727 OS=Pseudomonas aeruginosa (strain ATCC 15692 / PAO1 / 1C / PRS 101 / LMG 12228) GN=PA1727 PE=3 SV=1	NA	NA	NA	NA	NA	K21023 mucR; diguanylate cyclase [EC:2.7.7.65]
evm.model.Contig18.189	yellow	NA	NA	NA	NA	NA	NA	NA	NA	NA	NA
evm.model.Contig89.40	blue	NA	NA	NA	NA	NA	NA	NA	NA	NA	NA
evm.model.Contig86.6	blue	EFJ19475.1	EFJ19475.1 hypothetical protein SELMODRAFT_419211 [Selaginella moellendorffii]	AHK4_ARATH	Histidine kinase 4 OS=Arabidopsis thaliana GN=AHK4 PE=1 SV=1	NA	NA	GO:0000160(phosphorelay signal transduction system)	-	-	NA
evm.model.Contig6.422	blue	NA	NA	DOHH_CAEEL	Deoxyhypusine hydroxylase OS=Caenorhabditis elegans GN=dohh-1 PE=3 SV=1	KOG0567	General function prediction only	NA	NA	NA	K06072 DOHH; deoxyhypusine monooxygenase [EC:1.14.99.29]
evm.model.Contig10.476	turquoise	XP_023928986.1	XP_023928986.1 mitochondrial chaperone BCS1-like [Quercus suber]	BCS1_MOUSE	Mitochondrial chaperone BCS1 OS=Mus musculus GN=Bcs1l PE=1 SV=1	KOG0743	Posttranslational modification, protein turnover, chaperones	-	-	GO:0005524(ATP binding)	K08900 BCS1; mitochondrial chaperone BCS1
evm.model.Contig10.477	turquoise	XP_017226449.1	XP_017226449.1 PREDICTED: NHL repeat-containing protein 2 isoform X1 [Daucus carota subsp. sativus]	SLAP1_CLOTH	Cell surface glycoprotein 1 OS=Clostridium thermocellum (strain ATCC 27405 / DSM 1237 / NBRC 103400 / NCIMB 10682 / NRRL B-4536 / VPI 7372) GN=olpB PE=3 SV=2	KOG1216	Extracellular structures; Defense mechanisms	NA	NA	NA	NA
evm.model.Contig10.398	turquoise	XP_022158632.1	XP_022158632.1 DUF21 domain-containing protein At2g14520-like [Momordica charantia]	Y4370_ARATH	DUF21 domain-containing protein At4g33700 OS=Arabidopsis thaliana GN=CBSDUF6 PE=1 SV=1	KOG2118	Function unknown	NA	NA	NA	K16302 CNNM; metal transporter CNNM
evm.model.Contig52.39	blue	GAQ78644.1	GAQ78644.1 4-coumarate:CoA ligase [Klebsormidium nitens]	4CL3_ORYSJ	Probable 4-coumarate--CoA ligase 3 OS=Oryza sativa subsp. japonica GN=4CL3 PE=2 SV=1	KOG1176	Lipid transport and metabolism	-	-	GO:0003824(catalytic activity)	K01904 4CL; 4-coumarate--CoA ligase [EC:6.2.1.12]
evm.model.Contig10.393	brown	NA	NA	NA	NA	NA	NA	NA	NA	NA	NA
evm.model.Contig10.397	turquoise	NA	NA	DAAF1_ANOGA	Dynein assembly factor 1, axonemal homolog OS=Anopheles gambiae GN=AGAP009594 PE=3 SV=2	KOG0531	Signal transduction mechanisms	NA	NA	NA	NA
evm.model.Contig10.396	brown	NA	NA	NA	NA	NA	NA	NA	NA	NA	NA
evm.model.Contig10.395	turquoise	NA	NA	NA	NA	NA	NA	NA	NA	NA	NA
evm.model.Contig76.40	blue	NA	NA	NA	NA	NA	NA	NA	NA	NA	NA
evm.model.Contig4.236	yellow	NA	NA	NA	NA	NA	NA	NA	NA	NA	NA
evm.model.Contig4.237	yellow	XP_002954510.1	XP_002954510.1 hypothetical protein VOLCADRAFT_95412 [Volvox carteri f. nagariensis]	SCRB2_HUMAN	Lysosome membrane protein 2 OS=Homo sapiens GN=SCARB2 PE=1 SV=2	KOG3776	Signal transduction mechanisms	-	GO:0016020(membrane)	-	K12384 SCARB2, LIMP2, CD36L2; lysosome membrane protein 2
evm.model.Contig15.555	blue	NA	NA	NA	NA	NA	NA	NA	NA	NA	NA
evm.model.Contig3.284	turquoise	NA	NA	NA	NA	NA	NA	NA	NA	NA	NA
evm.model.Contig3.283	turquoise	NA	NA	NA	NA	NA	NA	NA	NA	NA	NA
evm.model.Contig3.281	blue	XP_020577441.1	XP_020577441.1 DNA topoisomerase 2 [Phalaenopsis equestris]	TOP2A_MOUSE	DNA topoisomerase 2-alpha OS=Mus musculus GN=Top2a PE=1 SV=2	KOG0355	Chromatin structure and dynamics	GO:0006265(DNA topological change)	-	GO:0003677(DNA binding),GO:0003918(DNA topoisomerase type II (ATP-hydrolyzing) activity),GO:0005524(ATP binding)	K03164 TOP2; DNA topoisomerase II [EC:5.99.1.3]
evm.model.Contig3.750	turquoise	GBG79087.1	GBG79087.1 hypothetical protein CBR_g28803 [Chara braunii]	KTU_DROVI	Protein kintoun OS=Drosophila virilis GN=Ppi20 PE=3 SV=1	KOG4356	Function unknown	NA	NA	NA	K19751 DNAAF2, KTU, PF13; dynein assembly factor 2, axonemal
evm.model.Contig3.751	turquoise	GAQ84952.1	GAQ84952.1 hypothetical protein KFL_002140060 [Klebsormidium nitens]	CB5D1_XENLA	Cytochrome b5 domain-containing protein 1 OS=Xenopus laevis GN=cyb5d1 PE=2 SV=1	KOG0537	Energy production and conversion	NA	NA	NA	NA
evm.model.Contig3.752	turquoise	NA	NA	NA	NA	NA	NA	NA	NA	NA	NA
evm.model.Contig3.755	brown	NA	NA	NA	NA	NA	NA	NA	NA	NA	NA
evm.model.Contig3.758	blue	XP_022965099.1	XP_022965099.1 replication factor C subunit 2 [Cucurbita maxima]	RFC2_ARATH	Replication factor C subunit 2 OS=Arabidopsis thaliana GN=RFC2 PE=1 SV=1	KOG0991	Replication, recombination and repair	-	-	GO:0005524(ATP binding)	K10755 RFC2_4; replication factor C subunit 2/4
evm.model.Contig3.759	blue	XP_024527704.1	XP_024527704.1 probable 28S rRNA (cytosine(4447)-C(5))-methyltransferase [Selaginella moellendorffii]	NOP2_HUMAN	Probable 28S rRNA (cytosine(4447)-C(5))-methyltransferase OS=Homo sapiens GN=NOP2 PE=1 SV=2	KOG1122	RNA processing and modification	-	-	GO:0008168(methyltransferase activity)	K14835 NOP2; 25S rRNA (cytosine2870-C5)-methyltransferase [EC:2.1.1.310]
evm.model.Contig22.29	turquoise	GAX78498.1	GAX78498.1 hypothetical protein CEUSTIGMA_g5937.t1 [Chlamydomonas eustigma]	MSH6_ARATH	DNA mismatch repair protein MSH6 OS=Arabidopsis thaliana GN=MSH6 PE=1 SV=2	KOG1525	Cell cycle control, cell division, chromosome partitioning	NA	NA	NA	NA
evm.model.Contig22.28	turquoise	NA	NA	SKP2A_ARATH	F-box protein SKP2A OS=Arabidopsis thaliana GN=SKP2A PE=1 SV=1	KOG1947	General function prediction only	-	-	GO:0005515(protein binding)	K03875 SKP2, FBXL1; F-box and leucine-rich repeat protein 1 (S-phase kinase-associated protein 2)
evm.model.Contig22.23	turquoise	NA	NA	NA	NA	NA	NA	NA	NA	NA	NA
evm.model.Contig22.22	turquoise	NA	NA	ANK2_MOUSE	Ankyrin-2 OS=Mus musculus GN=Ank2 PE=1 SV=2	KOG4177	Cell wall/membrane/envelope biogenesis	NA	NA	NA	K10380 ANK; ankyrin
evm.model.Contig22.25	turquoise	XP_005849082.1	XP_005849082.1 hypothetical protein CHLNCDRAFT_21755 [Chlorella variabilis]	NA	NA	NA	NA	-	-	GO:0016787(hydrolase activity)	NA
evm.model.Contig22.26	turquoise	NA	NA	NA	NA	NA	NA	NA	NA	NA	NA
evm.model.Contig28.125	blue	XP_010534154.1	XP_010534154.1 PREDICTED: protein NBR1 homolog [Tarenaya hassleriana]	NBR1_ARATH	Protein NBR1 homolog OS=Arabidopsis thaliana GN=NBR1 PE=1 SV=1	KOG4351	Function unknown	-	-	GO:0005515(protein binding),GO:0008270(zinc ion binding)	K17987 NBR1; next to BRCA1 gene 1 protein
evm.model.Contig28.124	yellow	XP_009386870.1	XP_009386870.1 PREDICTED: putative quinone-oxidoreductase homolog, chloroplastic [Musa acuminata subsp. malaccensis]	YGD6_SCHPO	Zinc-type alcohol dehydrogenase-like protein C1773.06c OS=Schizosaccharomyces pombe (strain 972 / ATCC 24843) GN=SPBC1773.06c PE=3 SV=1	NA	NA	GO:0055114(oxidation-reduction process)	-	-	NA
evm.model.Contig21.229	blue	NA	NA	NA	NA	NA	NA	NA	NA	NA	NA
evm.model.Contig21.228	yellow	XP_020244230.1	XP_020244230.1 purple acid phosphatase 3-like [Asparagus officinalis]	PPA5_MOUSE	Tartrate-resistant acid phosphatase type 5 OS=Mus musculus GN=Acp5 PE=1 SV=2	KOG2679	Posttranslational modification, protein turnover, chaperones	-	-	GO:0016787(hydrolase activity)	K14379 ACP5; tartrate-resistant acid phosphatase type 5 [EC:3.1.3.2]
evm.model.Contig21.223	turquoise	NA	NA	NA	NA	NA	NA	NA	NA	NA	NA
evm.model.Contig21.222	turquoise	KVI04430.1	KVI04430.1 Fatty acid desaturase, type 1 [Cynara cardunculus var. scolymus]	FAT2_CAEEL	Delta(12) fatty acid desaturase fat-2 OS=Caenorhabditis elegans GN=fat-2 PE=2 SV=1	NA	NA	GO:0006629(lipid metabolic process)	-	-	NA
evm.model.Contig21.226	brown	XP_024392610.1	XP_024392610.1 uncharacterized protein LOC112290515 [Physcomitrella patens]	LIP2_MORS1	Lipase 2 OS=Moraxella sp. (strain TA144) GN=lip2 PE=1 SV=1	NA	NA	-	-	GO:0016787(hydrolase activity)	K01066 aes; acetyl esterase [EC:3.1.1.-]
evm.model.Contig21.225	yellow	NA	NA	NA	NA	NA	NA	NA	NA	NA	NA
evm.model.Contig21.224	turquoise	PNW73735.1	PNW73735.1 hypothetical protein CHLRE_13g570500v5 [Chlamydomonas reinhardtii]	NPHP3_HUMAN	Nephrocystin-3 OS=Homo sapiens GN=NPHP3 PE=1 SV=1	KOG1840	Cytoskeleton	NA	NA	NA	K19360 NPHP3; nephrocystin-3
evm.model.Contig1.402	turquoise	GAX76218.1	GAX76218.1 hypothetical protein CEUSTIGMA_g3662.t1 [Chlamydomonas eustigma]	CFA74_MOUSE	Cilia- and flagella-associated protein 74 OS=Mus musculus GN=Cfap74 PE=2 SV=3	NA	NA	NA	NA	NA	NA
evm.model.Contig1.403	turquoise	GAQ88990.1	GAQ88990.1 MEKK and related serine/threonine protein kinases [Klebsormidium nitens]	NPK1_TOBAC	Mitogen-activated protein kinase kinase kinase NPK1 OS=Nicotiana tabacum GN=NPK1 PE=1 SV=1	KOG0198	Signal transduction mechanisms	GO:0006468(protein phosphorylation)	-	GO:0004672(protein kinase activity),GO:0005524(ATP binding)	K20606 ANP1; mitogen-activated protein kinase kinase kinase ANP1 [EC:2.7.11.25]
evm.model.Contig1.404	turquoise	NA	NA	NA	NA	NA	NA	-	-	GO:0005509(calcium ion binding)	NA
evm.model.Contig1.1104	turquoise	NA	NA	NA	NA	NA	NA	NA	NA	NA	NA
evm.model.Contig1.1107	turquoise	OUS43449.1	OUS43449.1 hypothetical protein BE221DRAFT_81058 [Ostreococcus tauri]	TSSP_MOUSE	Thymus-specific serine protease OS=Mus musculus GN=Prss16 PE=2 SV=1	KOG2182	General function prediction only; Posttranslational modification, protein turnover, chaperones	GO:0006508(proteolysis)	-	GO:0008236(serine-type peptidase activity)	K09649 PRSS16; thymus-specific serine protease [EC:3.4.-.-]
evm.model.Contig1.1100	turquoise	GAQ86216.1	GAQ86216.1 ABC transporter G family [Klebsormidium nitens]	WBC30_ARATH	Putative white-brown complex homolog protein 30 OS=Arabidopsis thaliana GN=WBC30 PE=1 SV=3	KOG0061	Secondary metabolites biosynthesis, transport and catabolism	-	GO:0016020(membrane)	GO:0005524(ATP binding),GO:0016887(ATPase activity)	NA
evm.model.Contig1.1103	blue	XP_005648236.1	XP_005648236.1 MRP-L47-domain-containing protein [Coccomyxa subellipsoidea C-169]	RM47_MOUSE	39S ribosomal protein L47, mitochondrial OS=Mus musculus GN=Mrpl47 PE=1 SV=2	KOG3331	Translation, ribosomal structure and biogenesis	GO:0006412(translation)	GO:0005761(mitochondrial ribosome)	GO:0003735(structural constituent of ribosome)	K17428 MRPL47, NCM1; large subunit ribosomal protein L47
evm.model.Contig1.1102	blue	NA	NA	NA	NA	NA	NA	NA	NA	NA	NA
evm.model.Contig13.237	turquoise	NA	NA	ITPR3_BOVIN	Inositol 1,4,5-trisphosphate receptor type 3 OS=Bos taurus GN=ITPR3 PE=2 SV=1	KOG3533	Signal transduction mechanisms	NA	NA	NA	K04960 ITPR3; inositol 1,4,5-triphosphate receptor type 3
evm.model.Contig13.236	turquoise	NA	NA	NA	NA	NA	NA	NA	NA	NA	NA
evm.model.Contig13.235	blue	ACG24648.1	ACG24648.1 triosephosphate isomerase, cytosolic [Zea mays]	TPIS_MAIZE	Triosephosphate isomerase, cytosolic OS=Zea mays PE=3 SV=3	KOG1643	Carbohydrate transport and metabolism	-	-	GO:0004807(triose-phosphate isomerase activity)	K01803 TPI, tpiA; triosephosphate isomerase (TIM) [EC:5.3.1.1]
evm.model.Contig13.234	brown	PRW32895.1	PRW32895.1 SDA1 [Chlorella sorokiniana]	SDA1_DICDI	Protein SDA1 homolog OS=Dictyostelium discoideum GN=sdad1 PE=3 SV=1	KOG2229	Cytoskeleton; Cell cycle control, cell division, chromosome partitioning	NA	NA	NA	K14856 SDA1, SDAD1; protein SDA1
evm.model.Contig13.233	turquoise	NA	NA	NA	NA	NA	NA	NA	NA	NA	NA
evm.model.Contig13.232	blue	XP_003081977.1	XP_003081977.1 Formyl transferase, N-terminal [Ostreococcus tauri]	FMT_MACCJ	Methionyl-tRNA formyltransferase OS=Macrococcus caseolyticus (strain JCSC5402) GN=fmt PE=3 SV=1	KOG3082	Translation, ribosomal structure and biogenesis	GO:0009058(biosynthetic process)	-	GO:0016742(hydroxymethyl-, formyl- and related transferase activity)	K00604 MTFMT, fmt; methionyl-tRNA formyltransferase [EC:2.1.2.9]
evm.model.Contig13.238	green	NA	NA	ITPR_DROME	Inositol 1,4,5-trisphosphate receptor OS=Drosophila melanogaster GN=Itp-r83A PE=2 SV=3	KOG3533	Signal transduction mechanisms	NA	NA	NA	K04960 ITPR3; inositol 1,4,5-triphosphate receptor type 3
evm.model.Contig46.45	blue	KXZ44863.1	KXZ44863.1 hypothetical protein GPECTOR_61g816 [Gonium pectorale]	XRN4_ARATH	5'-3' exoribonuclease 4 OS=Arabidopsis thaliana GN=XRN4 PE=2 SV=1	KOG2044	RNA processing and modification; Replication, recombination and repair	-	-	GO:0003676(nucleic acid binding),GO:0004527(exonuclease activity)	K20553 XRN4; 5'-3' exoribonuclease 4 [EC:3.1.13.-]
evm.model.Contig5.496	turquoise	NA	NA	NA	NA	NA	NA	NA	NA	NA	NA
evm.model.Contig19.161	blue	GAQ81635.1	GAQ81635.1 Protein kinase superfamily protein [Klebsormidium nitens]	ADCK1_XENTR	Uncharacterized aarF domain-containing protein kinase 1 OS=Xenopus tropicalis GN=adck1 PE=2 SV=1	KOG1235	General function prediction only	NA	NA	NA	K08869 ADCK, ABC1; aarF domain-containing kinase
evm.model.Contig9.369	yellow	NA	NA	NA	NA	NA	NA	NA	NA	NA	NA
evm.model.Contig4.306	blue	EEC66865.1	EEC66865.1 hypothetical protein OsI_33363 [Oryza sativa Indica Group]	IVD_BOVIN	Isovaleryl-CoA dehydrogenase, mitochondrial OS=Bos taurus GN=IVD PE=2 SV=1	KOG0141	Lipid transport and metabolism; Amino acid transport and metabolism	GO:0055114(oxidation-reduction process)	-	GO:0016627(oxidoreductase activity, acting on the CH-CH group of donors),GO:0050660(flavin adenine dinucleotide binding)	K00253 IVD, ivd; isovaleryl-CoA dehydrogenase [EC:1.3.8.4]
evm.model.Contig4.301	turquoise	NA	NA	NA	NA	NA	NA	NA	NA	NA	NA
evm.model.Contig4.302	turquoise	NA	NA	NA	NA	NA	NA	-	-	GO:0005509(calcium ion binding)	NA
evm.model.Contig26.34	turquoise	GAX72761.1	GAX72761.1 hypothetical protein CEUSTIGMA_g217.t1 [Chlamydomonas eustigma]	NA	NA	NA	NA	-	-	GO:0016787(hydrolase activity)	NA
evm.model.Contig26.32	brown	XP_015640806.1	XP_015640806.1 endo-1,3;1,4-beta-D-glucanase [Oryza sativa Japonica Group]	NA	NA	NA	NA	-	-	GO:0016787(hydrolase activity)	NA
evm.model.Contig26.33	blue	BAS30517.1	BAS30517.1 histone H3-like-3 [Polyblepharides amylifera]	H31_TETTH	Histone H3 OS=Tetrahymena thermophila GN=HHT1 PE=1 SV=2	KOG1745	Chromatin structure and dynamics	-	GO:0000786(nucleosome)	GO:0003677(DNA binding)	K11253 H3; histone H3
evm.model.Contig26.30	blue	NA	NA	NA	NA	NA	NA	NA	NA	NA	NA
evm.model.Contig26.31	blue	XP_024402999.1	XP_024402999.1 WASH complex subunit 1-like isoform X4 [Physcomitrella patens]	WASH1_XENLA	WAS protein family homolog 1 OS=Xenopus laevis GN=wash1 PE=2 SV=1	NA	NA	NA	NA	NA	K18461 WASH1; WAS protein family homolog 1
evm.model.Contig4.549	turquoise	NA	NA	NA	NA	NA	NA	NA	NA	NA	NA
evm.model.Contig24.67	turquoise	PPD95650.1	PPD95650.1 hypothetical protein GOBAR_DD07349 [Gossypium barbadense]	YY46_NOSS1	Uncharacterized WD repeat-containing protein alr3466 OS=Nostoc sp. (strain PCC 7120 / UTEX 2576) GN=alr3466 PE=3 SV=1	KOG0272	RNA processing and modification	GO:0006811(ion transport),GO:0055085(transmembrane transport)	GO:0016020(membrane)	GO:0005515(protein binding),GO:0005216(ion channel activity)	K17302 COPB2, SEC27; coatomer subunit beta'
evm.model.Contig24.64	brown	OUS48314.1	OUS48314.1 pre-mRNA processing factor 3-domain-containing protein [Ostreococcus tauri]	PRPF3_CHICK	U4/U6 small nuclear ribonucleoprotein Prp3 OS=Gallus gallus GN=PRPF3 PE=2 SV=1	KOG2769	RNA processing and modification	NA	NA	NA	K12843 PRPF3, PRP3; U4/U6 small nuclear ribonucleoprotein PRP3
evm.model.Contig24.68	yellow	NA	NA	NA	NA	NA	NA	NA	NA	NA	NA
evm.model.Contig8.272	turquoise	XP_020521078.1	XP_020521078.1 NHL repeat-containing protein 2 [Amborella trichopoda]	HGPA_HAEIF	Hemoglobin and hemoglobin-haptoglobin-binding protein A OS=Haemophilus influenzae GN=hgpA PE=1 SV=1	KOG3637	Extracellular structures	NA	NA	NA	NA
evm.model.Contig8.274	turquoise	NA	NA	YHU2_SCHPO	Uncharacterized threonine-rich GPI-anchored glycoprotein PJ4664.02 OS=Schizosaccharomyces pombe (strain 972 / ATCC 24843) GN=SPBPJ4664.02 PE=3 SV=1	NA	NA	NA	NA	NA	K10955 MUC2; mucin-2
evm.model.Contig8.276	turquoise	NA	NA	NA	NA	NA	NA	NA	NA	NA	NA
evm.model.Contig8.277	turquoise	NA	NA	NA	NA	NA	NA	NA	NA	NA	NA
evm.model.Contig25.109	turquoise	NA	NA	NA	NA	NA	NA	NA	NA	NA	NA
evm.model.Contig25.102	yellow	NA	NA	NOD2_MOUSE	Nucleotide-binding oligomerization domain-containing protein 2 OS=Mus musculus GN=Nod2 PE=1 SV=1	KOG4308	Function unknown	-	-	GO:0005515(protein binding)	K22614 NLRC3, NOD3; NLR family CARD domain-containing protein 3
evm.model.Contig25.103	green	NA	NA	NA	NA	NA	NA	NA	NA	NA	NA
evm.model.Contig25.100	brown	NA	NA	NA	NA	NA	NA	NA	NA	NA	NA
evm.model.Contig25.101	brown	GAQ82430.1	GAQ82430.1 Cyclin-dependent kinase WEE1 [Klebsormidium nitens]	WEE2_XENTR	Wee1-like protein kinase 2 OS=Xenopus tropicalis GN=wee2 PE=2 SV=1	NA	NA	GO:0006468(protein phosphorylation)	-	GO:0004672(protein kinase activity),GO:0005524(ATP binding)	K06632 WEE1; wee1-like protein kinase [EC:2.7.11.1]
evm.model.Contig25.107	green	NA	NA	NA	NA	NA	NA	NA	NA	NA	NA
evm.model.Contig25.104	yellow	NA	NA	NA	NA	NA	NA	NA	NA	NA	NA
evm.model.Contig25.105	brown	NA	NA	NA	NA	NA	NA	NA	NA	NA	NA
evm.model.Contig9.401	turquoise	XP_003551123.1	XP_003551123.1 F-box/LRR-repeat protein 3 [Glycine max]	FBXL2_PONAB	F-box/LRR-repeat protein 2 OS=Pongo abelii GN=FBXL2 PE=2 SV=1	KOG4341	General function prediction only	NA	NA	NA	K10268 FBXL2_20; F-box and leucine-rich repeat protein 2/20
evm.model.Contig22.169	blue	NA	NA	NR2CA_BOVIN	Nuclear receptor 2C2-associated protein OS=Bos taurus GN=NR2C2AP PE=2 SV=1	NA	NA	NA	NA	NA	NA
evm.model.Contig22.168	blue	PKU80901.1	PKU80901.1 Sphingosine kinase 1 [Dendrobium catenatum]	SPHK1_MOUSE	Sphingosine kinase 1 OS=Mus musculus GN=Sphk1 PE=1 SV=1	KOG1116	Lipid transport and metabolism; Signal transduction mechanisms	-	-	GO:0016301(kinase activity)	K04718 SPHK; sphingosine kinase [EC:2.7.1.91]
evm.model.Contig22.161	brown	KFK30823.1	KFK30823.1 hypothetical protein AALP_AA6G030600 [Arabis alpina]	IMA_SOLLC	Importin subunit alpha OS=Solanum lycopersicum PE=2 SV=2	KOG0166	Intracellular trafficking, secretion, and vesicular transport	-	-	GO:0005515(protein binding)	NA
evm.model.Contig22.166	brown	XP_021631304.1	XP_021631304.1 importin subunit alpha-like isoform X5 [Manihot esculenta]	IMA1B_ORYSJ	Importin subunit alpha-1b OS=Oryza sativa subsp. japonica GN=Os05g0155500 PE=1 SV=2	KOG0166	Intracellular trafficking, secretion, and vesicular transport	-	-	GO:0005515(protein binding)	NA
evm.model.Contig54.46	brown	XP_016564105.1	XP_016564105.1 PREDICTED: nucleolar MIF4G domain-containing protein 1 isoform X2 [Capsicum annuum]	SGD1_SCHPO	Suppressor of glycerol defect protein 1 OS=Schizosaccharomyces pombe (strain 972 / ATCC 24843) GN=sgd1 PE=3 SV=1	NA	NA	-	-	GO:0003723(RNA binding),GO:0005515(protein binding)	K17583 NOM1; nucleolar MIF4G domain-containing protein 1
evm.model.Contig8.319	turquoise	NA	NA	NA	NA	NA	NA	-	-	GO:0046872(metal ion binding)	NA
evm.model.Contig54.47	blue	XP_005643480.1	XP_005643480.1 cyclophilin-like protein [Coccomyxa subellipsoidea C-169]	CYPH_CATRO	Peptidyl-prolyl cis-trans isomerase OS=Catharanthus roseus GN=PCKR1 PE=1 SV=1	KOG0865	Posttranslational modification, protein turnover, chaperones	GO:0000413(protein peptidyl-prolyl isomerization)	-	GO:0003755(peptidyl-prolyl cis-trans isomerase activity)	NA
evm.model.Contig30.152	blue	OAE28443.1	OAE28443.1 hypothetical protein AXG93_115s1330 [Marchantia polymorpha subsp. ruderalis]	UTP4_SCHPO	U3 small nucleolar RNA-associated protein 4 OS=Schizosaccharomyces pombe (strain 972 / ATCC 24843) GN=utp4 PE=3 SV=1	NA	NA	NA	NA	NA	K14548 UTP4, CIRH1A; U3 small nucleolar RNA-associated protein 4
evm.model.Contig30.151	turquoise	NA	NA	NA	NA	NA	NA	NA	NA	NA	NA
evm.model.Contig30.156	turquoise	NA	NA	MKS1_RAT	Meckel syndrome type 1 protein homolog OS=Rattus norvegicus GN=Mks1 PE=2 SV=2	KOG4446	Function unknown	NA	NA	NA	K19332 MKS1; Meckel syndrome type 1 protein
evm.model.Contig30.155	yellow	XP_024524949.1	XP_024524949.1 protein CCA1 [Selaginella moellendorffii]	RVE8_ARATH	Protein REVEILLE 8 OS=Arabidopsis thaliana GN=RVE8 PE=2 SV=1	KOG0724	Posttranslational modification, protein turnover, chaperones	NA	NA	NA	NA
evm.model.Contig54.45	blue	GBF90736.1	GBF90736.1 nitrile hydratase subunit alpha [Raphidocelis subcapitata]	NHAAB_MONBE	Probable nitrile hydratase OS=Monosiga brevicollis GN=37534 PE=3 SV=1	NA	NA	GO:0006807(nitrogen compound metabolic process)	-	GO:0018822(nitrile hydratase activity),GO:0003824(catalytic activity),GO:0046914(transition metal ion binding)	K01721 nthA; nitrile hydratase subunit alpha [EC:4.2.1.84]
evm.model.Contig19.132	turquoise	NA	NA	NA	NA	NA	NA	NA	NA	NA	NA
evm.model.Contig12.364	turquoise	XP_023928986.1	XP_023928986.1 mitochondrial chaperone BCS1-like [Quercus suber]	BCS1_YEAST	Mitochondrial chaperone BCS1 OS=Saccharomyces cerevisiae (strain ATCC 204508 / S288c) GN=BCS1 PE=1 SV=2	KOG0743	Posttranslational modification, protein turnover, chaperones	-	-	GO:0005524(ATP binding)	K08900 BCS1; mitochondrial chaperone BCS1
evm.model.Contig12.366	turquoise	XP_008438714.1	XP_008438714.1 PREDICTED: probable aquaporin NIP7-1 [Cucumis melo]	AQPB_DICDI	Aquaporin-B OS=Dictyostelium discoideum GN=aqpB PE=1 SV=1	KOG0223	Carbohydrate transport and metabolism	GO:0055085(transmembrane transport)	GO:0016020(membrane)	GO:0015267(channel activity)	K09874 NIP; aquaporin NIP
evm.model.Contig12.360	blue	NA	NA	NA	NA	NA	NA	NA	NA	NA	NA
evm.model.Contig5.568	turquoise	NA	NA	NA	NA	NA	NA	NA	NA	NA	NA
evm.model.Contig54.41	brown	NA	NA	NA	NA	NA	NA	NA	NA	NA	NA
evm.model.Contig12.369	turquoise	GAX74041.1	GAX74041.1 hypothetical protein CEUSTIGMA_g1491.t1 [Chlamydomonas eustigma]	F184A_HUMAN	Protein FAM184A OS=Homo sapiens GN=FAM184A PE=2 SV=3	NA	NA	NA	NA	NA	NA
evm.model.Contig4.166	turquoise	NA	NA	NA	NA	NA	NA	NA	NA	NA	NA
evm.model.Contig2.743	green	XP_004309624.1	XP_004309624.1 PREDICTED: uncharacterized protein LOC101308041 [Fragaria vesca subsp. vesca]	YIE2_SCHPO	SH3 domain-containing protein PJ696.02 OS=Schizosaccharomyces pombe (strain 972 / ATCC 24843) GN=SPAPJ696.02 PE=1 SV=1	KOG1843	Function unknown	-	-	GO:0046872(metal ion binding)	K20523 SH3YL1; SH3 domain-containing YSC84-like protein 1
evm.model.Contig2.740	turquoise	XP_005645332.1	XP_005645332.1 glycoside hydrolase [Coccomyxa subellipsoidea C-169]	MANBA_MOUSE	Beta-mannosidase OS=Mus musculus GN=Manba PE=1 SV=1	KOG2230	Carbohydrate transport and metabolism	GO:0005975(carbohydrate metabolic process)	-	GO:0004553(hydrolase activity, hydrolyzing O-glycosyl compounds)	K01192 E3.2.1.25, MANBA, manB; beta-mannosidase [EC:3.2.1.25]
evm.model.Contig2.741	turquoise	XP_006430837.1	XP_006430837.1 probable endo-1,3(4)-beta-glucanase ARB_01444 [Citrus clementina]	ENG1_CANAL	Endo-1,3(4)-beta-glucanase 1 OS=Candida albicans (strain SC5314 / ATCC MYA-2876) GN=ENG1 PE=1 SV=1	KOG2254	Carbohydrate transport and metabolism	NA	NA	NA	K01180 E3.2.1.6; endo-1,3(4)-beta-glucanase [EC:3.2.1.6]
evm.model.Contig2.746	brown	NA	NA	NA	NA	NA	NA	-	-	GO:0005525(GTP binding)	NA
evm.model.Contig2.745	brown	NA	NA	NA	NA	NA	NA	-	-	GO:0005525(GTP binding)	NA
evm.model.Contig17.298	turquoise	NA	NA	NA	NA	NA	NA	NA	NA	NA	NA
evm.model.Contig12.181	turquoise	NA	NA	NA	NA	NA	NA	NA	NA	NA	NA
evm.model.Contig12.182	turquoise	NA	NA	NA	NA	NA	NA	NA	NA	NA	NA
evm.model.Contig12.185	blue	NA	NA	NA	NA	NA	NA	NA	NA	NA	NA
evm.model.Contig12.187	turquoise	GAX82758.1	GAX82758.1 hypothetical protein CEUSTIGMA_g10184.t1 [Chlamydomonas eustigma]	CMFB_DICDI	Conditioned medium factor receptor 1 OS=Dictyostelium discoideum GN=cmfB PE=1 SV=1	NA	NA	-	-	GO:0071949(FAD binding)	K17830 GGR; digeranylgeranylglycerophospholipid reductase [EC:1.3.1.101 1.3.7.11]
evm.model.Contig59.22	blue	NA	NA	NA	NA	NA	NA	NA	NA	NA	NA
evm.model.Contig2.298	brown	NA	NA	NA	NA	NA	NA	NA	NA	NA	NA
evm.model.Contig1.987	turquoise	XP_023915291.1	XP_023915291.1 60 kDa lysophospholipase-like [Quercus suber]	ASPG1_ECOLI	L-asparaginase 1 OS=Escherichia coli (strain K12) GN=ansA PE=1 SV=1	KOG0503	Amino acid transport and metabolism	NA	NA	NA	K01424 E3.5.1.1, ansA, ansB; L-asparaginase [EC:3.5.1.1]
evm.model.Contig1.981	blue	GAX76478.1	GAX76478.1 hypothetical protein CEUSTIGMA_g3923.t1 [Chlamydomonas eustigma]	SYL_SORC5	Leucine--tRNA ligase OS=Sorangium cellulosum (strain So ce56) GN=leuS PE=3 SV=1	KOG0435	Translation, ribosomal structure and biogenesis	GO:0006418(tRNA aminoacylation for protein translation)	-	GO:0002161(aminoacyl-tRNA editing activity),GO:0000166(nucleotide binding),GO:0004812(aminoacyl-tRNA ligase activity),GO:0005524(ATP binding)	K01869 LARS, leuS; leucyl-tRNA synthetase [EC:6.1.1.4]
evm.model.Contig79.38	turquoise	NA	NA	MARH5_DANRE	E3 ubiquitin-protein ligase MARCH5 OS=Danio rerio GN=march5 PE=2 SV=1	KOG3053	Function unknown	-	-	GO:0008270(zinc ion binding),GO:0005515(protein binding)	NA
evm.model.Contig58.69	turquoise	NA	NA	NA	NA	NA	NA	-	-	GO:0005515(protein binding)	NA
evm.model.Contig79.39	blue	PSC71359.1	PSC71359.1 arsenite methyltransferase isoform A [Micractinium conductrix]	EGLN1_MOUSE	Egl nine homolog 1 OS=Mus musculus GN=Egln1 PE=1 SV=2	KOG3710	Signal transduction mechanisms	NA	NA	NA	K11855 USP36_42; ubiquitin carboxyl-terminal hydrolase 36/42 [EC:3.4.19.12]
evm.model.Contig1.1154	turquoise	NA	NA	NA	NA	NA	NA	NA	NA	NA	NA
evm.model.Contig5.103	yellow	NA	NA	NA	NA	NA	NA	NA	NA	NA	NA
evm.model.Contig14.20	blue	NA	NA	NA	NA	NA	NA	NA	NA	NA	NA
evm.model.Contig5.101	brown	AMK97820.1	AMK97820.1 thioredoxin reductase TR1 [Haematococcus lacustris]	TRXR1_EMIHU	Thioredoxin reductase SEP1 OS=Emiliania huxleyi GN=SEP1 PE=1 SV=1	KOG4716	Posttranslational modification, protein turnover, chaperones	GO:0045454(cell redox homeostasis),GO:0055114(oxidation-reduction process)	-	GO:0016491(oxidoreductase activity)	K22182 TXNRD; thioredoxin reductase (NADPH) [EC:1.8.1.9]
evm.model.Contig15.300	yellow	NA	NA	NA	NA	NA	NA	NA	NA	NA	NA
evm.model.Contig15.303	yellow	XP_022839403.1	XP_022839403.1 Helicase, C-terminal [Ostreococcus tauri]	DBP2_YARLI	ATP-dependent RNA helicase DBP2 OS=Yarrowia lipolytica (strain CLIB 122 / E 150) GN=DBP2 PE=3 SV=1	NA	NA	-	-	GO:0003676(nucleic acid binding),GO:0005524(ATP binding)	K12823 DDX5, DBP2; ATP-dependent RNA helicase DDX5/DBP2 [EC:3.6.4.13]
evm.model.Contig15.302	yellow	NA	NA	NA	NA	NA	NA	NA	NA	NA	NA
evm.model.Contig15.305	blue	XP_007514037.1	XP_007514037.1 predicted protein [Bathycoccus prasinos]	NA	NA	NA	NA	NA	NA	NA	NA
evm.model.Contig15.307	turquoise	XP_007511490.1	XP_007511490.1 predicted protein [Bathycoccus prasinos]	GSTA5_RAT	Glutathione S-transferase alpha-5 OS=Rattus norvegicus GN=Gsta5 PE=1 SV=2	KOG1695	Posttranslational modification, protein turnover, chaperones	-	-	GO:0005515(protein binding)	NA
evm.model.Contig15.306	turquoise	XP_024378125.1	XP_024378125.1 putative dual specificity tyrosine-phosphorylation-regulated kinase 3 homolog isoform X2 [Physcomitrella patens]	DYRK2_DICDI	Probable serine/threonine-protein kinase dyrk2 OS=Dictyostelium discoideum GN=dyrk2 PE=3 SV=1	NA	NA	GO:0006468(protein phosphorylation)	-	GO:0004672(protein kinase activity),GO:0005524(ATP binding)	K18669 DYRK2_3_4; dual specificity tyrosine-phosphorylation-regulated kinase 2/3/4 [EC:2.7.12.1]
evm.model.Contig15.309	yellow	XP_003074348.2	XP_003074348.2 Glutathione S-transferase, N-terminal [Ostreococcus tauri]	GSTPA_CAEEL	Glutathione S-transferase P 10 OS=Caenorhabditis elegans GN=gst-10 PE=1 SV=3	KOG1695	Posttranslational modification, protein turnover, chaperones	-	-	GO:0005515(protein binding)	NA
evm.model.Contig15.308	blue	XP_007511490.1	XP_007511490.1 predicted protein [Bathycoccus prasinos]	GSTPA_CAEEL	Glutathione S-transferase P 10 OS=Caenorhabditis elegans GN=gst-10 PE=1 SV=3	KOG1695	Posttranslational modification, protein turnover, chaperones	-	-	GO:0005515(protein binding)	NA
evm.model.Contig18.245	brown	NA	NA	NA	NA	NA	NA	-	-	GO:0005525(GTP binding)	NA
evm.model.Contig18.247	turquoise	NA	NA	NA	NA	NA	NA	NA	NA	NA	NA
evm.model.Contig14.21	turquoise	NA	NA	NA	NA	NA	NA	NA	NA	NA	NA
evm.model.Contig18.242	yellow	NA	NA	NA	NA	NA	NA	NA	NA	NA	NA
evm.model.Contig36.30	brown	XP_001702389.1	XP_001702389.1 predicted protein [Chlamydomonas reinhardtii]	CEP95_HUMAN	Centrosomal protein of 95 kDa OS=Homo sapiens GN=CEP95 PE=1 SV=1	NA	NA	NA	NA	NA	K16544 CEP95; centrosomal protein CEP95
evm.model.Contig36.34	turquoise	NA	NA	NA	NA	NA	NA	NA	NA	NA	NA
evm.model.Contig1.185	turquoise	XP_009134289.1	XP_009134289.1 PREDICTED: uncharacterized protein LOC103858649 isoform X1 [Brassica rapa]	DAW1_RAT	Dynein assembly factor with WDR repeat domains 1 OS=Rattus norvegicus GN=Daw1 PE=2 SV=1	KOG0274	General function prediction only	-	-	GO:0005515(protein binding)	K18643 KATNB1; katanin p80 WD40 repeat-containing subunit B1
evm.model.Contig3.567	blue	XP_001416768.1	XP_001416768.1 predicted protein [Ostreococcus lucimarinus CCE9901]	SETD3_CANFA	Histone-lysine N-methyltransferase setd3 OS=Canis familiaris GN=SETD3 PE=3 SV=1	KOG1337	General function prediction only	NA	NA	NA	NA
evm.model.Contig3.566	brown	XP_021902445.1	XP_021902445.1 putative DEAD-box ATP-dependent RNA helicase 29 [Carica papaya]	RH29_ORYSJ	DEAD-box ATP-dependent RNA helicase 29 OS=Oryza sativa subsp. japonica GN=Os08g0416100 PE=2 SV=2	KOG0337	RNA processing and modification	-	GO:0005634(nucleus)	GO:0003723(RNA binding),GO:0004004(ATP-dependent RNA helicase activity),GO:0005524(ATP binding),GO:0003676(nucleic acid binding)	K14808 DDX54, DBP10; ATP-dependent RNA helicase DDX54/DBP10 [EC:3.6.4.13]
evm.model.Contig3.565	blue	XP_022853242.1	XP_022853242.1 eukaryotic translation initiation factor 3 subunit G-like [Olea europaea var. sylvestris]	EIF3G_ANOGA	Eukaryotic translation initiation factor 3 subunit G OS=Anopheles gambiae GN=eIF3-S4 PE=3 SV=3	KOG0122	Translation, ribosomal structure and biogenesis	-	-	GO:0003676(nucleic acid binding)	K03248 EIF3G; translation initiation factor 3 subunit G
evm.model.Contig3.564	yellow	NA	NA	NUP61_SCHPO	Nucleoporin nup61 OS=Schizosaccharomyces pombe (strain 972 / ATCC 24843) GN=nup61 PE=1 SV=2	NA	NA	GO:0046907(intracellular transport)	-	-	K14295 NUP50, NPAP60; nuclear pore complex protein Nup50
evm.model.Contig3.562	turquoise	XP_021744217.1	XP_021744217.1 elongation factor 1-alpha [Chenopodium quinoa]	EF1A_SOLLC	Elongation factor 1-alpha OS=Solanum lycopersicum PE=2 SV=1	KOG0052	Translation, ribosomal structure and biogenesis	-	-	GO:0005525(GTP binding),GO:0003924(GTPase activity)	K03231 EEF1A; elongation factor 1-alpha
evm.model.Contig1.189	brown	XP_023907160.1	XP_023907160.1 tripeptidyl-peptidase sed2-like [Quercus suber]	TPP1_DICDI	Tripeptidyl-peptidase 1 OS=Dictyostelium discoideum GN=tpp1 PE=3 SV=1	NA	NA	NA	NA	NA	K01279 TPP1, CLN2; tripeptidyl-peptidase I [EC:3.4.14.9]
evm.model.Contig14.22	turquoise	GAQ83030.1	GAQ83030.1 nucleoside phosphatase family protein [Klebsormidium nitens]	APY3_ARATH	Probable apyrase 3 OS=Arabidopsis thaliana GN=APY3 PE=2 SV=1	KOG1386	Nucleotide transport and metabolism	-	-	GO:0016787(hydrolase activity)	K01510 ENTPD1_3_8, CD39; apyrase [EC:3.6.1.5]
evm.model.Contig15.98	blue	BAJ99116.1	BAJ99116.1 predicted protein [Hordeum vulgare subsp. vulgare]	AASS_ARATH	Alpha-aminoadipic semialdehyde synthase OS=Arabidopsis thaliana GN=LKR/SDH PE=1 SV=1	KOG0172	Amino acid transport and metabolism	GO:0055114(oxidation-reduction process)	-	GO:0016491(oxidoreductase activity)	K14157 AASS; alpha-aminoadipic semialdehyde synthase [EC:1.5.1.8 1.5.1.9]
evm.model.Contig15.92	blue	GBF94483.1	GBF94483.1 succinate dehydrogenase subunit b560 [Raphidocelis subcapitata]	C560_DICDI	Succinate dehydrogenase cytochrome b560 subunit, mitochondrial OS=Dictyostelium discoideum GN=sdhC PE=3 SV=1	KOG0449	Carbohydrate transport and metabolism	-	-	GO:0016627(oxidoreductase activity, acting on the CH-CH group of donors)	K00236 SDHC, SDH3; succinate dehydrogenase (ubiquinone) cytochrome b560 subunit
evm.model.Contig15.95	green	GAQ82877.1	GAQ82877.1 hypothetical protein KFL_001270190 [Klebsormidium nitens]	NA	NA	NA	NA	NA	NA	NA	NA
evm.model.Contig19.312	blue	NA	NA	NA	NA	NA	NA	NA	NA	NA	NA
evm.model.Contig1.369	turquoise	NA	NA	NA	NA	NA	NA	NA	NA	NA	NA
evm.model.Contig19.316	blue	XP_005648040.1	XP_005648040.1 hypothetical protein COCSUDRAFT_15426 [Coccomyxa subellipsoidea C-169]	ALB32_CHLRE	Inner membrane ALBINO3-like protein 2, chloroplastic OS=Chlamydomonas reinhardtii GN=ALB3.2 PE=2 SV=1	KOG1239	Intracellular trafficking, secretion, and vesicular transport; Posttranslational modification, protein turnover, chaperones	-	GO:0016021(integral component of membrane)	GO:0032977(membrane insertase activity)	K03217 yidC, spoIIIJ, OXA1, ccfA; YidC/Oxa1 family membrane protein insertase
evm.model.Contig19.314	yellow	GAQ84755.1	GAQ84755.1 hypothetical protein KFL_002040140 [Klebsormidium nitens]	NA	NA	NA	NA	NA	NA	NA	NA
evm.model.Contig19.315	turquoise	GAQ84755.1	GAQ84755.1 hypothetical protein KFL_002040140 [Klebsormidium nitens]	NA	NA	NA	NA	NA	NA	NA	NA
evm.model.Contig1.361	blue	GBF91089.1	GBF91089.1 hypothetical protein Rsub_04758 [Raphidocelis subcapitata]	S35F6_PONAB	Solute carrier family 35 member F6 OS=Pongo abelii GN=SLC35F6 PE=2 SV=1	KOG3912	General function prediction only	NA	NA	NA	NA
evm.model.Contig1.364	blue	NA	NA	NA	NA	NA	NA	NA	NA	NA	NA
evm.model.Contig51.46	turquoise	AML77887.1	AML77887.1 putative LOV domain-containing protein [Eremosphaera viridis]	LVHK1_ERYLH	Blue-light-activated histidine kinase 1 OS=Erythrobacter litoralis (strain HTCC2594) GN=ELI_02980 PE=1 SV=1	NA	NA	NA	NA	NA	K20715 PHOT; phototropin [EC:2.7.11.1]
evm.model.Contig51.42	turquoise	AML77887.1	AML77887.1 putative LOV domain-containing protein [Eremosphaera viridis]	LVHK1_ERYLH	Blue-light-activated histidine kinase 1 OS=Erythrobacter litoralis (strain HTCC2594) GN=ELI_02980 PE=1 SV=1	NA	NA	NA	NA	NA	K20715 PHOT; phototropin [EC:2.7.11.1]
evm.model.Contig47.88	turquoise	NA	NA	ZAN_HUMAN	Zonadhesin OS=Homo sapiens GN=ZAN PE=2 SV=4	KOG1216	Extracellular structures; Defense mechanisms	NA	NA	NA	NA
evm.model.Contig47.89	blue	NA	NA	NA	NA	NA	NA	-	-	GO:0003860(3-hydroxyisobutyryl-CoA hydrolase activity)	NA
evm.model.Contig47.86	green	EEF27264.1	EEF27264.1 nhl repeat-containing protein, putative [Ricinus communis]	PAT2_CAEEL	Integrin alpha pat-2 OS=Caenorhabditis elegans GN=pat-2 PE=1 SV=1	KOG3637	Extracellular structures	NA	NA	NA	NA
evm.model.Contig47.84	blue	NA	NA	NA	NA	KOG1216	Extracellular structures; Defense mechanisms	NA	NA	NA	NA
evm.model.Contig14.25	turquoise	OAE23978.1	OAE23978.1 hypothetical protein AXG93_4625s1040 [Marchantia polymorpha subsp. ruderalis]	UPL6_ARATH	E3 ubiquitin-protein ligase UPL6 OS=Arabidopsis thaliana GN=UPL6 PE=2 SV=1	KOG0942	Posttranslational modification, protein turnover, chaperones	-	-	GO:0004842(ubiquitin-protein transferase activity)	K10589 UBE3C; ubiquitin-protein ligase E3 C [EC:2.3.2.26]
evm.model.Contig47.82	blue	NA	NA	NA	NA	NA	NA	NA	NA	NA	NA
evm.model.Contig47.83	turquoise	NA	NA	NA	NA	NA	NA	NA	NA	NA	NA
evm.model.Contig47.80	yellow	NA	NA	NA	NA	NA	NA	NA	NA	NA	NA
evm.model.Contig47.81	blue	NA	NA	NA	NA	NA	NA	NA	NA	NA	NA
evm.model.Contig4.25	blue	GAQ80372.1	GAQ80372.1 GCN5-related N-acetyltransferase [Klebsormidium nitens]	NAA10_HUMAN	N-alpha-acetyltransferase 10 OS=Homo sapiens GN=NAA10 PE=1 SV=1	KOG3235	General function prediction only	NA	NA	NA	K20791 NAA10_11, ARD1_2; N-alpha-acetyltransferase 10/11 [EC:2.3.1.255]
evm.model.Contig4.26	turquoise	NA	NA	NA	NA	NA	NA	-	-	GO:0005509(calcium ion binding)	NA
evm.model.Contig4.20	brown	NA	NA	SECA2_NITMU	Protein translocase subunit SecA 2 OS=Nitrosospira multiformis (strain ATCC 25196 / NCIMB 11849) GN=secA2 PE=3 SV=1	NA	NA	GO:0017038(protein import)	GO:0016020(membrane)	GO:0005524(ATP binding)	NA
evm.model.Contig4.23	blue	PIN07103.1	PIN07103.1 Phosphatidylinositol transfer protein PDR16 [Handroanthus impetiginosus]	CSR1_ASHGO	Phosphatidylinositol transfer protein CSR1 OS=Ashbya gossypii (strain ATCC 10895 / CBS 109.51 / FGSC 9923 / NRRL Y-1056) GN=CSR1 PE=3 SV=2	KOG1470	Lipid transport and metabolism	NA	NA	NA	NA
evm.model.Contig4.28	turquoise	NA	NA	NA	NA	NA	NA	NA	NA	NA	NA
evm.model.Contig45.81	brown	NA	NA	NA	NA	NA	NA	NA	NA	NA	NA
evm.model.Contig45.82	turquoise	NA	NA	NA	NA	NA	NA	NA	NA	NA	NA
evm.model.Contig45.88	turquoise	PNW75326.1	PNW75326.1 hypothetical protein CHLRE_12g522550v5 [Chlamydomonas reinhardtii]	KIF17_HUMAN	Kinesin-like protein KIF17 OS=Homo sapiens GN=KIF17 PE=2 SV=3	KOG4280	Cytoskeleton	GO:0007018(microtubule-based movement)	-	GO:0003777(microtubule motor activity),GO:0005524(ATP binding),GO:0008017(microtubule binding)	K20198 KIF17; kinesin family member 17
evm.model.Contig14.26	brown	BAF03553.1	BAF03553.1 cysteine proteinase CP2 [Phaseolus vulgaris]	CYSP1_DICDI	Cysteine proteinase 1 OS=Dictyostelium discoideum GN=cprA PE=2 SV=2	KOG1542	Posttranslational modification, protein turnover, chaperones	GO:0006508(proteolysis)	-	GO:0008234(cysteine-type peptidase activity)	K01373 CTSF; cathepsin F [EC:3.4.22.41]
evm.model.Contig76.20	turquoise	NA	NA	NA	NA	NA	NA	NA	NA	NA	NA
evm.model.Contig2.980	green	GAQ91655.1	GAQ91655.1 RUN and FYVE domain-containing protein 1 [Klebsormidium nitens]	RUFY2_MOUSE	RUN and FYVE domain-containing protein 2 OS=Mus musculus GN=Rufy2 PE=1 SV=2	KOG1818	Intracellular trafficking, secretion, and vesicular transport; Signal transduction mechanisms	-	-	GO:0046872(metal ion binding)	NA
evm.model.Contig2.981	yellow	NA	NA	NA	NA	NA	NA	NA	NA	NA	NA
evm.model.Contig39.94	turquoise	NA	NA	NA	NA	NA	NA	GO:0007165(signal transduction)	-	GO:0005515(protein binding)	NA
evm.model.Contig39.96	blue	XP_024368229.1	XP_024368229.1 threonine--tRNA ligase, chloroplastic/mitochondrial 2-like [Physcomitrella patens]	SYTM2_ARATH	Threonine--tRNA ligase, chloroplastic/mitochondrial 2 OS=Arabidopsis thaliana GN=EMB2761 PE=2 SV=1	KOG1637	Translation, ribosomal structure and biogenesis	GO:0043039(tRNA aminoacylation),GO:0006418(tRNA aminoacylation for protein translation)	-	GO:0004812(aminoacyl-tRNA ligase activity),GO:0005524(ATP binding),GO:0000166(nucleotide binding)	K01868 TARS, thrS; threonyl-tRNA synthetase [EC:6.1.1.3]
evm.model.Contig2.982	brown	NA	NA	NA	NA	NA	NA	NA	NA	NA	NA
evm.model.Contig39.92	blue	NA	NA	NA	NA	NA	NA	GO:0007165(signal transduction)	-	GO:0005515(protein binding)	NA
evm.model.Contig39.93	brown	NA	NA	NA	NA	NA	NA	GO:0007165(signal transduction)	-	GO:0005515(protein binding)	NA
evm.model.Contig11.158	turquoise	NA	NA	NA	NA	NA	NA	NA	NA	NA	NA
evm.model.Contig11.159	blue	ADR30399.1	ADR30399.1 chloroplast phenylalanine hydroxylase [Pinus taeda]	PH4H_DICDI	Phenylalanine-4-hydroxylase OS=Dictyostelium discoideum GN=pah PE=1 SV=1	KOG3820	Amino acid transport and metabolism	GO:0055114(oxidation-reduction process)	-	GO:0016714(oxidoreductase activity, acting on paired donors, with incorporation or reduction of molecular oxygen, reduced pteridine as one donor, and incorporation of one atom of oxygen)	K00500 phhA, PAH; phenylalanine-4-hydroxylase [EC:1.14.16.1]
evm.model.Contig7.208	turquoise	NA	NA	SLAP1_CLOTH	Cell surface glycoprotein 1 OS=Clostridium thermocellum (strain ATCC 27405 / DSM 1237 / NBRC 103400 / NCIMB 10682 / NRRL B-4536 / VPI 7372) GN=olpB PE=3 SV=2	NA	NA	NA	NA	NA	NA
evm.model.Contig11.150	turquoise	NA	NA	NA	NA	NA	NA	-	-	GO:0016787(hydrolase activity)	NA
evm.model.Contig11.154	blue	NA	NA	NA	NA	NA	NA	NA	NA	NA	NA
evm.model.Contig11.157	blue	NA	NA	NA	NA	NA	NA	NA	NA	NA	NA
evm.model.Contig11.483	brown	NA	NA	NA	NA	NA	NA	NA	NA	NA	NA
evm.model.Contig11.480	blue	XP_002500211.1	XP_002500211.1 predicted protein [Micromonas commoda]	ETHE1_MOUSE	Persulfide dioxygenase ETHE1, mitochondrial OS=Mus musculus GN=Ethe1 PE=1 SV=2	KOG0814	General function prediction only	NA	NA	NA	K17725 ETHE1; sulfur dioxygenase [EC:1.13.11.18]
evm.model.Contig11.485	yellow	GAQ89930.1	GAQ89930.1 actin related protein [Klebsormidium nitens]	ARP2_ACACA	Actin-related protein 2 OS=Acanthamoeba castellanii GN=arp2 PE=2 SV=1	KOG0677	Cytoskeleton	NA	NA	NA	K17260 ACTR2, ARP2; actin-related protein 2
evm.model.Contig23.105	brown	NA	NA	LR74A_HUMAN	Leucine-rich repeat-containing protein 74A OS=Homo sapiens GN=LRRC74A PE=2 SV=2	KOG4308	Function unknown	-	-	GO:0005515(protein binding)	NA
evm.model.Contig23.101	blue	EEF26397.1	EEF26397.1 conserved hypothetical protein [Ricinus communis]	NA	NA	NA	NA	NA	NA	NA	NA
evm.model.Contig23.103	blue	NA	NA	NA	NA	NA	NA	NA	NA	NA	NA
evm.model.Contig59.28	blue	XP_011019575.1	XP_011019575.1 PREDICTED: NADP-dependent malic enzyme isoform X1 [Populus euphratica]	MAOM_MOUSE	NAD-dependent malic enzyme, mitochondrial OS=Mus musculus GN=Me2 PE=1 SV=1	KOG1257	Energy production and conversion	GO:0055114(oxidation-reduction process)	-	GO:0051287(NAD binding),GO:0004471(malate dehydrogenase (decarboxylating) (NAD+) activity)	K00027 ME2, sfcA, maeA; malate dehydrogenase (oxaloacetate-decarboxylating) [EC:1.1.1.38]
evm.model.Contig23.109	yellow	GAQ89271.1	GAQ89271.1 hypothetical protein KFL_005050080 [Klebsormidium nitens]	DODA_AMAMU	DOPA 4,5-dioxygenase OS=Amanita muscaria GN=DODA PE=1 SV=1	NA	NA	NA	NA	NA	NA
evm.model.Contig45.2	blue	XP_004245924.1	XP_004245924.1 nucleolar protein 12 [Solanum lycopersicum]	RBM34_RAT	RNA-binding protein 34 OS=Rattus norvegicus GN=Rbm34 PE=1 SV=1	KOG0118	General function prediction only	-	-	GO:0003676(nucleic acid binding)	K14837 NOP12; nucleolar protein 12
evm.model.Contig7.135	turquoise	NA	NA	NA	NA	NA	NA	NA	NA	NA	NA
evm.model.Contig6.454	blue	NA	NA	NA	NA	NA	NA	NA	NA	NA	NA
evm.model.Contig34.111	yellow	NA	NA	NA	NA	NA	NA	NA	NA	NA	NA
evm.model.Contig34.110	yellow	XP_001419538.1	XP_001419538.1 predicted protein [Ostreococcus lucimarinus CCE9901]	WSDU1_DANRE	WD repeat, SAM and U-box domain-containing protein 1 OS=Danio rerio GN=wdsub1 PE=2 SV=1	NA	NA	GO:0016567(protein ubiquitination)	-	GO:0004842(ubiquitin-protein transferase activity)	K17065 DNM1L; dynamin 1-like protein [EC:3.6.5.5]
evm.model.Contig34.115	turquoise	NA	NA	NA	NA	NA	NA	NA	NA	NA	NA
evm.model.Contig32.172	turquoise	NA	NA	NA	NA	KOG1997	Signal transduction mechanisms	NA	NA	NA	NA
evm.model.Contig7.133	turquoise	NA	NA	NA	NA	NA	NA	NA	NA	NA	NA
evm.model.Contig4.604	turquoise	OUS47759.1	OUS47759.1 hypothetical protein BE221DRAFT_190062 [Ostreococcus tauri]	ACBD6_XENTR	Acyl-CoA-binding domain-containing protein 6 OS=Xenopus tropicalis GN=acbd6 PE=2 SV=1	KOG4177	Cell wall/membrane/envelope biogenesis	NA	NA	NA	K10380 ANK; ankyrin
evm.model.Contig2.1066	brown	NA	NA	NA	NA	NA	NA	NA	NA	NA	NA
evm.model.Contig2.1064	blue	XP_010671184.1	XP_010671184.1 PREDICTED: protein KRI1 homolog [Beta vulgaris subsp. vulgaris]	KRI1_BOVIN	Protein KRI1 homolog OS=Bos taurus GN=KRI1 PE=2 SV=3	NA	NA	NA	NA	NA	K14786 KRI1; protein KRI1
evm.model.Contig2.1062	green	NA	NA	RCH1_ARATH	LRR receptor-like serine/threonine-protein kinase RCH1 OS=Arabidopsis thaliana GN=RCH1 PE=2 SV=1	NA	NA	NA	NA	NA	NA
evm.model.Contig2.1061	turquoise	NA	NA	NA	NA	NA	NA	NA	NA	NA	NA
evm.model.Contig32.175	blue	NA	NA	NA	NA	NA	NA	NA	NA	NA	NA
evm.model.Contig7.138	turquoise	GAX79688.1	GAX79688.1 hypothetical protein CEUSTIGMA_g7129.t1 [Chlamydomonas eustigma]	WDR66_PONAB	WD repeat-containing protein 66 OS=Pongo abelii GN=WDR66 PE=2 SV=1	NA	NA	-	-	GO:0005515(protein binding)	NA
evm.model.Contig4.607	turquoise	NA	NA	NA	NA	NA	NA	NA	NA	NA	NA
evm.model.Contig6.458	blue	XP_008649199.1	XP_008649199.1 choline/ethanolaminephosphotransferase 1 isoform X1 [Zea mays]	CAPTC_DICDI	Uncharacterized CDP-alcohol phosphatidyltransferase class-I family protein 3 OS=Dictyostelium discoideum GN=captC PE=2 SV=1	KOG2877	Lipid transport and metabolism	GO:0008654(phospholipid biosynthetic process)	GO:0016020(membrane)	GO:0016780(phosphotransferase activity, for other substituted phosphate groups)	K00993 EPT1; ethanolaminephosphotransferase [EC:2.7.8.1]
evm.model.Contig7.210	turquoise	GAX72826.1	GAX72826.1 hypothetical protein CEUSTIGMA_g281.t1 [Chlamydomonas eustigma]	IFT20_DANRE	Intraflagellar transport protein 20 homolog OS=Danio rerio GN=ift20 PE=2 SV=1	NA	NA	NA	NA	NA	K16473 IFT20; intraflagellar transport protein 20
evm.model.Contig5.487	turquoise	GAQ81334.1	GAQ81334.1 hypothetical protein KFL_000770270 [Klebsormidium nitens]	NA	NA	NA	NA	NA	NA	NA	NA
evm.model.Contig5.483	turquoise	NA	NA	NA	NA	NA	NA	NA	NA	NA	NA
evm.model.Contig51.106	turquoise	XP_019702131.1	XP_019702131.1 PREDICTED: senescence-specific cysteine protease SAG39-like [Elaeis guineensis]	SAG39_ORYSI	Senescence-specific cysteine protease SAG39 OS=Oryza sativa subsp. indica GN=OsI_14861 PE=3 SV=1	KOG1543	Posttranslational modification, protein turnover, chaperones	GO:0006508(proteolysis)	-	GO:0008234(cysteine-type peptidase activity)	NA
evm.model.Contig70.22	turquoise	XP_003060238.1	XP_003060238.1 ligase, partial [Micromonas pusilla CCMP1545]	TTL6A_TETTS	Probable beta-tubulin polyglutamylase OS=Tetrahymena thermophila (strain SB210) GN=Ttll6a PE=3 SV=1	KOG2158	Posttranslational modification, protein turnover, chaperones	GO:0006464(cellular protein modification process)	-	-	K16582 TTLL6_13; tubulin polyglutamylase TTLL6/13 [EC:6.-.-.-]
evm.model.Contig31.42	turquoise	GAX84568.1	GAX84568.1 hypothetical protein CEUSTIGMA_g11989.t1 [Chlamydomonas eustigma]	DUG3_YEAST	Probable glutamine amidotransferase DUG3 OS=Saccharomyces cerevisiae (strain ATCC 204508 / S288c) GN=DUG3 PE=1 SV=1	KOG1268	Cell wall/membrane/envelope biogenesis	NA	NA	NA	K18802 DUG3; glutamine amidotransferase
evm.model.Contig31.140	turquoise	NA	NA	NA	NA	NA	NA	NA	NA	NA	NA
evm.model.Contig32.17	blue	NA	NA	NA	NA	NA	NA	NA	NA	NA	NA
evm.model.Contig32.16	blue	NA	NA	NA	NA	NA	NA	NA	NA	NA	NA
evm.model.Contig32.10	turquoise	XP_026405996.1	XP_026405996.1 histone deacetylase 2-like [Papaver somniferum]	HDA11_HUMAN	Histone deacetylase 11 OS=Homo sapiens GN=HDAC11 PE=1 SV=1	KOG1344	Chromatin structure and dynamics	NA	NA	NA	K11418 HDAC11; histone deacetylase 11 [EC:3.5.1.98]
evm.model.Contig32.13	turquoise	NA	NA	NA	NA	NA	NA	-	-	GO:0005515(protein binding)	NA
evm.model.Contig32.12	turquoise	NA	NA	NA	NA	NA	NA	NA	NA	NA	NA
evm.model.Contig40.99	blue	PIN09258.1	PIN09258.1 Cyclophilin type peptidyl-prolyl cis-trans isomerase [Handroanthus impetiginosus]	PPIA2_RHIO9	Peptidyl-prolyl cis-trans isomerase A2 OS=Rhizopus delemar (strain RA 99-880 / ATCC MYA-4621 / FGSC 9543 / NRRL 43880) GN=cyp1 PE=3 SV=1	KOG0865	Posttranslational modification, protein turnover, chaperones	GO:0000413(protein peptidyl-prolyl isomerization)	-	GO:0003755(peptidyl-prolyl cis-trans isomerase activity)	K01802 E5.2.1.8; peptidylprolyl isomerase [EC:5.2.1.8]
evm.model.Contig17.189	blue	XP_024988347.1	XP_024988347.1 uncharacterized protein LOC112523118 [Cynara cardunculus var. scolymus]	NA	NA	NA	NA	NA	NA	NA	NA
evm.model.Contig3.36	turquoise	NA	NA	NA	NA	NA	NA	NA	NA	NA	NA
evm.model.Contig3.37	turquoise	NA	NA	NA	NA	NA	NA	NA	NA	NA	NA
evm.model.Contig3.34	yellow	XP_010238475.1	XP_010238475.1 Fanconi anemia group J protein homolog [Brachypodium distachyon]	RTEL1_AEDAE	Regulator of telomere elongation helicase 1 homolog OS=Aedes aegypti GN=AAEL008960 PE=3 SV=1	KOG1132	Replication, recombination and repair	-	-	GO:0003677(DNA binding),GO:0004003(ATP-dependent DNA helicase activity),GO:0005524(ATP binding),GO:0016787(hydrolase activity)	K15362 BRIP1, BACH1, FANCJ; fanconi anemia group J protein [EC:3.6.4.12]
evm.model.Contig3.35	turquoise	NA	NA	NA	NA	NA	NA	NA	NA	NA	NA
evm.model.Contig3.32	turquoise	NA	NA	NA	NA	NA	NA	NA	NA	NA	NA
evm.model.Contig3.33	yellow	XP_012829915.1	XP_012829915.1 PREDICTED: Fanconi anemia group J protein homolog isoform X2 [Erythranthe guttata]	FANCJ_CHICK	Fanconi anemia group J protein homolog OS=Gallus gallus GN=BRIP1 PE=2 SV=1	KOG1132	Replication, recombination and repair	GO:0006139(nucleobase-containing compound metabolic process)	-	GO:0003676(nucleic acid binding),GO:0005524(ATP binding),GO:0008026(ATP-dependent helicase activity),GO:0016818(hydrolase activity, acting on acid anhydrides, in phosphorus-containing anhydrides)	K15362 BRIP1, BACH1, FANCJ; fanconi anemia group J protein [EC:3.6.4.12]
evm.model.Contig3.30	turquoise	NA	NA	NA	NA	NA	NA	NA	NA	NA	NA
evm.model.Contig3.31	brown	NA	NA	NA	NA	NA	NA	NA	NA	NA	NA
evm.model.Contig62.55	yellow	NA	NA	NA	NA	NA	NA	NA	NA	NA	NA
evm.model.Contig62.56	green	XP_005842952.1	XP_005842952.1 hypothetical protein CHLNCDRAFT_55513 [Chlorella variabilis]	LECC_PHYAM	Lectin-C OS=Phytolacca americana PE=1 SV=1	KOG4742	General function prediction only	-	-	GO:0008061(chitin binding)	NA
evm.model.Contig5.364	blue	XP_010681284.1	XP_010681284.1 PREDICTED: S-adenosylmethionine carrier 1, chloroplastic/mitochondrial [Beta vulgaris subsp. vulgaris]	SAMC2_ARATH	Probable S-adenosylmethionine carrier 2, chloroplastic OS=Arabidopsis thaliana GN=SAMC2 PE=2 SV=1	KOG0768	Energy production and conversion	NA	NA	NA	K15111 SLC25A26; solute carrier family 25 (mitochondrial S-adenosylmethionine transporter), member 26
evm.model.Contig62.50	turquoise	NA	NA	NA	NA	NA	NA	NA	NA	NA	NA
evm.model.Contig62.51	green	NA	NA	NA	NA	NA	NA	NA	NA	NA	NA
evm.model.Contig62.59	blue	XP_019151662.1	XP_019151662.1 PREDICTED: 1-aminocyclopropane-1-carboxylate synthase-like [Ipomoea nil]	1A111_ARATH	1-aminocyclopropane-1-carboxylate synthase 11 OS=Arabidopsis thaliana GN=ACS11 PE=1 SV=1	KOG0256	Signal transduction mechanisms	GO:0009058(biosynthetic process)	-	GO:0030170(pyridoxal phosphate binding)	K20772 ACS1_2_6; 1-aminocyclopropane-1-carboxylate synthase 1/2/6 [EC:4.4.1.14]
evm.model.Contig5.362	blue	NA	NA	NA	NA	NA	NA	NA	NA	NA	NA
evm.model.Contig15.536	turquoise	PNT77509.1	PNT77509.1 hypothetical protein BRADI_1g63890v3 [Brachypodium distachyon]	ADAT2_XENLA	tRNA-specific adenosine deaminase 2 OS=Xenopus laevis GN=adat2 PE=2 SV=1	KOG1018	Nucleotide transport and metabolism	NA	NA	NA	K15441 TAD2, ADAT2; tRNA-specific adenosine deaminase 2 [EC:3.5.4.-]
evm.model.Contig15.535	blue	GBG80830.1	GBG80830.1 hypothetical protein CBR_g31386 [Chara braunii]	NDUA8_MOUSE	NADH dehydrogenase [ubiquinone] 1 alpha subcomplex subunit 8 OS=Mus musculus GN=Ndufa8 PE=1 SV=3	KOG3458	Energy production and conversion	NA	NA	NA	K03952 NDUFA8; NADH dehydrogenase (ubiquinone) 1 alpha subcomplex subunit 8
evm.model.Contig15.532	turquoise	XP_014620050.1	XP_014620050.1 kinesin-like protein KIN-5D [Glycine max]	K125_TOBAC	125 kDa kinesin-related protein OS=Nicotiana tabacum GN=TKRP125 PE=1 SV=1	KOG0243	Cytoskeleton	GO:0007018(microtubule-based movement)	-	GO:0003777(microtubule motor activity),GO:0005524(ATP binding),GO:0008017(microtubule binding)	K10398 KIF11, EG5; kinesin family member 11
evm.model.Contig15.533	turquoise	XP_019432902.1	XP_019432902.1 PREDICTED: kinesin-like protein KIN-5C [Lupinus angustifolius]	K125_TOBAC	125 kDa kinesin-related protein OS=Nicotiana tabacum GN=TKRP125 PE=1 SV=1	KOG0243	Cytoskeleton	GO:0007018(microtubule-based movement)	-	GO:0003777(microtubule motor activity),GO:0005524(ATP binding),GO:0008017(microtubule binding)	K10398 KIF11, EG5; kinesin family member 11
evm.model.Contig8.19	turquoise	NA	NA	NA	NA	NA	NA	-	-	GO:0046872(metal ion binding)	NA
evm.model.Contig8.11	blue	XP_024398178.1	XP_024398178.1 6,7-dimethyl-8-ribityllumazine synthase, chloroplastic-like isoform X3 [Physcomitrella patens]	RIB4_SCHPO	6,7-dimethyl-8-ribityllumazine synthase OS=Schizosaccharomyces pombe (strain 972 / ATCC 24843) GN=rib4 PE=1 SV=1	NA	NA	GO:0009231(riboflavin biosynthetic process)	GO:0009349(riboflavin synthase complex)	-	K00794 ribH, RIB4; 6,7-dimethyl-8-ribityllumazine synthase [EC:2.5.1.78]
evm.model.Contig8.13	blue	OMO55078.1	OMO55078.1 Dienelactone hydrolase [Corchorus capsularis]	NA	NA	NA	NA	-	-	GO:0016787(hydrolase activity)	K01061 E3.1.1.45; carboxymethylenebutenolidase [EC:3.1.1.45]
evm.model.Contig3.533	brown	XP_004296577.1	XP_004296577.1 PREDICTED: heat stress transcription factor A-6b [Fragaria vesca subsp. vesca]	HFC1B_ORYSJ	Heat stress transcription factor C-1b OS=Oryza sativa subsp. japonica GN=HSFC1B PE=2 SV=1	KOG0627	Transcription	GO:0006355(regulation of transcription, DNA-templated)	GO:0005634(nucleus)	GO:0003700(DNA-binding transcription factor activity),GO:0043565(sequence-specific DNA binding)	NA
evm.model.Contig36.42	yellow	NA	NA	NA	NA	NA	NA	NA	NA	NA	NA
evm.model.Contig48.32	turquoise	PWA99542.1	PWA99542.1 hypothetical protein CTI12_AA005400 [Artemisia annua]	YL728_MIMIV	Uncharacterized protein L728 OS=Acanthamoeba polyphaga mimivirus GN=MIMI_L728 PE=4 SV=1	NA	NA	NA	NA	NA	NA
evm.model.Contig5.361	turquoise	NA	NA	NA	NA	NA	NA	NA	NA	NA	NA
evm.model.Contig33.93	yellow	OAE20122.1	OAE20122.1 hypothetical protein AXG93_3818s1200 [Marchantia polymorpha subsp. ruderalis]	CLCE_ARATH	Chloride channel protein CLC-e OS=Arabidopsis thaliana GN=CLC-E PE=2 SV=2	KOG0475	Inorganic ion transport and metabolism	GO:0006821(chloride transport),GO:0055085(transmembrane transport)	GO:0016020(membrane)	GO:0005247(voltage-gated chloride channel activity)	NA
evm.model.Contig33.90	turquoise	NA	NA	NA	NA	NA	NA	NA	NA	NA	NA
evm.model.Contig33.94	blue	XP_005649147.1	XP_005649147.1 Sm-like ribonucleo protein [Coccomyxa subellipsoidea C-169]	SMD3_YEAST	Small nuclear ribonucleoprotein Sm D3 OS=Saccharomyces cerevisiae (strain ATCC 204508 / S288c) GN=SMD3 PE=1 SV=1	KOG3172	RNA processing and modification	NA	NA	NA	K11088 SNRPD3, SMD3; small nuclear ribonucleoprotein D3
evm.model.Contig33.95	turquoise	XP_005647301.1	XP_005647301.1 laminin A, partial [Coccomyxa subellipsoidea C-169]	PLBLA_DICDI	Phospholipase B-like protein A OS=Dictyostelium discoideum GN=plbA PE=1 SV=1	KOG3774	Signal transduction mechanisms	NA	NA	NA	NA
evm.model.Contig33.145	turquoise	OVA14585.1	OVA14585.1 Cytochrome b5-like heme/steroid binding domain [Macleaya cordata]	CYB5A_ARATH	Cytochrome b5 isoform A OS=Arabidopsis thaliana GN=CB5-A PE=1 SV=1	KOG0537	Energy production and conversion	NA	NA	NA	NA
evm.model.Contig31.96	turquoise	NA	NA	NA	NA	NA	NA	NA	NA	NA	NA
evm.model.Contig31.97	turquoise	KXG38022.1	KXG38022.1 hypothetical protein SORBI_3001G167200 [Sorghum bicolor]	POLK_MOUSE	DNA polymerase kappa OS=Mus musculus GN=Polk PE=1 SV=1	KOG2094	Replication, recombination and repair	GO:0006281(DNA repair)	-	GO:0003684(damaged DNA binding)	K03511 POLK; DNA polymerase kappa [EC:2.7.7.7]
evm.model.Contig17.170	blue	PRQ39310.1	PRQ39310.1 putative protein-serine/threonine phosphatase [Rosa chinensis]	P2C61_ARATH	Probable protein phosphatase 2C 61 OS=Arabidopsis thaliana GN=At4g32950 PE=3 SV=1	KOG0698	Signal transduction mechanisms	-	-	GO:0003824(catalytic activity)	NA
evm.model.Contig17.174	turquoise	NA	NA	NA	NA	NA	NA	-	-	GO:0005515(protein binding)	NA
evm.model.Contig17.176	yellow	OAE27724.1	OAE27724.1 hypothetical protein AXG93_4193s1240 [Marchantia polymorpha subsp. ruderalis]	ABCA3_HUMAN	ATP-binding cassette sub-family A member 3 OS=Homo sapiens GN=ABCA3 PE=1 SV=2	KOG0059	Lipid transport and metabolism; General function prediction only	-	-	GO:0005524(ATP binding),GO:0016887(ATPase activity)	K05643 ABCA3; ATP-binding cassette, subfamily A (ABC1), member 3
evm.model.Contig17.177	turquoise	PLY75588.1	PLY75588.1 hypothetical protein LSAT_9X30620 [Lactuca sativa]	ABCA1_HUMAN	ATP-binding cassette sub-family A member 1 OS=Homo sapiens GN=ABCA1 PE=1 SV=3	KOG0059	Lipid transport and metabolism; General function prediction only	-	-	GO:0005524(ATP binding),GO:0016887(ATPase activity)	K05641 ABCA1; ATP-binding cassette, subfamily A (ABC1), member 1
evm.model.Contig17.179	green	NA	NA	NA	NA	NA	NA	NA	NA	NA	NA
evm.model.Contig4.502	blue	GAQ80744.1	GAQ80744.1 DnaJ heat shock family protein [Klebsormidium nitens]	DNAJ1_DROME	DnaJ protein homolog 1 OS=Drosophila melanogaster GN=DnaJ-1 PE=1 SV=3	KOG0714	Posttranslational modification, protein turnover, chaperones	NA	NA	NA	K09510 DNAJB4; DnaJ homolog subfamily B member 4
evm.model.Contig84.20	turquoise	NA	NA	NA	NA	NA	NA	NA	NA	NA	NA
evm.model.Contig30.17	turquoise	AML77887.1	AML77887.1 putative LOV domain-containing protein [Eremosphaera viridis]	LVHK1_ERYLH	Blue-light-activated histidine kinase 1 OS=Erythrobacter litoralis (strain HTCC2594) GN=ELI_02980 PE=1 SV=1	NA	NA	NA	NA	NA	K20715 PHOT; phototropin [EC:2.7.11.1]
evm.model.Contig9.285	turquoise	PQQ15227.1	PQQ15227.1 methylcrotonoyl-CoA carboxylase beta chain mitochondrial [Prunus yedoensis var. nudiflora]	MCCB_DICDI	Methylcrotonoyl-CoA carboxylase beta chain, mitochondrial OS=Dictyostelium discoideum GN=mccb PE=3 SV=2	KOG0540	Lipid transport and metabolism; Amino acid transport and metabolism	NA	NA	NA	K01969 E6.4.1.4B; 3-methylcrotonyl-CoA carboxylase beta subunit [EC:6.4.1.4]
evm.model.Contig9.286	turquoise	GAQ80628.1	GAQ80628.1 mitochondrail-like 3-methylcrotonyl-CoA carboxylase beta chain [Klebsormidium nitens]	MCCB_DROME	Probable methylcrotonoyl-CoA carboxylase beta chain, mitochondrial OS=Drosophila melanogaster GN=l(2)04524 PE=2 SV=1	KOG0540	Lipid transport and metabolism; Amino acid transport and metabolism	NA	NA	NA	K01969 E6.4.1.4B; 3-methylcrotonyl-CoA carboxylase beta subunit [EC:6.4.1.4]
evm.model.Contig9.280	turquoise	NA	NA	NA	NA	NA	NA	NA	NA	NA	NA
evm.model.Contig9.281	blue	NA	NA	NA	NA	NA	NA	NA	NA	NA	NA
evm.model.Contig9.282	blue	XP_024961530.1	XP_024961530.1 embryogenesis-associated protein EMB8-like [Cynara cardunculus var. scolymus]	YHET_ECOLI	Putative esterase YheT OS=Escherichia coli (strain K12) GN=yheT PE=3 SV=1	KOG1838	General function prediction only	NA	NA	NA	K07019 K07019; uncharacterized protein
evm.model.Contig33.143	blue	GAQ83623.1	GAQ83623.1 hypothetical protein KFL_001550130 [Klebsormidium nitens]	NA	NA	NA	NA	NA	NA	NA	NA
evm.model.Contig7.198	turquoise	NA	NA	NA	NA	NA	NA	NA	NA	NA	NA
evm.model.Contig7.199	turquoise	NA	NA	V245_FOWPN	Putative ankyrin repeat protein FPV245 OS=Fowlpox virus (strain NVSL) GN=FPV245 PE=3 SV=1	KOG4412	Posttranslational modification, protein turnover, chaperones	NA	NA	NA	NA
evm.model.Contig7.192	turquoise	NA	NA	NA	NA	NA	NA	NA	NA	NA	NA
evm.model.Contig7.190	blue	XP_010267381.1	XP_010267381.1 PREDICTED: uncharacterized protein LOC104604642 [Nelumbo nucifera]	2NPD_PSEAE	Nitronate monooxygenase OS=Pseudomonas aeruginosa (strain ATCC 15692 / PAO1 / 1C / PRS 101 / LMG 12228) GN=PA1024 PE=1 SV=1	NA	NA	GO:0055114(oxidation-reduction process)	-	GO:0018580(nitronate monooxygenase activity)	NA
evm.model.Contig7.191	brown	OAE24667.1	OAE24667.1 hypothetical protein AXG93_2632s1100 [Marchantia polymorpha subsp. ruderalis]	ATO2_YEAST	Ammonia transport outward protein 2 OS=Saccharomyces cerevisiae (strain ATCC 204508 / S288c) GN=ATO2 PE=1 SV=1	NA	NA	-	GO:0016021(integral component of membrane)	-	K07034 K07034; uncharacterized protein
evm.model.Contig7.197	turquoise	KOM30446.1	KOM30446.1 hypothetical protein LR48_Vigan2292s000200 [Vigna angularis]	RLGM2_TRYB2	RNA-editing ligase 2, mitochondrial OS=Trypanosoma brucei brucei (strain 927/4 GUTat10.1) GN=REL2 PE=3 SV=1	NA	NA	NA	NA	NA	NA
evm.model.Contig7.194	brown	NA	NA	NA	NA	NA	NA	NA	NA	NA	NA
evm.model.Contig7.195	blue	XP_025791329.1	XP_025791329.1 ABC transporter E family member 2 [Panicum hallii]	AB2E_ARATH	ABC transporter E family member 2 OS=Arabidopsis thaliana GN=ABCE2 PE=2 SV=1	KOG0063	RNA processing and modification	-	-	GO:0005524(ATP binding),GO:0016887(ATPase activity)	NA
evm.model.Contig36.132	blue	EEF22903.1	EEF22903.1 conserved hypothetical protein, partial [Ricinus communis]	DAF36_CAEEL	Cholesterol 7-desaturase OS=Caenorhabditis elegans GN=daf-36 PE=1 SV=2	NA	NA	GO:0055114(oxidation-reduction process)	-	GO:0016491(oxidoreductase activity),GO:0051537(2 iron, 2 sulfur cluster binding)	K14938 NVD, DAF36; cholesterol 7-desaturase [EC:1.14.19.21]
evm.model.Contig36.131	green	PON94611.1	PON94611.1 Kinesin-like protein [Trema orientale]	NACK2_ARATH	Kinesin-like protein NACK2 OS=Arabidopsis thaliana GN=NACK2 PE=1 SV=1	KOG0242	Cytoskeleton	GO:0007018(microtubule-based movement)	-	GO:0003777(microtubule motor activity),GO:0005524(ATP binding),GO:0008017(microtubule binding)	K11498 CENPE; centromeric protein E
evm.model.Contig36.130	blue	NA	NA	NA	NA	NA	NA	NA	NA	NA	NA
evm.model.Contig33.142	blue	XP_007042775.2	XP_007042775.2 PREDICTED: myb-binding protein 1A [Theobroma cacao]	DPO5_SCHPO	DNA polymerase V OS=Schizosaccharomyces pombe (strain 972 / ATCC 24843) GN=pol5 PE=1 SV=2	NA	NA	GO:0006355(regulation of transcription, DNA-templated)	GO:0005730(nucleolus)	GO:0003677(DNA binding),GO:0008134(transcription factor binding)	K02331 POL5, MYBBP1A; DNA polymerase phi [EC:2.7.7.7]
evm.model.Contig36.134	blue	NA	NA	IMA7_PONAB	Importin subunit alpha-7 OS=Pongo abelii GN=KPNA6 PE=2 SV=1	KOG0166	Intracellular trafficking, secretion, and vesicular transport	NA	NA	NA	NA
evm.model.Contig37.91	yellow	NA	NA	COMD5_DICDI	COMM domain-containing protein 5 OS=Dictyostelium discoideum GN=commd5 PE=3 SV=1	NA	NA	NA	NA	NA	K22561 COMMD5, HCARG; COMM domain containing 5
evm.model.Contig28.23	brown	XP_005643990.1	XP_005643990.1 sarcosine oxidase, partial [Coccomyxa subellipsoidea C-169]	MSOX_STRAW	Monomeric sarcosine oxidase OS=Streptomyces avermitilis (strain ATCC 31267 / DSM 46492 / JCM 5070 / NBRC 14893 / NCIMB 12804 / NRRL 8165 / MA-4680) GN=soxA PE=3 SV=1	KOG2820	General function prediction only	GO:0055114(oxidation-reduction process)	-	GO:0016491(oxidoreductase activity)	K00306 PIPOX; sarcosine oxidase / L-pipecolate oxidase [EC:1.5.3.1 1.5.3.7]
evm.model.Contig28.22	blue	NA	NA	NA	NA	NA	NA	NA	NA	NA	NA
evm.model.Contig28.26	turquoise	XP_023889958.1	XP_023889958.1 glucoamylase-like [Quercus suber]	AMYG_SCHCM	Glucoamylase ARB_02327-1 OS=Schizophyllum commune (strain H4-8 / FGSC 9210) GN=SCHCODRAFT_57589 PE=1 SV=1	NA	NA	NA	NA	NA	K01178 SGA1; glucoamylase [EC:3.2.1.3]
evm.model.Contig28.24	blue	XP_005643990.1	XP_005643990.1 sarcosine oxidase, partial [Coccomyxa subellipsoidea C-169]	MSOX_STRSB	Monomeric sarcosine oxidase OS=Streptomyces sp. (strain KB210-8SY) GN=soxA PE=1 SV=2	KOG2820	General function prediction only	NA	NA	NA	K00306 PIPOX; sarcosine oxidase / L-pipecolate oxidase [EC:1.5.3.1 1.5.3.7]
evm.model.Contig3.914	blue	NA	NA	EIF1A_XENTR	Probable RNA-binding protein EIF1AD OS=Xenopus tropicalis GN=eif1ad PE=2 SV=1	KOG2925	Translation, ribosomal structure and biogenesis	GO:0006413(translational initiation)	-	GO:0003723(RNA binding),GO:0003743(translation initiation factor activity)	K15025 EIF1AD; probable RNA-binding protein EIF1AD
evm.model.Contig3.915	turquoise	XP_026449004.1	XP_026449004.1 polyubiquitin-like [Papaver somniferum]	UBIQP_XENLA	Polyubiquitin (Fragment) OS=Xenopus laevis PE=1 SV=2	KOG0003	Translation, ribosomal structure and biogenesis	-	-	GO:0005515(protein binding)	NA
evm.model.Contig3.912	blue	XP_024368394.1	XP_024368394.1 uncharacterized protein LOC112278821 [Physcomitrella patens]	ETTA_HAEIN	Energy-dependent translational throttle protein EttA OS=Haemophilus influenzae (strain ATCC 51907 / DSM 11121 / KW20 / Rd) GN=ettA PE=1 SV=1	KOG0927	General function prediction only	-	-	GO:0005524(ATP binding),GO:0016887(ATPase activity)	NA
evm.model.Contig3.913	blue	NA	NA	NA	NA	NA	NA	NA	NA	NA	NA
evm.model.Contig3.910	brown	NA	NA	NA	NA	NA	NA	NA	NA	NA	NA
evm.model.Contig3.911	yellow	GBG75231.1	GBG75231.1 hypothetical protein CBR_g19867 [Chara braunii]	NA	NA	NA	NA	NA	NA	NA	NA
evm.model.Contig8.103	yellow	NA	NA	NA	NA	NA	NA	NA	NA	NA	NA
evm.model.Contig8.100	turquoise	NA	NA	NA	NA	NA	NA	NA	NA	NA	NA
evm.model.Contig8.101	turquoise	NA	NA	NA	NA	NA	NA	NA	NA	NA	NA
evm.model.Contig8.107	blue	EEF25987.1	EEF25987.1 conserved hypothetical protein [Ricinus communis]	MDDA_PSEAE	L-methionine sulfoximine/L-methionine sulfone acetyltransferase OS=Pseudomonas aeruginosa (strain ATCC 15692 / PAO1 / 1C / PRS 101 / LMG 12228) GN=pitA PE=1 SV=1	NA	NA	NA	NA	NA	K03823 pat; phosphinothricin acetyltransferase [EC:2.3.1.183]
evm.model.Contig3.918	blue	XP_024991529.1	XP_024991529.1 ATP-dependent 6-phosphofructokinase 4, chloroplastic-like isoform X1 [Cynara cardunculus var. scolymus]	PFKA6_ARATH	ATP-dependent 6-phosphofructokinase 6 OS=Arabidopsis thaliana GN=PFK6 PE=1 SV=1	KOG2440	Carbohydrate transport and metabolism	GO:0006096(glycolytic process)	-	GO:0003872(6-phosphofructokinase activity)	K00850 pfkA, PFK; 6-phosphofructokinase 1 [EC:2.7.1.11]
evm.model.Contig3.919	turquoise	EFJ12821.1	EFJ12821.1 hypothetical protein SELMODRAFT_451432 [Selaginella moellendorffii]	GACS_PSESY	Sensor protein GacS OS=Pseudomonas syringae pv. syringae GN=gacS PE=3 SV=1	KOG0519	Signal transduction mechanisms	GO:0000160(phosphorelay signal transduction system)	-	-	K20973 sagS; two-component system, sensor histidine kinase SagS [EC:2.7.13.3]
evm.model.Contig27.146	blue	NA	NA	NA	NA	NA	NA	NA	NA	NA	NA
evm.model.Contig27.143	turquoise	NA	NA	NA	NA	NA	NA	NA	NA	NA	NA
evm.model.Contig27.149	turquoise	NA	NA	NA	NA	NA	NA	NA	NA	NA	NA
evm.model.Contig10.159	brown	NA	NA	NA	NA	NA	NA	NA	NA	NA	NA
evm.model.Contig10.158	blue	NA	NA	NA	NA	NA	NA	NA	NA	NA	NA
evm.model.Contig10.153	turquoise	OAE28166.1	OAE28166.1 hypothetical protein AXG93_2515s1030 [Marchantia polymorpha subsp. ruderalis]	NA	NA	NA	NA	NA	NA	NA	NA
evm.model.Contig10.154	blue	NA	NA	POC5_MOUSE	Centrosomal protein POC5 OS=Mus musculus GN=Poc5 PE=2 SV=1	NA	NA	NA	NA	NA	NA
evm.model.Contig10.157	turquoise	NA	NA	NA	NA	NA	NA	NA	NA	NA	NA
evm.model.Contig10.156	turquoise	NA	NA	NA	NA	NA	NA	NA	NA	NA	NA
evm.model.Contig91.24	yellow	NA	NA	NA	NA	NA	NA	NA	NA	NA	NA
evm.model.Contig2.173	yellow	XP_010066268.1	XP_010066268.1 PREDICTED: thaumatin-like protein 1b [Eucalyptus grandis]	TP1A_MALDO	Thaumatin-like protein 1a OS=Malus domestica GN=TL1 PE=1 SV=1	NA	NA	NA	NA	NA	NA
evm.model.Contig2.172	yellow	NA	NA	NA	NA	NA	NA	NA	NA	NA	NA
evm.model.Contig2.175	yellow	XP_023902773.1	XP_023902773.1 uncharacterized protein LOC112014614 [Quercus suber]	ETHA_MYCS2	FAD-containing monooxygenase EthA OS=Mycobacterium smegmatis (strain ATCC 700084 / mc(2)155) GN=ethA PE=3 SV=1	KOG1399	Secondary metabolites biosynthesis, transport and catabolism	GO:0055114(oxidation-reduction process)	-	GO:0016491(oxidoreductase activity)	NA
evm.model.Contig2.179	blue	GAQ86060.1	GAQ86060.1 hypothetical protein KFL_002680060 [Klebsormidium nitens]	PK1IP_HUMAN	p21-activated protein kinase-interacting protein 1 OS=Homo sapiens GN=PAK1IP1 PE=1 SV=2	KOG0294	Function unknown	-	-	GO:0005515(protein binding)	K14830 MAK11, PAK1IP1; protein MAK11
evm.model.Contig2.178	blue	ABR16326.1	ABR16326.1 unknown [Picea sitchensis]	SC61A_DICDI	Protein transport protein Sec61 subunit alpha OS=Dictyostelium discoideum GN=sec61a PE=3 SV=1	KOG1373	Intracellular trafficking, secretion, and vesicular transport; Posttranslational modification, protein turnover, chaperones	GO:0015031(protein transport)	GO:0016020(membrane)	-	K10956 SEC61A; protein transport protein SEC61 subunit alpha
evm.model.Contig3.1003	blue	AAP34174.1	AAP34174.1 C4-specific pyruvate orthophosphate dikinase [Miscanthus x giganteus]	PPDK2_MAIZE	Pyruvate, phosphate dikinase 2 OS=Zea mays GN=PPDK2 PE=1 SV=2	NA	NA	GO:0016310(phosphorylation)	-	GO:0016772(transferase activity, transferring phosphorus-containing groups),GO:0005524(ATP binding),GO:0016301(kinase activity)	K01006 ppdK; pyruvate, orthophosphate dikinase [EC:2.7.9.1]
evm.model.Contig3.1001	turquoise	OTG24976.1	OTG24976.1 putative translocon at the outer membrane of chloroplasts 64 [Helianthus annuus]	SPAG1_RAT	Sperm-associated antigen 1 OS=Rattus norvegicus GN=Spag1 PE=1 SV=1	KOG1124	General function prediction only	NA	NA	NA	K19870 SPAG1; sperm-associated antigen 1
evm.model.Contig6.562	turquoise	NA	NA	NA	NA	NA	NA	NA	NA	NA	NA
evm.model.Contig6.563	turquoise	NA	NA	NA	NA	NA	NA	NA	NA	NA	NA
evm.model.Contig6.560	turquoise	XP_023926302.1	XP_023926302.1 probable sugar phosphate/phosphate translocator At5g25400 [Quercus suber]	PT153_ARATH	Probable sugar phosphate/phosphate translocator At1g53660 OS=Arabidopsis thaliana GN=At1g53660 PE=3 SV=2	KOG1441	Amino acid transport and metabolism; Carbohydrate transport and metabolism	NA	NA	NA	NA
evm.model.Contig6.566	blue	XP_023915221.1	XP_023915221.1 abhydrolase domain-containing protein C22H12.03-like [Quercus suber]	ABHDB_DANRE	Alpha/beta hydrolase domain-containing protein 11 OS=Danio rerio GN=abhd11 PE=2 SV=1	KOG2382	General function prediction only	NA	NA	NA	K13703 ABHD11; abhydrolase domain-containing protein 11
evm.model.Contig6.565	turquoise	NA	NA	NA	NA	NA	NA	NA	NA	NA	NA
evm.model.Contig6.569	turquoise	XP_010521246.1	XP_010521246.1 PREDICTED: urease accessory protein F isoform X1 [Tarenaya hassleriana]	UREF_ARATH	Urease accessory protein F OS=Arabidopsis thaliana GN=UREF PE=2 SV=1	NA	NA	GO:0006807(nitrogen compound metabolic process)	-	GO:0016151(nickel cation binding)	K03188 ureF; urease accessory protein
evm.model.Contig92.10	blue	PSC75149.1	PSC75149.1 glyoxal reductase [Micractinium conductrix]	Y1918_MYCSJ	Uncharacterized oxidoreductase Mjls_1918 OS=Mycobacterium sp. (strain JLS) GN=Mjls_1918 PE=3 SV=1	KOG1577	General function prediction only	NA	NA	NA	NA
evm.model.Contig73.27	yellow	NA	NA	NA	NA	NA	NA	NA	NA	NA	NA
evm.model.Contig73.21	turquoise	NA	NA	NA	NA	NA	NA	NA	NA	NA	NA
evm.model.Contig1.793	blue	NA	NA	NA	NA	NA	NA	NA	NA	NA	NA
evm.model.Contig1.791	yellow	XP_009124069.1	XP_009124069.1 PREDICTED: LOW QUALITY PROTEIN: branched-chain-amino-acid aminotransferase-like protein 1 [Brassica rapa]	BCAL2_ARATH	Branched-chain-amino-acid aminotransferase-like protein 2 OS=Arabidopsis thaliana GN=At5g27410 PE=2 SV=1	KOG0975	Amino acid transport and metabolism	NA	NA	NA	K22696 EEF2KMT; protein-lysine N-methyltransferase EEF2KMT [EC:2.1.1.-]
evm.model.Contig1.796	blue	XP_007509480.1	XP_007509480.1 predicted protein [Bathycoccus prasinos]	CP511_ARATH	Sterol 14-demethylase OS=Arabidopsis thaliana GN=CYP51G1 PE=1 SV=1	KOG0684	Secondary metabolites biosynthesis, transport and catabolism	GO:0055114(oxidation-reduction process)	-	GO:0005506(iron ion binding),GO:0016705(oxidoreductase activity, acting on paired donors, with incorporation or reduction of molecular oxygen),GO:0020037(heme binding)	K05917 CYP51; sterol 14alpha-demethylase [EC:1.14.14.154]
evm.model.Contig1.797	blue	XP_001420297.1	XP_001420297.1 predicted protein [Ostreococcus lucimarinus CCE9901]	CP511_ARATH	Sterol 14-demethylase OS=Arabidopsis thaliana GN=CYP51G1 PE=1 SV=1	KOG0684	Secondary metabolites biosynthesis, transport and catabolism	GO:0055114(oxidation-reduction process)	-	GO:0005506(iron ion binding),GO:0016705(oxidoreductase activity, acting on paired donors, with incorporation or reduction of molecular oxygen),GO:0020037(heme binding)	K05917 CYP51; sterol 14alpha-demethylase [EC:1.14.14.154]
evm.model.Contig1.798	blue	XP_003061538.1	XP_003061538.1 predicted protein [Micromonas pusilla CCMP1545]	CP511_ARATH	Sterol 14-demethylase OS=Arabidopsis thaliana GN=CYP51G1 PE=1 SV=1	KOG0684	Secondary metabolites biosynthesis, transport and catabolism	GO:0055114(oxidation-reduction process)	-	GO:0005506(iron ion binding),GO:0016705(oxidoreductase activity, acting on paired donors, with incorporation or reduction of molecular oxygen),GO:0020037(heme binding)	K05917 CYP51; sterol 14alpha-demethylase [EC:1.14.14.154]
evm.model.Contig1.799	turquoise	NA	NA	SIGA_LISMO	RNA polymerase sigma factor SigA OS=Listeria monocytogenes serovar 1/2a (strain ATCC BAA-679 / EGD-e) GN=sigA PE=3 SV=1	NA	NA	GO:0006352(DNA-templated transcription, initiation),GO:0006355(regulation of transcription, DNA-templated)	-	GO:0003700(DNA-binding transcription factor activity)	K03086 rpoD; RNA polymerase primary sigma factor
evm.model.Contig83.15	turquoise	XP_005649419.1	XP_005649419.1 Rh-like protein/ammonium transporter [Coccomyxa subellipsoidea C-169]	RHAG_CANFA	Ammonium transporter Rh type A OS=Canis familiaris GN=RHAG PE=2 SV=1	KOG3796	General function prediction only; Intracellular trafficking, secretion, and vesicular transport	GO:0015696(ammonium transport)	GO:0016020(membrane)	GO:0008519(ammonium transmembrane transporter activity)	K06580 SLC42A, RHAG, RHBG, RHCG, CD241; ammonium transporter Rh
evm.model.Contig52.17	turquoise	NA	NA	NA	NA	NA	NA	NA	NA	NA	NA
evm.model.Contig52.15	turquoise	NA	NA	NA	NA	NA	NA	NA	NA	NA	NA
evm.model.Contig52.14	turquoise	NA	NA	MARH5_DANRE	E3 ubiquitin-protein ligase MARCH5 OS=Danio rerio GN=march5 PE=2 SV=1	KOG3053	Function unknown	-	-	GO:0008270(zinc ion binding),GO:0005515(protein binding)	NA
evm.model.Contig52.13	blue	NA	NA	NA	NA	KOG3710	Signal transduction mechanisms	NA	NA	NA	K11855 USP36_42; ubiquitin carboxyl-terminal hydrolase 36/42 [EC:3.4.19.12]
evm.model.Contig52.12	turquoise	XP_004253462.1	XP_004253462.1 uncharacterized protein LOC101248866 [Solanum lycopersicum]	ZDH1_STAAW	Zinc-type alcohol dehydrogenase-like protein MW2112 OS=Staphylococcus aureus (strain MW2) GN=MW2112 PE=3 SV=1	KOG1198	Energy production and conversion; General function prediction only	GO:0055114(oxidation-reduction process)	-	-	NA
evm.model.Contig52.11	blue	XP_004253462.1	XP_004253462.1 uncharacterized protein LOC101248866 [Solanum lycopersicum]	ZDH1_STAAW	Zinc-type alcohol dehydrogenase-like protein MW2112 OS=Staphylococcus aureus (strain MW2) GN=MW2112 PE=3 SV=1	KOG1198	Energy production and conversion; General function prediction only	GO:0055114(oxidation-reduction process)	-	-	NA
evm.model.Contig52.10	blue	XP_004253462.1	XP_004253462.1 uncharacterized protein LOC101248866 [Solanum lycopersicum]	ZDH1_STAEQ	Zinc-type alcohol dehydrogenase-like protein SERP1785 OS=Staphylococcus epidermidis (strain ATCC 35984 / RP62A) GN=SERP1785 PE=3 SV=1	KOG1198	Energy production and conversion; General function prediction only	GO:0055114(oxidation-reduction process)	-	-	NA
evm.model.Contig52.18	brown	XP_023919789.1	XP_023919789.1 uncharacterized protein LOC112031335 [Quercus suber]	XY11A_PSEXY	Bifunctional xylanase/deacetylase OS=Pseudobutyrivibrio xylanivorans GN=xyn11A PE=1 SV=2	NA	NA	GO:0005975(carbohydrate metabolic process)	-	GO:0016810(hydrolase activity, acting on carbon-nitrogen (but not peptide) bonds)	NA
evm.model.Contig21.208	turquoise	NA	NA	NA	NA	NA	NA	NA	NA	NA	NA
evm.model.Contig28.149	turquoise	NA	NA	NA	NA	NA	NA	NA	NA	NA	NA
evm.model.Contig21.190	turquoise	EEF27264.1	EEF27264.1 nhl repeat-containing protein, putative [Ricinus communis]	SLAP1_CLOTH	Cell surface glycoprotein 1 OS=Clostridium thermocellum (strain ATCC 27405 / DSM 1237 / NBRC 103400 / NCIMB 10682 / NRRL B-4536 / VPI 7372) GN=olpB PE=3 SV=2	KOG3544	Extracellular structures	NA	NA	NA	NA
evm.model.Contig21.205	blue	XP_003061850.1	XP_003061850.1 predicted protein [Micromonas pusilla CCMP1545]	UAP1_HUMAN	UDP-N-acetylhexosamine pyrophosphorylase OS=Homo sapiens GN=UAP1 PE=1 SV=3	KOG2388	Cell wall/membrane/envelope biogenesis	-	-	GO:0070569(uridylyltransferase activity)	K00972 UAP1; UDP-N-acetylglucosamine/UDP-N-acetylgalactosamine diphosphorylase [EC:2.7.7.23 2.7.7.83]
evm.model.Contig21.193	turquoise	NA	NA	NA	NA	NA	NA	NA	NA	NA	NA
evm.model.Contig21.202	yellow	NA	NA	NA	NA	NA	NA	NA	NA	NA	NA
evm.model.Contig1.424	blue	NA	NA	NA	NA	NA	NA	NA	NA	NA	NA
evm.model.Contig1.425	blue	XP_002504529.1	XP_002504529.1 predicted protein [Micromonas commoda]	SYY_MAGSA	Tyrosine--tRNA ligase OS=Magnetospirillum magneticum (strain AMB-1 / ATCC 700264) GN=tyrS PE=3 SV=1	KOG2623	Translation, ribosomal structure and biogenesis	GO:0006418(tRNA aminoacylation for protein translation)	-	GO:0003723(RNA binding),GO:0000166(nucleotide binding),GO:0004812(aminoacyl-tRNA ligase activity),GO:0005524(ATP binding)	K01866 YARS, tyrS; tyrosyl-tRNA synthetase [EC:6.1.1.1]
evm.model.Contig1.426	turquoise	NA	NA	NA	NA	NA	NA	NA	NA	NA	NA
evm.model.Contig1.427	blue	NA	NA	NA	NA	NA	NA	NA	NA	NA	NA
evm.model.Contig1.421	blue	ADE76388.1	ADE76388.1 unknown [Picea sitchensis]	DJ1B_ARATH	Protein DJ-1 homolog B OS=Arabidopsis thaliana GN=DJ1B PE=1 SV=1	KOG2764	General function prediction only; Defense mechanisms	NA	NA	NA	K03152 thiJ; protein deglycase [EC:3.5.1.124]
evm.model.Contig1.422	turquoise	XP_007140997.1	XP_007140997.1 hypothetical protein PHAVU_008G158500g [Phaseolus vulgaris]	DPO1_BACSU	DNA polymerase I OS=Bacillus subtilis (strain 168) GN=polA PE=3 SV=1	KOG0950	General function prediction only	GO:0006260(DNA replication)	-	GO:0003677(DNA binding),GO:0003887(DNA-directed DNA polymerase activity)	K02335 polA; DNA polymerase I [EC:2.7.7.7]
evm.model.Contig1.428	blue	NA	NA	NA	NA	NA	NA	NA	NA	NA	NA
evm.model.Contig1.429	blue	GAX79819.1	GAX79819.1 hypothetical protein CEUSTIGMA_g7259.t1 [Chlamydomonas eustigma]	UTP15_DANRE	U3 small nucleolar RNA-associated protein 15 homolog OS=Danio rerio GN=utp15 PE=2 SV=1	NA	NA	GO:0006364(rRNA processing)	GO:0005730(nucleolus)	GO:0005515(protein binding)	K14549 UTP15; U3 small nucleolar RNA-associated protein 15
evm.model.Contig21.194	blue	XP_002963748.2	XP_002963748.2 serine/arginine-rich SC35-like splicing factor SCL28 [Selaginella moellendorffii]	SL30A_ARATH	Serine/arginine-rich SC35-like splicing factor SCL30A OS=Arabidopsis thaliana GN=SCL30A PE=1 SV=1	KOG0118	General function prediction only	-	-	GO:0003676(nucleic acid binding)	K12900 FUSIP1; FUS-interacting serine-arginine-rich protein 1
evm.model.Contig13.219	blue	NA	NA	PGK2_METJA	2-phosphoglycerate kinase OS=Methanocaldococcus jannaschii (strain ATCC 43067 / DSM 2661 / JAL-1 / JCM 10045 / NBRC 100440) GN=pgk2 PE=3 SV=1	NA	NA	NA	NA	NA	K05715 2PGK; 2-phosphoglycerate kinase [EC:2.7.2.-]
evm.model.Contig1.1164	yellow	XP_016566408.1	XP_016566408.1 PREDICTED: GDT1-like protein 2, chloroplastic [Capsicum annuum]	GDT12_ARATH	GDT1-like protein 2, chloroplastic OS=Arabidopsis thaliana GN=At4g13590 PE=1 SV=2	KOG2881	Function unknown	NA	NA	NA	NA
evm.model.Contig1.1161	blue	NA	NA	NA	NA	NA	NA	NA	NA	NA	NA
evm.model.Contig13.213	turquoise	NA	NA	TBC23_HUMAN	TBC1 domain family member 23 OS=Homo sapiens GN=TBC1D23 PE=1 SV=3	NA	NA	NA	NA	NA	K22555 TBC1D23; TBC1 domain family member 23
evm.model.Contig13.212	green	XP_006849299.1	XP_006849299.1 alpha-L-fucosidase 2 isoform X1 [Amborella trichopoda]	FUCO2_ARATH	Alpha-L-fucosidase 2 OS=Arabidopsis thaliana GN=FUC95A PE=1 SV=1	NA	NA	NA	NA	NA	K15923 AXY8, FUC95A, afcA; alpha-L-fucosidase 2 [EC:3.2.1.51]
evm.model.Contig13.214	turquoise	XP_024988645.1	XP_024988645.1 ELMO domain-containing protein A-like isoform X1 [Cynara cardunculus var. scolymus]	ELMOB_DICDI	ELMO domain-containing protein B OS=Dictyostelium discoideum GN=elmoB PE=3 SV=1	KOG2998	Function unknown	NA	NA	NA	NA
evm.model.Contig13.217	brown	NA	NA	NA	NA	NA	NA	NA	NA	NA	NA
evm.model.Contig13.216	turquoise	NA	NA	NA	NA	NA	NA	NA	NA	NA	NA
evm.model.Contig4.351	blue	NA	NA	NA	NA	NA	NA	NA	NA	NA	NA
evm.model.Contig18.37	brown	NA	NA	NA	NA	NA	NA	GO:0055085(transmembrane transport)	GO:0016020(membrane)	-	NA
evm.model.Contig4.350	brown	XP_011082112.1	XP_011082112.1 DDB1- and CUL4-associated factor homolog 1 [Sesamum indicum]	VPRBP_MOUSE	Protein VPRBP OS=Mus musculus GN=Vprbp PE=1 SV=4	KOG1832	Cell cycle control, cell division, chromosome partitioning	NA	NA	NA	K11789 VPRBP, DCAF1; HIV-1 Vpr-binding protein [EC:2.7.11.1]
evm.model.Contig4.560	blue	PIN06377.1	PIN06377.1 hypothetical protein CDL12_21065 [Handroanthus impetiginosus]	NFYB9_ARATH	Nuclear transcription factor Y subunit B-9 OS=Arabidopsis thaliana GN=NFYB9 PE=1 SV=2	KOG0869	Transcription	NA	NA	NA	K08065 NFYB; nuclear transcription Y subunit beta
evm.model.Contig54.18	blue	XP_016494943.1	XP_016494943.1 PREDICTED: dual specificity protein phosphatase 1-like [Nicotiana tabacum]	DUS9_HUMAN	Dual specificity protein phosphatase 9 OS=Homo sapiens GN=DUSP9 PE=1 SV=1	KOG1717	Defense mechanisms	GO:0016311(dephosphorylation)	-	GO:0008138(protein tyrosine/serine/threonine phosphatase activity)	NA
evm.model.Contig19.109	turquoise	XP_005643940.1	XP_005643940.1 hypothetical protein COCSUDRAFT_44731 [Coccomyxa subellipsoidea C-169]	SLBP2_XENLA	Oocyte-specific histone RNA stem-loop-binding protein 2 OS=Xenopus laevis GN=slbp2 PE=2 SV=1	KOG3934	RNA processing and modification	-	-	GO:0003723(RNA binding)	K18710 SLBP; histone RNA hairpin-binding protein
evm.model.Contig19.106	turquoise	OAO89123.1	OAO89123.1 hypothetical protein AXX17_ATUG04220 [Arabidopsis thaliana]	NHL1_CAEEL	RING finger protein nhl-1 OS=Caenorhabditis elegans GN=nhl-1 PE=1 SV=2	KOG4659	Function unknown	NA	NA	NA	K12035 TRIM71; tripartite motif-containing protein 71 [EC:2.3.2.27]
evm.model.Contig19.105	blue	XP_006409185.2	XP_006409185.2 50S ribosomal protein L9, chloroplastic [Eutrema salsugineum]	RL9_NITWN	50S ribosomal protein L9 OS=Nitrobacter winogradskyi (strain Nb-255 / ATCC 25391) GN=rplI PE=3 SV=1	NA	NA	NA	NA	NA	K02939 RP-L9, MRPL9, rplI; large subunit ribosomal protein L9
evm.model.Contig18.34	blue	XP_024376062.1	XP_024376062.1 uncharacterized protein LOC112282557 [Physcomitrella patens]	RL28_PROM4	50S ribosomal protein L28 OS=Prochlorococcus marinus (strain MIT 9211) GN=rpmB PE=3 SV=1	NA	NA	-	-	GO:0003735(structural constituent of ribosome)	K02902 RP-L28, MRPL28, rpmB; large subunit ribosomal protein L28
evm.model.Contig19.100	yellow	NA	NA	NA	NA	NA	NA	NA	NA	NA	NA
evm.model.Contig33.148	blue	XP_011015255.1	XP_011015255.1 PREDICTED: uncharacterized protein LOC105118895 [Populus euphratica]	AIDB_ECOLI	Putative acyl-CoA dehydrogenase AidB OS=Escherichia coli (strain K12) GN=aidB PE=1 SV=3	KOG0137	Lipid transport and metabolism	GO:0055114(oxidation-reduction process)	-	GO:0016627(oxidoreductase activity, acting on the CH-CH group of donors)	K09456 aidB; putative acyl-CoA dehydrogenase
evm.model.Contig5.74	blue	NA	NA	ESA8C_TRYEQ	Putative adenylate cyclase regulatory protein OS=Trypanosoma equiperdum GN=ESAG8C PE=2 SV=1	NA	NA	NA	NA	NA	NA
evm.model.Contig4.498	brown	XP_022038860.1	XP_022038860.1 uncharacterized protein LOC110941524 [Helianthus annuus]	EPHX3_XENTR	Epoxide hydrolase 3 OS=Xenopus tropicalis GN=ephx3 PE=2 SV=1	KOG4178	Lipid transport and metabolism	NA	NA	NA	NA
evm.model.Contig4.499	turquoise	NA	NA	NA	NA	NA	NA	NA	NA	NA	NA
evm.model.Contig4.368	blue	XP_001422773.1	XP_001422773.1 predicted protein [Ostreococcus lucimarinus CCE9901]	NA	NA	NA	NA	NA	NA	NA	NA
evm.model.Contig4.369	turquoise	XP_010519426.1	XP_010519426.1 PREDICTED: calcineurin B-like protein 4 isoform X2 [Tarenaya hassleriana]	GUC1A_LITPI	Guanylyl cyclase-activating protein 1 OS=Lithobates pipiens GN=GUCA1A PE=2 SV=3	KOG0044	Signal transduction mechanisms	NA	NA	NA	K06268 PPP3R, CNB; serine/threonine-protein phosphatase 2B regulatory subunit
evm.model.Contig4.367	green	NA	NA	NA	NA	NA	NA	NA	NA	NA	NA
evm.model.Contig4.364	blue	XP_021804869.1	XP_021804869.1 aldehyde dehydrogenase family 7 member A1 [Prunus avium]	AL7A1_BOVIN	Alpha-aminoadipic semialdehyde dehydrogenase OS=Bos taurus GN=ALDH7A1 PE=2 SV=4	KOG2453	Energy production and conversion	GO:0055114(oxidation-reduction process)	-	GO:0016491(oxidoreductase activity)	K14085 ALDH7A1; aldehyde dehydrogenase family 7 member A1 [EC:1.2.1.31 1.2.1.8 1.2.1.3]
evm.model.Contig39.67	blue	PSC67503.1	PSC67503.1 ribosomal L1 [Micractinium conductrix]	RL1D1_PONAB	Ribosomal L1 domain-containing protein 1 OS=Pongo abelii GN=RSL1D1 PE=2 SV=2	NA	NA	NA	NA	NA	K14775 UTP30, RSL1D1; ribosome biogenesis protein UTP30
evm.model.Contig26.18	blue	KXZ56989.1	KXZ56989.1 hypothetical protein GPECTOR_1g894 [Gonium pectorale]	CAPSL_MOUSE	Calcyphosin-like protein OS=Mus musculus GN=Capsl PE=2 SV=4	KOG0032	Signal transduction mechanisms	NA	NA	NA	NA
evm.model.Contig24.109	turquoise	GAQ86768.1	GAQ86768.1 hypothetical protein KFL_003100050 [Klebsormidium nitens]	LYSG2_DICDI	Probable GH family 25 lysozyme 2 OS=Dictyostelium discoideum GN=DDB_G0274181 PE=3 SV=1	NA	NA	NA	NA	NA	NA
evm.model.Contig26.15	turquoise	NA	NA	NA	NA	NA	NA	NA	NA	NA	NA
evm.model.Contig26.16	turquoise	NA	NA	NA	NA	NA	NA	NA	NA	NA	NA
evm.model.Contig26.17	blue	XP_001416454.1	XP_001416454.1 predicted protein [Ostreococcus lucimarinus CCE9901]	ELOV2_MOUSE	Elongation of very long chain fatty acids protein 2 OS=Mus musculus GN=Elovl2 PE=1 SV=1	KOG3071	Lipid transport and metabolism	-	GO:0016021(integral component of membrane)	-	NA
evm.model.Contig5.72	blue	XP_023910253.1	XP_023910253.1 alpha-galactosidase 2-like [Quercus suber]	AGAL1_PEDPE	Alpha-galactosidase 1 OS=Pediococcus pentosaceus GN=agaR PE=3 SV=1	NA	NA	GO:0005975(carbohydrate metabolic process)	-	GO:0004557(alpha-galactosidase activity)	K07407 E3.2.1.22B, galA, rafA; alpha-galactosidase [EC:3.2.1.22]
evm.model.Contig24.105	turquoise	NA	NA	NA	NA	NA	NA	NA	NA	NA	NA
evm.model.Contig51.12	brown	BAK03058.1	BAK03058.1 predicted protein [Hordeum vulgare subsp. vulgare]	EPABB_XENLA	Embryonic polyadenylate-binding protein B OS=Xenopus laevis GN=epabp-b PE=2 SV=1	KOG0123	RNA processing and modification; Translation, ribosomal structure and biogenesis	-	-	GO:0003676(nucleic acid binding)	NA
evm.model.Contig51.13	brown	BAK03058.1	BAK03058.1 predicted protein [Hordeum vulgare subsp. vulgare]	NA	NA	NA	NA	-	-	GO:0003676(nucleic acid binding)	K12741 HNRNPA1_3; heterogeneous nuclear ribonucleoprotein A1/A3
evm.model.Contig8.292	green	NA	NA	ESIB_ECOL6	Secretory immunoglobulin A-binding protein EsiB OS=Escherichia coli O6:H1 (strain CFT073 / ATCC 700928 / UPEC) GN=esiB PE=1 SV=1	KOG1550	Cell wall/membrane/envelope biogenesis; Signal transduction mechanisms; Posttranslational modification, protein turnover, chaperones	NA	NA	NA	K07126 K07126; uncharacterized protein
evm.model.Contig4.563	turquoise	EYU45829.1	EYU45829.1 hypothetical protein MIMGU_mgv1a019588mg [Erythranthe guttata]	AB32G_ORYSJ	ABC transporter G family member 32 OS=Oryza sativa subsp. japonica GN=ABCG32 PE=2 SV=1	KOG0065	Secondary metabolites biosynthesis, transport and catabolism	-	GO:0016020(membrane)	GO:0005524(ATP binding),GO:0016887(ATPase activity)	NA
evm.model.Contig24.101	yellow	XP_024374329.1	XP_024374329.1 ATP-binding cassette sub-family A member 1-like [Physcomitrella patens]	ABCA2_RAT	ATP-binding cassette sub-family A member 2 OS=Rattus norvegicus GN=Abca2 PE=1 SV=1	KOG0059	Lipid transport and metabolism; General function prediction only	-	-	GO:0005524(ATP binding),GO:0016887(ATPase activity)	K05642 ABCA2; ATP-binding cassette, subfamily A (ABC1), member 2
evm.model.Contig25.164	brown	XP_005846070.1	XP_005846070.1 hypothetical protein CHLNCDRAFT_135909 [Chlorella variabilis]	YEPB_SCHPO	Uncharacterized beta-glucan synthesis-associated protein C23H3.11c OS=Schizosaccharomyces pombe (strain 972 / ATCC 24843) GN=SPAC23H3.11c PE=3 SV=1	NA	NA	NA	NA	NA	K21850 KRE6; beta-glucan synthesis-associated protein KRE6
evm.model.Contig25.165	blue	KDD76389.1	KDD76389.1 SKN1 beta-glucan synthesis-associated protein [Helicosporidium sp. ATCC 50920]	KRE6_YEAST	Beta-glucan synthesis-associated protein KRE6 OS=Saccharomyces cerevisiae (strain ATCC 204508 / S288c) GN=KRE6 PE=1 SV=2	NA	NA	NA	NA	NA	K21850 KRE6; beta-glucan synthesis-associated protein KRE6
evm.model.Contig25.166	brown	NA	NA	NA	NA	NA	NA	GO:0019310(inositol catabolic process),GO:0055114(oxidation-reduction process)	GO:0005737(cytoplasm)	GO:0005506(iron ion binding),GO:0050113(inositol oxygenase activity)	NA
evm.model.Contig4.564	turquoise	EYU45829.1	EYU45829.1 hypothetical protein MIMGU_mgv1a019588mg [Erythranthe guttata]	AB32G_ORYSJ	ABC transporter G family member 32 OS=Oryza sativa subsp. japonica GN=ABCG32 PE=2 SV=1	KOG0065	Secondary metabolites biosynthesis, transport and catabolism	-	GO:0016020(membrane)	GO:0005524(ATP binding),GO:0016887(ATPase activity)	NA
evm.model.Contig53.54	blue	RLN29362.1	RLN29362.1 hypothetical protein C2845_PM05G10530 [Panicum miliaceum]	NUCL2_ORYSJ	Nucleolin 2 OS=Oryza sativa subsp. japonica GN=Os04g0620700 PE=2 SV=2	KOG0118	General function prediction only	-	-	GO:0003676(nucleic acid binding),GO:0005515(protein binding)	K11294 NCL, NSR1; nucleolin
evm.model.Contig51.15	yellow	NA	NA	NA	NA	NA	NA	NA	NA	NA	NA
evm.model.Contig22.148	yellow	NA	NA	NA	NA	NA	NA	NA	NA	NA	NA
evm.model.Contig22.145	turquoise	NA	NA	NA	NA	NA	NA	NA	NA	NA	NA
evm.model.Contig22.141	turquoise	XP_004515368.1	XP_004515368.1 peptidyl-prolyl cis-trans isomerase FKBP20-2, chloroplastic [Cicer arietinum]	FK163_ARATH	Peptidyl-prolyl cis-trans isomerase FKBP16-3, chloroplastic OS=Arabidopsis thaliana GN=FKBP16-3 PE=1 SV=2	KOG0552	Posttranslational modification, protein turnover, chaperones	NA	NA	NA	NA
evm.model.Contig22.140	blue	XP_023909722.1	XP_023909722.1 uncharacterized protein LOC112021387 [Quercus suber]	DDH_ZYMMO	2-hydroxyacid dehydrogenase homolog OS=Zymomonas mobilis subsp. mobilis (strain ATCC 31821 / ZM4 / CP4) GN=ddh PE=3 SV=3	NA	NA	GO:0055114(oxidation-reduction process)	-	GO:0016616(oxidoreductase activity, acting on the CH-OH group of donors, NAD or NADP as acceptor),GO:0051287(NAD binding)	K03778 ldhA; D-lactate dehydrogenase [EC:1.1.1.28]
evm.model.Contig4.565	yellow	NA	NA	NA	NA	NA	NA	NA	NA	NA	NA
evm.model.Contig98.19	blue	XP_002501504.1	XP_002501504.1 predicted protein, partial [Micromonas commoda]	ARGI1_RAT	Arginase-1 OS=Rattus norvegicus GN=Arg1 PE=1 SV=2	KOG2965	Amino acid transport and metabolism	-	-	GO:0046872(metal ion binding)	K01476 E3.5.3.1, rocF, arg; arginase [EC:3.5.3.1]
evm.model.Contig6.643	turquoise	XP_024358373.1	XP_024358373.1 uncharacterized protein LOC112273631 [Physcomitrella patens]	AGC1_YEAST	Mitochondrial aspartate-glutamate transporter AGC1 OS=Saccharomyces cerevisiae (strain ATCC 204508 / S288c) GN=AGC1 PE=3 SV=1	KOG0751	Energy production and conversion	NA	NA	NA	K15105 SLC25A12_13, AGC; solute carrier family 25 (mitochondrial aspartate/glutamate transporter), member 12/13
evm.model.Contig44.94	blue	EFJ21652.1	EFJ21652.1 hypothetical protein SELMODRAFT_232899 [Selaginella moellendorffii]	PNO1_NEMVE	RNA-binding protein pno1 OS=Nematostella vectensis GN=pno1 PE=3 SV=1	KOG3273	Posttranslational modification, protein turnover, chaperones	-	-	GO:0003723(RNA binding)	K11884 PNO1, DIM2; RNA-binding protein PNO1
evm.model.Contig12.438	blue	NA	NA	NA	NA	NA	NA	NA	NA	NA	NA
evm.model.Contig12.439	blue	XP_001693724.1	XP_001693724.1 hypothetical protein CHLREDRAFT_143431 [Chlamydomonas reinhardtii]	KLC_DORPE	Kinesin light chain OS=Doryteuthis pealeii PE=2 SV=1	KOG1840	Cytoskeleton	NA	NA	NA	K19360 NPHP3; nephrocystin-3
evm.model.Contig58.94	turquoise	NA	NA	NA	NA	NA	NA	NA	NA	NA	NA
evm.model.Contig12.348	blue	OAO89109.1	OAO89109.1 hypothetical protein AXX17_ATUG04400 [Arabidopsis thaliana]	SLAP1_CLOTH	Cell surface glycoprotein 1 OS=Clostridium thermocellum (strain ATCC 27405 / DSM 1237 / NBRC 103400 / NCIMB 10682 / NRRL B-4536 / VPI 7372) GN=olpB PE=3 SV=2	KOG4659	Function unknown	-	-	GO:0005515(protein binding)	NA
evm.model.Contig12.349	blue	NA	NA	NA	NA	NA	NA	NA	NA	NA	NA
evm.model.Contig12.430	brown	PSC75442.1	PSC75442.1 P-loop containing nucleoside triphosphate hydrolase [Micractinium conductrix]	ZNFX1_MOUSE	NFX1-type zinc finger-containing protein 1 OS=Mus musculus GN=Znfx1 PE=1 SV=3	KOG1807	Replication, recombination and repair	NA	NA	NA	NA
evm.model.Contig12.431	blue	XP_013898452.1	XP_013898452.1 hypothetical protein MNEG_8530 [Monoraphidium neglectum]	NA	NA	NA	NA	NA	NA	NA	NA
evm.model.Contig12.433	yellow	XP_005645894.1	XP_005645894.1 hypothetical protein COCSUDRAFT_56571 [Coccomyxa subellipsoidea C-169]	NA	NA	KOG4735	Function unknown	NA	NA	NA	NA
evm.model.Contig12.342	yellow	PON52090.1	PON52090.1 hypothetical protein TorRG33x02_309310 [Trema orientale]	HGNAT_HUMAN	Heparan-alpha-glucosaminide N-acetyltransferase OS=Homo sapiens GN=HGSNAT PE=1 SV=2	KOG4683	Function unknown	NA	NA	NA	K10532 HGSNAT; heparan-alpha-glucosaminide N-acetyltransferase [EC:2.3.1.78]
evm.model.Contig7.8	turquoise	NA	NA	NA	NA	NA	NA	NA	NA	NA	NA
evm.model.Contig7.9	turquoise	GAX79654.1	GAX79654.1 hypothetical protein CEUSTIGMA_g7095.t1 [Chlamydomonas eustigma]	CFA57_HUMAN	Cilia- and flagella-associated protein 57 OS=Homo sapiens GN=CFAP57 PE=2 SV=3	NA	NA	NA	NA	NA	NA
evm.model.Contig7.1	green	NA	NA	NA	NA	NA	NA	NA	NA	NA	NA
evm.model.Contig7.6	brown	NA	NA	NA	NA	NA	NA	NA	NA	NA	NA
evm.model.Contig7.7	blue	ACN40777.1	ACN40777.1 unknown [Picea sitchensis]	EIF3E_ARATH	Eukaryotic translation initiation factor 3 subunit E OS=Arabidopsis thaliana GN=TIF3E1 PE=1 SV=1	KOG2758	Translation, ribosomal structure and biogenesis	NA	NA	NA	K03250 EIF3E, INT6; translation initiation factor 3 subunit E
evm.model.Contig7.4	yellow	NA	NA	NA	NA	NA	NA	NA	NA	NA	NA
evm.model.Contig7.5	brown	NA	NA	NA	NA	NA	NA	NA	NA	NA	NA
evm.model.Contig4.567	turquoise	XP_022752647.1	XP_022752647.1 ABC transporter G family member 31 isoform X2 [Durio zibethinus]	AB34G_ORYSJ	ABC transporter G family member 34 OS=Oryza sativa subsp. japonica GN=ABCG34 PE=3 SV=1	KOG0065	Secondary metabolites biosynthesis, transport and catabolism	-	GO:0016020(membrane)	GO:0005524(ATP binding),GO:0016887(ATPase activity)	NA
evm.model.Contig2.764	turquoise	GAQ81334.1	GAQ81334.1 hypothetical protein KFL_000770270 [Klebsormidium nitens]	NA	NA	NA	NA	NA	NA	NA	NA
evm.model.Contig2.766	brown	NA	NA	NA	NA	NA	NA	NA	NA	NA	NA
evm.model.Contig2.761	blue	XP_005651557.1	XP_005651557.1 hypothetical protein COCSUDRAFT_83572 [Coccomyxa subellipsoidea C-169]	RL19_ORITB	50S ribosomal protein L19 OS=Orientia tsutsugamushi (strain Boryong) GN=rplS PE=3 SV=1	KOG1698	Translation, ribosomal structure and biogenesis	GO:0006412(translation)	GO:0005622(intracellular),GO:0005840(ribosome)	GO:0003735(structural constituent of ribosome)	K02884 RP-L19, MRPL19, rplS; large subunit ribosomal protein L19
evm.model.Contig2.762	turquoise	NA	NA	NA	NA	NA	NA	NA	NA	NA	NA
evm.model.Contig44.96	blue	PNH06673.1	PNH06673.1 Phosphoglycerate kinase, chloroplastic [Tetrabaena socialis]	PGKH_VOLCA	Phosphoglycerate kinase, chloroplastic OS=Volvox carteri GN=PGK PE=2 SV=1	KOG1367	Carbohydrate transport and metabolism	GO:0006096(glycolytic process)	-	GO:0004618(phosphoglycerate kinase activity)	K00927 PGK, pgk; phosphoglycerate kinase [EC:2.7.2.3]
evm.model.Contig4.142	turquoise	KXZ55044.1	KXZ55044.1 hypothetical protein GPECTOR_3g203 [Gonium pectorale]	NA	NA	NA	NA	GO:0007165(signal transduction)	-	GO:0005515(protein binding)	NA
evm.model.Contig41.30	turquoise	AAB86496.1	AAB86496.1 calmodulin [Zea mays]	CALM_EUGGR	Calmodulin OS=Euglena gracilis PE=1 SV=2	KOG0027	Signal transduction mechanisms	-	-	GO:0005509(calcium ion binding)	K02183 CALM; calmodulin
evm.model.Contig8.242	blue	NA	NA	NA	NA	NA	NA	NA	NA	NA	NA
evm.model.Contig15.493	turquoise	GAX84568.1	GAX84568.1 hypothetical protein CEUSTIGMA_g11989.t1 [Chlamydomonas eustigma]	DUG3_YEAST	Probable glutamine amidotransferase DUG3 OS=Saccharomyces cerevisiae (strain ATCC 204508 / S288c) GN=DUG3 PE=1 SV=1	KOG1268	Cell wall/membrane/envelope biogenesis	NA	NA	NA	K18802 DUG3; glutamine amidotransferase
evm.model.Contig15.492	turquoise	XP_024372034.1	XP_024372034.1 dehydrogenase/reductase SDR family member 7-like [Physcomitrella patens]	DHRS7_HUMAN	Dehydrogenase/reductase SDR family member 7 OS=Homo sapiens GN=DHRS7 PE=1 SV=1	KOG1205	Secondary metabolites biosynthesis, transport and catabolism	NA	NA	NA	K11165 DHRS7; dehydrogenase/reductase SDR family member 7 [EC:1.1.-.-]
evm.model.Contig15.495	turquoise	NA	NA	NA	NA	NA	NA	NA	NA	NA	NA
evm.model.Contig15.497	blue	PSR94996.1	PSR94996.1 Transmembrane protein [Actinidia chinensis var. chinensis]	NA	NA	NA	NA	-	GO:0016021(integral component of membrane)	-	NA
evm.model.Contig15.496	blue	XP_005849936.1	XP_005849936.1 hypothetical protein CHLNCDRAFT_143265 [Chlorella variabilis]	Y1033_PYRAR	UPF0210 protein Pars_1033 OS=Pyrobaculum arsenaticum (strain DSM 13514 / JCM 11321) GN=Pars_1033 PE=3 SV=1	NA	NA	NA	NA	NA	K09157 K09157; uncharacterized protein
evm.model.Contig26.234	blue	ONK72864.1	ONK72864.1 uncharacterized protein A4U43_C04F24200 [Asparagus officinalis]	NOP13_YEAST	Nucleolar protein 13 OS=Saccharomyces cerevisiae (strain ATCC 204508 / S288c) GN=NOP13 PE=1 SV=2	KOG0118	General function prediction only	-	-	GO:0003676(nucleic acid binding)	NA
evm.model.Contig26.233	blue	KDD74363.1	KDD74363.1 hypothetical protein H632_c1370p0 [Helicosporidium sp. ATCC 50920]	PINX1_MOUSE	PIN2/TERF1-interacting telomerase inhibitor 1 OS=Mus musculus GN=Pinx1 PE=1 SV=2	KOG2809	RNA processing and modification; Cell cycle control, cell division, chromosome partitioning	-	-	GO:0003676(nucleic acid binding)	K11135 PINX1; Pin2-interacting protein X1
evm.model.Contig26.232	turquoise	XP_002504076.1	XP_002504076.1 thioredoxin [Micromonas commoda]	NXN_DANRE	Nucleoredoxin OS=Danio rerio GN=nxn PE=2 SV=1	KOG2501	General function prediction only	NA	NA	NA	K17609 NXN; nucleoredoxin [EC:1.8.1.8]
evm.model.Contig41.37	blue	NA	NA	PHOT2_ORYSJ	Phototropin-2 OS=Oryza sativa subsp. japonica GN=PHOT2 PE=1 SV=1	NA	NA	NA	NA	NA	NA
evm.model.Contig42.6	blue	XP_001701394.1	XP_001701394.1 flagellar associated protein [Chlamydomonas reinhardtii]	NA	NA	NA	NA	NA	NA	NA	NA
evm.model.Contig30.103	turquoise	GAQ83163.1	GAQ83163.1 4,5-DOPA dioxygenase extradiol [Klebsormidium nitens]	TAGC_DICDI	Serine protease/ABC transporter B family protein tagC OS=Dictyostelium discoideum GN=tagC PE=2 SV=2	NA	NA	GO:0006508(proteolysis)	-	GO:0004252(serine-type endopeptidase activity)	NA
evm.model.Contig2.541	yellow	NA	NA	GP157_HUMAN	Probable G-protein coupled receptor 157 OS=Homo sapiens GN=GPR157 PE=2 SV=2	NA	NA	GO:0007186(G-protein coupled receptor signaling pathway)	GO:0016021(integral component of membrane)	GO:0004930(G-protein coupled receptor activity)	K08467 GPR157; G protein-coupled receptor 157
evm.model.Contig2.544	blue	PNH04264.1	PNH04264.1 hypothetical protein TSOC_009590 [Tetrabaena socialis]	Y1145_VIBPA	UPF0225 protein VP1145 OS=Vibrio parahaemolyticus serotype O3:K6 (strain RIMD 2210633) GN=VP1145 PE=3 SV=1	NA	NA	NA	NA	NA	NA
evm.model.Contig2.819	brown	NA	NA	NA	NA	NA	NA	NA	NA	NA	NA
evm.model.Contig6.242	blue	XP_006842488.2	XP_006842488.2 uncharacterized protein LOC18432316 [Amborella trichopoda]	EFP_CYAP8	Elongation factor P OS=Cyanothece sp. (strain PCC 8801) GN=efp PE=3 SV=1	NA	NA	GO:0043043(peptide biosynthetic process),GO:0006414(translational elongation)	GO:0005737(cytoplasm)	GO:0003746(translation elongation factor activity)	K02356 efp; elongation factor P
evm.model.Contig67.48	brown	OAE27627.1	OAE27627.1 hypothetical protein AXG93_2520s1230 [Marchantia polymorpha subsp. ruderalis]	TM104_DICDI	Transmembrane protein 104 homolog OS=Dictyostelium discoideum GN=tmem104 PE=3 SV=1	NA	NA	NA	NA	NA	NA
evm.model.Contig67.49	turquoise	XP_009337393.1	XP_009337393.1 PREDICTED: AP-2 complex subunit alpha-1-like [Pyrus x bretschneideri]	AP2A2_ARATH	AP-2 complex subunit alpha-2 OS=Arabidopsis thaliana GN=ALPHAC-AD PE=1 SV=1	KOG1077	Intracellular trafficking, secretion, and vesicular transport	GO:0006886(intracellular protein transport),GO:0016192(vesicle-mediated transport)	GO:0030117(membrane coat),GO:0030131(clathrin adaptor complex)	-	K11824 AP2A; AP-2 complex subunit alpha
evm.model.Contig34.172	turquoise	NA	NA	NA	NA	NA	NA	NA	NA	NA	NA
evm.model.Contig44.91	blue	NA	NA	NA	NA	NA	NA	NA	NA	NA	NA
evm.model.Contig6.246	turquoise	GAQ79662.1	GAQ79662.1 hypothetical protein KFL_000350175 [Klebsormidium nitens]	XRRA1_MOUSE	X-ray radiation resistance-associated protein 1 OS=Mus musculus GN=Xrra1 PE=2 SV=1	KOG0619	General function prediction only	-	-	GO:0005515(protein binding)	NA
evm.model.Contig76.12	blue	XP_010471658.1	XP_010471658.1 PREDICTED: probable ubiquitin-conjugating enzyme E2 16 [Camelina sativa]	UBE2W_RAT	Ubiquitin-conjugating enzyme E2 W OS=Rattus norvegicus GN=Ube2w PE=2 SV=1	KOG0427	Posttranslational modification, protein turnover, chaperones	NA	NA	NA	NA
evm.model.Contig70.28	turquoise	XP_007510140.1	XP_007510140.1 predicted protein [Bathycoccus prasinos]	AURKA_MOUSE	Aurora kinase A OS=Mus musculus GN=Aurka PE=1 SV=1	KOG0580	Cell cycle control, cell division, chromosome partitioning	GO:0006468(protein phosphorylation)	-	GO:0004672(protein kinase activity),GO:0005524(ATP binding)	K11481 AURKA; aurora kinase A [EC:2.7.11.1]
evm.model.Contig36.59	turquoise	NA	NA	NA	NA	NA	NA	NA	NA	NA	NA
evm.model.Contig18.228	blue	NA	NA	SLAP1_CLOTH	Cell surface glycoprotein 1 OS=Clostridium thermocellum (strain ATCC 27405 / DSM 1237 / NBRC 103400 / NCIMB 10682 / NRRL B-4536 / VPI 7372) GN=olpB PE=3 SV=2	NA	NA	NA	NA	NA	NA
evm.model.Contig18.226	brown	XP_015583337.1	XP_015583337.1 heat stress transcription factor B-4 [Ricinus communis]	HSF1_BOVIN	Heat shock factor protein 1 OS=Bos taurus GN=HSF1 PE=2 SV=1	KOG0627	Transcription	GO:0006355(regulation of transcription, DNA-templated)	GO:0005634(nucleus)	GO:0003700(DNA-binding transcription factor activity),GO:0043565(sequence-specific DNA binding)	K09419 HSFF; heat shock transcription factor, other eukaryote
evm.model.Contig18.223	brown	PNH08707.1	PNH08707.1 hypothetical protein TSOC_004736 [Tetrabaena socialis]	NA	NA	NA	NA	NA	NA	NA	NA
evm.model.Contig18.222	brown	NA	NA	NA	NA	NA	NA	NA	NA	NA	NA
evm.model.Contig18.220	blue	NA	NA	NA	NA	NA	NA	NA	NA	NA	NA
evm.model.Contig1.169	blue	NA	NA	NA	NA	NA	NA	NA	NA	NA	NA
evm.model.Contig1.168	yellow	NA	NA	NA	NA	NA	NA	NA	NA	NA	NA
evm.model.Contig1.161	turquoise	XP_023872784.1	XP_023872784.1 bifunctional polynucleotide phosphatase/kinase-like [Quercus suber]	PNK1_SCHPO	Bifunctional polynucleotide phosphatase/kinase OS=Schizosaccharomyces pombe (strain 972 / ATCC 24843) GN=pnk1 PE=1 SV=2	NA	NA	NA	NA	NA	K08073 PNKP; bifunctional polynucleotide phosphatase/kinase [EC:3.1.3.32 2.7.1.78]
evm.model.Contig1.163	turquoise	XP_002502332.1	XP_002502332.1 voltage-gated ion channel superfamily, partial [Micromonas commoda]	KCNH2_CANFA	Potassium voltage-gated channel subfamily H member 2 OS=Canis familiaris GN=KCNH2 PE=2 SV=1	KOG0498	Inorganic ion transport and metabolism; Signal transduction mechanisms	GO:0006811(ion transport),GO:0055085(transmembrane transport)	GO:0016020(membrane)	GO:0005216(ion channel activity)	K04909 KCNH6, KV11.2; potassium voltage-gated channel Eag-related subfamily H member 6
evm.model.Contig1.162	brown	GAQ88533.1	GAQ88533.1 K+-channel ERG and related proteins [Klebsormidium nitens]	KCNH2_CHICK	Potassium voltage-gated channel subfamily H member 2 (Fragment) OS=Gallus gallus GN=KCNH2 PE=2 SV=1	KOG0498	Inorganic ion transport and metabolism; Signal transduction mechanisms	NA	NA	NA	K04905 KCNH2, KV11.1; potassium voltage-gated channel Eag-related subfamily H member 2
evm.model.Contig1.165	red	NA	NA	NA	NA	NA	NA	NA	NA	NA	NA
evm.model.Contig1.164	blue	NA	NA	NA	NA	NA	NA	NA	NA	NA	NA
evm.model.Contig17.80	brown	NA	NA	NA	NA	NA	NA	NA	NA	NA	NA
evm.model.Contig17.89	turquoise	NA	NA	NA	NA	NA	NA	NA	NA	NA	NA
evm.model.Contig44.93	blue	NA	NA	NA	NA	NA	NA	-	GO:0005743(mitochondrial inner membrane),GO:0061617(MICOS complex)	-	K17784 MINOS1, MOS1; mitochondrial inner membrane organizing system protein 1
evm.model.Contig6.356	yellow	XP_023897255.1	XP_023897255.1 nuclear distribution protein PAC1-like [Quercus suber]	LIS1_DROPS	Lissencephaly-1 homolog OS=Drosophila pseudoobscura pseudoobscura GN=Lis-1 PE=3 SV=1	KOG0295	Function unknown	-	-	GO:0005515(protein binding)	K16794 PAFAH1B1, LIS1; platelet-activating factor acetylhydrolase IB subunit alpha
evm.model.Contig96.6	turquoise	XP_026394456.1	XP_026394456.1 kinesin-like protein KIN-14R isoform X1 [Papaver somniferum]	KIFC3_MOUSE	Kinesin-like protein KIFC3 OS=Mus musculus GN=Kifc3 PE=1 SV=4	KOG0239	Cytoskeleton	GO:0007018(microtubule-based movement)	-	GO:0003777(microtubule motor activity),GO:0005524(ATP binding),GO:0008017(microtubule binding)	K10406 KIFC2_3; kinesin family member C2/C3
evm.model.Contig9.381	blue	KMZ57413.1	KMZ57413.1 putative methyltransferase family protein [Zostera marina]	NA	NA	KOG2793	RNA processing and modification	NA	NA	NA	K21805 METTL21C; protein N-lysine methyltransferase METTL21C [EC:2.1.1.-]
evm.model.Contig15.2	blue	AVY91676.1	AVY91676.1 acetyltransferase 1-like protein [Saccharum hybrid cultivar SP80-3280]	NAA16_MOUSE	N-alpha-acetyltransferase 16, NatA auxiliary subunit OS=Mus musculus GN=Naa16 PE=2 SV=1	KOG1156	Chromatin structure and dynamics	-	-	GO:0005515(protein binding)	K20792 NAA15_16; N-alpha-acetyltransferase 15/16, NatA auxiliary subunit
evm.model.Contig15.9	turquoise	PWA69804.1	PWA69804.1 histone H3-K56 acetyltransferase, RTT109 [Artemisia annua]	HAC1_ARATH	Histone acetyltransferase HAC1 OS=Arabidopsis thaliana GN=HAC1 PE=1 SV=2	KOG1778	Transcription	GO:0006355(regulation of transcription, DNA-templated),GO:0016573(histone acetylation)	GO:0005634(nucleus)	GO:0005515(protein binding),GO:0003712(transcription coregulator activity),GO:0004402(histone acetyltransferase activity),GO:0008270(zinc ion binding)	K04498 EP300, CREBBP, KAT3; E1A/CREB-binding protein [EC:2.3.1.48]
evm.model.Contig19.374	blue	NA	NA	NA	NA	NA	NA	NA	NA	NA	NA
evm.model.Contig19.375	yellow	XP_007509697.1	XP_007509697.1 predicted protein [Bathycoccus prasinos]	NA	NA	NA	NA	NA	NA	NA	NA
evm.model.Contig19.376	blue	XP_020590576.1	XP_020590576.1 probable serine acetyltransferase 4 [Phalaenopsis equestris]	SAT1_ARATH	Serine acetyltransferase 1, chloroplastic OS=Arabidopsis thaliana GN=SAT1 PE=1 SV=2	KOG4750	Amino acid transport and metabolism	GO:0006535(cysteine biosynthetic process from serine)	GO:0005737(cytoplasm)	GO:0009001(serine O-acetyltransferase activity)	K00640 cysE; serine O-acetyltransferase [EC:2.3.1.30]
evm.model.Contig1.309	turquoise	NA	NA	NA	NA	NA	NA	NA	NA	NA	NA
evm.model.Contig1.308	turquoise	NA	NA	SHOC2_NEMVE	Leucine-rich repeat protein soc-2 homolog OS=Nematostella vectensis GN=v1g189306 PE=3 SV=1	KOG0619	General function prediction only	-	-	GO:0005515(protein binding)	NA
evm.model.Contig1.305	turquoise	NA	NA	NA	NA	NA	NA	NA	NA	NA	NA
evm.model.Contig1.304	blue	NA	NA	NA	NA	NA	NA	NA	NA	NA	NA
evm.model.Contig1.307	turquoise	NA	NA	NA	NA	NA	NA	NA	NA	NA	NA
evm.model.Contig1.306	turquoise	ESR53462.1	ESR53462.1 hypothetical protein CICLE_v10019636mg [Citrus clementina]	AUHM_DICDI	Methylglutaconyl-CoA hydratase, mitochondrial OS=Dictyostelium discoideum GN=auh PE=3 SV=1	KOG1679	Lipid transport and metabolism	-	-	GO:0003824(catalytic activity)	K05607 AUH; methylglutaconyl-CoA hydratase [EC:4.2.1.18]
evm.model.Contig1.300	blue	XP_002501704.1	XP_002501704.1 cytochrome oxidase biogenesis family [Micromonas commoda]	ALB3_ARATH	Inner membrane protein ALBINO3, chloroplastic OS=Arabidopsis thaliana GN=ALB3 PE=1 SV=2	KOG1239	Intracellular trafficking, secretion, and vesicular transport; Posttranslational modification, protein turnover, chaperones	-	GO:0016021(integral component of membrane)	GO:0032977(membrane insertase activity)	K03217 yidC, spoIIIJ, OXA1, ccfA; YidC/Oxa1 family membrane protein insertase
evm.model.Contig1.303	yellow	XP_015627064.1	XP_015627064.1 protein S-acyltransferase 24 isoform X2 [Oryza sativa Japonica Group]	ZDHC2_ARATH	Probable protein S-acyltransferase 23 OS=Arabidopsis thaliana GN=PAT23 PE=2 SV=2	KOG0509	General function prediction only	-	-	GO:0005515(protein binding)	K20032 ZDHHC13_17, HIP14; palmitoyltransferase ZDHHC13/17 [EC:2.3.1.225]
evm.model.Contig6.179	blue	NA	NA	FXL20_HUMAN	F-box/LRR-repeat protein 20 OS=Homo sapiens GN=FBXL20 PE=1 SV=2	KOG4341	General function prediction only	-	-	GO:0005515(protein binding)	K10268 FBXL2_20; F-box and leucine-rich repeat protein 2/20
evm.model.Contig6.178	blue	BAJ94619.1	BAJ94619.1 predicted protein [Hordeum vulgare subsp. vulgare]	MFEA_DICDI	Peroxisomal multifunctional enzyme A OS=Dictyostelium discoideum GN=mfeA PE=2 SV=1	NA	NA	NA	NA	NA	K12405 HSD17B4; (3R)-3-hydroxyacyl-CoA dehydrogenase / 3a,7a,12a-trihydroxy-5b-cholest-24-enoyl-CoA hydratase / enoyl-CoA hydratase 2 [EC:1.1.1.- 4.2.1.107 4.2.1.119]
evm.model.Contig6.175	turquoise	GAX73655.1	GAX73655.1 hypothetical protein CEUSTIGMA_g1106.t1 [Chlamydomonas eustigma]	ARL13_CHLRE	ADP-ribosylation factor-like protein 13B OS=Chlamydomonas reinhardtii GN=ARL13 PE=1 SV=1	KOG0073	Cytoskeleton; Intracellular trafficking, secretion, and vesicular transport	-	-	GO:0005525(GTP binding)	K07943 ARL2; ADP-ribosylation factor-like protein 2
evm.model.Contig6.174	yellow	XP_017216203.1	XP_017216203.1 PREDICTED: serine hydroxymethyltransferase 4-like [Daucus carota subsp. sativus]	GLYC4_ARATH	Serine hydroxymethyltransferase 4 OS=Arabidopsis thaliana GN=SHM4 PE=1 SV=1	KOG2467	Amino acid transport and metabolism	NA	NA	NA	K00600 glyA, SHMT; glycine hydroxymethyltransferase [EC:2.1.2.1]
evm.model.Contig6.176	blue	XP_023908999.1	XP_023908999.1 cysteine dioxygenase-like [Quercus suber]	CDO_ARTBC	Cysteine dioxygenase OS=Arthroderma benhamiae (strain ATCC MYA-4681 / CBS 112371) GN=CDO1 PE=1 SV=2	KOG4064	Amino acid transport and metabolism	GO:0055114(oxidation-reduction process)	-	GO:0005506(iron ion binding),GO:0016702(oxidoreductase activity, acting on single donors with incorporation of molecular oxygen, incorporation of two atoms of oxygen)	K00456 CDO1; cysteine dioxygenase [EC:1.13.11.20]
evm.model.Contig6.171	brown	OAE26995.1	OAE26995.1 hypothetical protein AXG93_1774s1040 [Marchantia polymorpha subsp. ruderalis]	MET13_XENLA	Methyltransferase-like protein 13 OS=Xenopus laevis GN=mettl13 PE=2 SV=1	KOG2352	Amino acid transport and metabolism	NA	NA	NA	NA
evm.model.Contig5.512	blue	GAQ82831.1	GAQ82831.1 hypothetical protein KFL_001260010 [Klebsormidium nitens]	DER_ACAM1	GTPase Der OS=Acaryochloris marina (strain MBIC 11017) GN=der PE=3 SV=1	KOG1191	Translation, ribosomal structure and biogenesis	-	-	GO:0005525(GTP binding)	K03977 engA, der; GTPase
evm.model.Contig11.85	green	NA	NA	NA	NA	NA	NA	NA	NA	NA	NA
evm.model.Contig11.87	brown	PWA93755.1	PWA93755.1 uvrD-like Helicase, ATP-binding domain, P-loop containing nucleoside triphosphate hydrolase [Artemisia annua]	NA	NA	NA	NA	NA	NA	NA	K10706 SETX, ALS4; senataxin [EC:3.6.4.-]
evm.model.Contig11.86	green	NA	NA	NA	NA	NA	NA	NA	NA	NA	NA
evm.model.Contig11.81	yellow	NA	NA	PI5K8_ARATH	Phosphatidylinositol 4-phosphate 5-kinase 8 OS=Arabidopsis thaliana GN=PIP5K8 PE=1 SV=1	KOG0229	Signal transduction mechanisms	NA	NA	NA	NA
evm.model.Contig11.80	yellow	NA	NA	NA	NA	NA	NA	NA	NA	NA	NA
evm.model.Contig11.83	blue	NA	NA	NA	NA	NA	NA	GO:0006508(proteolysis)	-	GO:0008233(peptidase activity)	NA
evm.model.Contig11.82	blue	NA	NA	NA	NA	NA	NA	NA	NA	NA	NA
evm.model.Contig9.6	blue	NA	NA	NA	NA	NA	NA	NA	NA	NA	NA
evm.model.Contig9.7	blue	XP_026403299.1	XP_026403299.1 WD repeat-containing protein 3-like [Papaver somniferum]	WDR3_HUMAN	WD repeat-containing protein 3 OS=Homo sapiens GN=WDR3 PE=1 SV=1	KOG0306	RNA processing and modification	-	-	GO:0005515(protein binding)	K14556 DIP2, UTP12, WDR3; U3 small nucleolar RNA-associated protein 12
evm.model.Contig11.89	brown	XP_021679451.1	XP_021679451.1 uncharacterized protein LOC110664185 [Hevea brasiliensis]	TRNK1_HUMAN	TPR and ankyrin repeat-containing protein 1 OS=Homo sapiens GN=TRANK1 PE=2 SV=4	NA	NA	NA	NA	NA	NA
evm.model.Contig11.88	brown	XP_020535599.1	XP_020535599.1 uncharacterized protein LOC105635698, partial [Jatropha curcas]	MAA3_ARATH	Probable helicase MAGATAMA 3 OS=Arabidopsis thaliana GN=MAA3 PE=2 SV=1	KOG1801	RNA processing and modification	NA	NA	NA	K10706 SETX, ALS4; senataxin [EC:3.6.4.-]
evm.model.Contig11.172	turquoise	XP_007510682.1	XP_007510682.1 predicted protein [Bathycoccus prasinos]	NA	NA	NA	NA	NA	NA	NA	NA
evm.model.Contig10.451	blue	NA	NA	NA	NA	NA	NA	NA	NA	NA	NA
evm.model.Contig11.178	yellow	PNG99550.1	PNG99550.1 hypothetical protein TSOC_014669 [Tetrabaena socialis]	NA	NA	NA	NA	NA	NA	NA	NA
evm.model.Contig13.83	blue	NA	NA	NA	NA	NA	NA	GO:0007165(signal transduction)	-	GO:0005515(protein binding)	NA
evm.model.Contig13.82	red	XP_001697425.1	XP_001697425.1 predicted protein [Chlamydomonas reinhardtii]	P4H2_ARATH	Prolyl 4-hydroxylase 2 OS=Arabidopsis thaliana GN=P4H2 PE=1 SV=1	KOG1591	Amino acid transport and metabolism	GO:0055114(oxidation-reduction process)	-	GO:0016491(oxidoreductase activity)	K00472 P4HA; prolyl 4-hydroxylase [EC:1.14.11.2]
evm.model.Contig13.81	turquoise	XP_024390857.1	XP_024390857.1 zinc finger MYND domain-containing protein 10-like isoform X2 [Physcomitrella patens]	ZMY10_XENLA	Zinc finger MYND domain-containing protein 10 OS=Xenopus laevis GN=zmynd10 PE=2 SV=1	NA	NA	NA	NA	NA	NA
evm.model.Contig13.80	red	XP_001697425.1	XP_001697425.1 predicted protein [Chlamydomonas reinhardtii]	P4H8_ARATH	Probable prolyl 4-hydroxylase 8 OS=Arabidopsis thaliana GN=P4H8 PE=3 SV=1	KOG1591	Amino acid transport and metabolism	GO:0055114(oxidation-reduction process)	-	GO:0016491(oxidoreductase activity)	K00472 P4HA; prolyl 4-hydroxylase [EC:1.14.11.2]
evm.model.Contig45.68	blue	XP_002506085.1	XP_002506085.1 aldehyde reductase [Micromonas commoda]	XYL1_EMENI	Probable NAD(P)H-dependent D-xylose reductase xyl1 OS=Emericella nidulans (strain FGSC A4 / ATCC 38163 / CBS 112.46 / NRRL 194 / M139) GN=xyl1 PE=3 SV=1	KOG1577	General function prediction only	NA	NA	NA	K17743 XR; D-xylose reductase [EC:1.1.1.307]
evm.model.Contig45.69	blue	NA	NA	FER_GLEJA	Ferredoxin OS=Gleichenia japonica PE=1 SV=1	NA	NA	-	-	GO:0009055(electron transfer activity),GO:0051536(iron-sulfur cluster binding)	K02639 petF; ferredoxin
evm.model.Contig45.62	turquoise	XP_023907160.1	XP_023907160.1 tripeptidyl-peptidase sed2-like [Quercus suber]	TPP1_MACFA	Tripeptidyl-peptidase 1 OS=Macaca fascicularis GN=TPP1 PE=2 SV=2	NA	NA	-	-	GO:0008236(serine-type peptidase activity)	K01279 TPP1, CLN2; tripeptidyl-peptidase I [EC:3.4.14.9]
evm.model.Contig45.60	turquoise	RLM78159.1	RLM78159.1 U-box domain-containing protein 34-like [Panicum miliaceum]	WSDU1_HUMAN	WD repeat, SAM and U-box domain-containing protein 1 OS=Homo sapiens GN=WDSUB1 PE=1 SV=3	NA	NA	GO:0016567(protein ubiquitination)	-	GO:0004842(ubiquitin-protein transferase activity)	NA
evm.model.Contig45.64	turquoise	GAX80647.1	GAX80647.1 hypothetical protein CEUSTIGMA_g8082.t1 [Chlamydomonas eustigma]	NA	NA	NA	NA	NA	NA	NA	NA
evm.model.Contig34.56	turquoise	NA	NA	NA	NA	NA	NA	NA	NA	NA	NA
evm.model.Contig34.54	turquoise	XP_005644034.1	XP_005644034.1 hypothetical protein COCSUDRAFT_48964 [Coccomyxa subellipsoidea C-169]	RN123_MOUSE	E3 ubiquitin-protein ligase RNF123 OS=Mus musculus GN=Rnf123 PE=1 SV=1	KOG2242	RNA processing and modification	-	-	GO:0005515(protein binding)	K12169 KPC1, RNF123; Kip1 ubiquitination-promoting complex protein 1 [EC:2.3.2.27]
evm.model.Contig34.51	blue	GAQ83777.1	GAQ83777.1 diaminohydroxyphosphoribosylaminopyrimidine deaminase [Klebsormidium nitens]	RIBD_MAIZE	Riboflavin biosynthesis protein PYRD, chloroplastic OS=Zea mays GN=PYRD PE=2 SV=1	KOG1018	Nucleotide transport and metabolism	NA	NA	NA	K11752 ribD; diaminohydroxyphosphoribosylaminopyrimidine deaminase / 5-amino-6-(5-phosphoribosylamino)uracil reductase [EC:3.5.4.26 1.1.1.193]
evm.model.Contig34.50	blue	NA	NA	NA	NA	NA	NA	NA	NA	NA	NA
evm.model.Contig34.59	yellow	NA	NA	MRJP1_APIME	Major royal jelly protein 1 OS=Apis mellifera GN=MRJP1 PE=1 SV=1	NA	NA	NA	NA	NA	NA
evm.model.Contig7.226	brown	EPS69773.1	EPS69773.1 hypothetical protein M569_04991 [Genlisea aurea]	GMK1_ORYSJ	Guanylate kinase 1 OS=Oryza sativa subsp. japonica GN=GK1 PE=2 SV=2	KOG0707	Nucleotide transport and metabolism	NA	NA	NA	K00942 E2.7.4.8, gmk; guanylate kinase [EC:2.7.4.8]
evm.model.Contig17.164	turquoise	NA	NA	NA	NA	NA	NA	NA	NA	NA	NA
evm.model.Contig3.360	yellow	XP_005645516.1	XP_005645516.1 hypothetical protein COCSUDRAFT_83531 [Coccomyxa subellipsoidea C-169]	AMY_PSEHA	Alpha-amylase OS=Pseudoalteromonas haloplanktis GN=amy PE=1 SV=3	KOG2212	Carbohydrate transport and metabolism	GO:0005975(carbohydrate metabolic process)	-	GO:0003824(catalytic activity),GO:0043169(cation binding)	K01176 AMY, amyA, malS; alpha-amylase [EC:3.2.1.1]
evm.model.Contig81.24	brown	NA	NA	NA	NA	NA	NA	NA	NA	NA	NA
evm.model.Contig59.47	blue	GBG59302.1	GBG59302.1 hypothetical protein CBR_g32315 [Chara braunii]	COX12_YEAST	Cytochrome c oxidase subunit 6B OS=Saccharomyces cerevisiae (strain ATCC 204508 / S288c) GN=COX12 PE=1 SV=2	KOG3057	Energy production and conversion	-	GO:0005739(mitochondrion)	-	K02267 COX6B; cytochrome c oxidase subunit 6b
evm.model.Contig59.46	blue	NA	NA	COX5_ASPNG	Cytochrome c oxidase polypeptide 5, mitochondrial OS=Aspergillus niger GN=cox5 PE=3 SV=1	NA	NA	-	-	GO:0004129(cytochrome-c oxidase activity)	NA
evm.model.Contig23.129	brown	NA	NA	NA	NA	NA	NA	-	-	GO:0016787(hydrolase activity)	NA
evm.model.Contig23.125	turquoise	NA	NA	NA	NA	NA	NA	NA	NA	NA	NA
evm.model.Contig23.122	blue	PNH00058.1	PNH00058.1 Deoxynucleoside kinase, partial [Tetrabaena socialis]	DCK2_FOWPN	Probable deoxycytidine kinase FPV151 OS=Fowlpox virus (strain NVSL) GN=FPV151 PE=3 SV=1	KOG4235	Nucleotide transport and metabolism	NA	NA	NA	K00893 DCK; deoxycitidine kinase [EC:2.7.1.74]
evm.model.Contig23.123	turquoise	NA	NA	NA	NA	NA	NA	NA	NA	NA	NA
evm.model.Contig23.120	yellow	RMZ54595.1	RMZ54595.1 hypothetical protein APUTEX25_002181 [Auxenochlorella protothecoides]	NA	NA	NA	NA	GO:0055114(oxidation-reduction process)	-	GO:0016491(oxidoreductase activity)	NA
evm.model.Contig7.404	turquoise	NA	NA	NA	NA	NA	NA	NA	NA	NA	NA
evm.model.Contig34.139	brown	PKA64085.1	PKA64085.1 hypothetical protein AXF42_Ash005097 [Apostasia shenzhenica]	URED_ORYSI	Urease accessory protein D OS=Oryza sativa subsp. indica GN=URED PE=2 SV=1	NA	NA	GO:0006807(nitrogen compound metabolic process)	-	GO:0016151(nickel cation binding)	NA
evm.model.Contig7.405	yellow	NA	NA	PLC_BACTU	1-phosphatidylinositol phosphodiesterase OS=Bacillus thuringiensis PE=1 SV=1	NA	NA	NA	NA	NA	NA
evm.model.Contig34.135	turquoise	NA	NA	NA	NA	NA	NA	NA	NA	NA	NA
evm.model.Contig34.134	blue	XP_006343956.1	XP_006343956.1 PREDICTED: E3 ubiquitin-protein ligase At3g02290 [Solanum tuberosum]	NA	NA	KOG0800	Posttranslational modification, protein turnover, chaperones	NA	NA	NA	NA
evm.model.Contig32.23	turquoise	ADU04518.1	ADU04518.1 LhcSR [Ulva prolifera]	FCP_ISOGA	Fucoxanthin-chlorophyll a-c binding protein, chloroplastic OS=Isochrysis galbana GN=FCP PE=1 SV=1	NA	NA	NA	NA	NA	K08908 LHCA2; light-harvesting complex I chlorophyll a/b binding protein 2
evm.model.Contig34.130	yellow	PTQ31979.1	PTQ31979.1 hypothetical protein MARPO_0104s0015 [Marchantia polymorpha]	CATZ_HUMAN	Cathepsin Z OS=Homo sapiens GN=CTSZ PE=1 SV=1	KOG1543	Posttranslational modification, protein turnover, chaperones	GO:0006508(proteolysis)	-	GO:0008234(cysteine-type peptidase activity)	K08568 CTSZ; cathepsin X [EC:3.4.18.1]
evm.model.Contig7.407	blue	XP_023900952.1	XP_023900952.1 uncharacterized protein LOC112012805 [Quercus suber]	PLC_LISMO	1-phosphatidylinositol phosphodiesterase OS=Listeria monocytogenes serovar 1/2a (strain ATCC BAA-679 / EGD-e) GN=plcA PE=1 SV=1	NA	NA	NA	NA	NA	K01771 plc; 1-phosphatidylinositol phosphodiesterase [EC:4.6.1.13]
evm.model.Contig7.400	blue	XP_001422282.1	XP_001422282.1 predicted protein [Ostreococcus lucimarinus CCE9901]	NA	NA	KOG4698	Function unknown	-	-	GO:0016757(transferase activity, transferring glycosyl groups)	NA
evm.model.Contig7.401	blue	NA	NA	NA	NA	NA	NA	NA	NA	NA	NA
evm.model.Contig7.403	blue	OVA04022.1	OVA04022.1 ABC transporter-like [Macleaya cordata]	AB1A_ARATH	ABC transporter A family member 1 OS=Arabidopsis thaliana GN=ABCA1 PE=2 SV=2	KOG0059	Lipid transport and metabolism; General function prediction only	-	-	GO:0005524(ATP binding),GO:0016887(ATPase activity)	K05643 ABCA3; ATP-binding cassette, subfamily A (ABC1), member 3
evm.model.Contig3.365	brown	XP_020876430.1	XP_020876430.1 cell division cycle protein 123 homolog isoform X2 [Arabidopsis lyrata subsp. lyrata]	CD123_NEMVE	Cell division cycle protein 123 homolog OS=Nematostella vectensis GN=cdc123 PE=3 SV=1	KOG2983	Function unknown	NA	NA	NA	NA
evm.model.Contig68.5	turquoise	NA	NA	NA	NA	NA	NA	NA	NA	NA	NA
evm.model.Contig33.127	blue	XP_007511102.1	XP_007511102.1 16S ribosomal RNA methyltransferase RsmE [Bathycoccus prasinos]	RSME_MYCH2	Ribosomal RNA small subunit methyltransferase E OS=Mycoplasma hyopneumoniae (strain 232) GN=rsmE PE=3 SV=1	NA	NA	GO:0006364(rRNA processing)	-	GO:0008168(methyltransferase activity)	NA
evm.model.Contig8.249	turquoise	EEF27264.1	EEF27264.1 nhl repeat-containing protein, putative [Ricinus communis]	PKND_MYCTU	Serine/threonine-protein kinase PknD OS=Mycobacterium tuberculosis (strain ATCC 25618 / H37Rv) GN=pknD PE=1 SV=1	KOG2177	Posttranslational modification, protein turnover, chaperones	NA	NA	NA	NA
evm.model.Contig29.58	blue	NA	NA	NA	NA	NA	NA	NA	NA	NA	NA
evm.model.Contig29.103	blue	NA	NA	NPHP3_HUMAN	Nephrocystin-3 OS=Homo sapiens GN=NPHP3 PE=1 SV=1	KOG1840	Cytoskeleton	NA	NA	NA	K19360 NPHP3; nephrocystin-3
evm.model.Contig79.4	turquoise	NA	NA	NAGT1_DANRE	Sodium-dependent glucose transporter 1 OS=Danio rerio GN=naglt1 PE=2 SV=1	NA	NA	GO:0055085(transmembrane transport)	GO:0016021(integral component of membrane)	-	NA
evm.model.Contig32.33	turquoise	NA	NA	NA	NA	NA	NA	NA	NA	NA	NA
evm.model.Contig32.32	blue	PRW58584.1	PRW58584.1 glucuronokinase 1 isoform C [Chlorella sorokiniana]	NA	NA	NA	NA	NA	NA	NA	NA
evm.model.Contig2.1040	turquoise	NA	NA	NA	NA	NA	NA	NA	NA	NA	NA
evm.model.Contig2.1043	blue	XP_003080638.2	XP_003080638.2 Protein-L-isoaspartate(D-aspartate) O-methyltransferase [Ostreococcus tauri]	PIMT_OPITP	Protein-L-isoaspartate O-methyltransferase OS=Opitutus terrae (strain DSM 11246 / PB90-1) GN=pcm PE=3 SV=1	KOG1661	Posttranslational modification, protein turnover, chaperones	NA	NA	NA	K00573 E2.1.1.77, pcm; protein-L-isoaspartate(D-aspartate) O-methyltransferase [EC:2.1.1.77]
evm.model.Contig2.1044	yellow	XP_001421761.1	XP_001421761.1 predicted protein [Ostreococcus lucimarinus CCE9901]	Y1628_SYNP2	Uncharacterized protein SYNPCC7002_A1628 OS=Synechococcus sp. (strain ATCC 27264 / PCC 7002 / PR-6) GN=SYNPCC7002_A1628 PE=3 SV=2	KOG1344	Chromatin structure and dynamics	NA	NA	NA	NA
evm.model.Contig2.1048	blue	XP_011400576.1	XP_011400576.1 Adenylate kinase isoenzyme 6-like protein [Auxenochlorella protothecoides]	KAD6_HUMAN	Adenylate kinase isoenzyme 6 OS=Homo sapiens GN=AK6 PE=1 SV=1	KOG3347	Nucleotide transport and metabolism	NA	NA	NA	K18532 AK6, FAP7; adenylate kinase [EC:2.7.4.3]
evm.model.Contig6.387	turquoise	XP_007508031.1	XP_007508031.1 unknown protein [Bathycoccus prasinos]	TBL13_ARATH	Protein trichome birefringence-like 13 OS=Arabidopsis thaliana GN=TBL13 PE=2 SV=1	NA	NA	NA	NA	NA	NA
evm.model.Contig6.346	turquoise	NA	NA	NA	NA	NA	NA	NA	NA	NA	NA
evm.model.Contig3.12	turquoise	NA	NA	NA	NA	NA	NA	NA	NA	NA	NA
evm.model.Contig53.80	brown	XP_023919790.1	XP_023919790.1 uncharacterized protein LOC112031336 [Quercus suber]	ALKB2_BOVIN	DNA oxidative demethylase ALKBH2 OS=Bos taurus GN=ALKBH2 PE=2 SV=1	NA	NA	NA	NA	NA	K10859 ALKBH2; DNA oxidative demethylase [EC:1.14.11.33]
evm.model.Contig62.34	green	NA	NA	RBP2A_PLAF7	Reticulocyte-binding protein 2 homolog a OS=Plasmodium falciparum (isolate 3D7) GN=PF13_0198 PE=3 SV=1	NA	NA	NA	NA	NA	NA
evm.model.Contig62.35	brown	NA	NA	NA	NA	NA	NA	NA	NA	NA	NA
evm.model.Contig58.63	blue	NA	NA	NA	NA	NA	NA	NA	NA	NA	NA
evm.model.Contig33.120	turquoise	NA	NA	PPR42_MACFA	Protein phosphatase 1 regulatory subunit 42 OS=Macaca fascicularis GN=PPP1R42 PE=2 SV=1	KOG0531	Signal transduction mechanisms	NA	NA	NA	K17579 PPP1R42, LRRC67; protein phosphatase 1 regulatory subunit 42
evm.model.Contig14.386	turquoise	NA	NA	NA	NA	NA	NA	NA	NA	NA	NA
evm.model.Contig14.380	turquoise	KHG23471.1	KHG23471.1 Non-symbiotic hemoglobin 2 [Gossypium arboreum]	HBL2_BRANA	Non-symbiotic hemoglobin 2 OS=Brassica napus GN=HB2 PE=3 SV=1	KOG3378	Energy production and conversion	-	-	GO:0020037(heme binding)	NA
evm.model.Contig14.381	turquoise	NA	NA	HBL2_BRANA	Non-symbiotic hemoglobin 2 OS=Brassica napus GN=HB2 PE=3 SV=1	NA	NA	-	-	GO:0020037(heme binding)	NA
evm.model.Contig14.382	turquoise	NA	NA	BAHG_VITST	Bacterial hemoglobin OS=Vitreoscilla stercoraria GN=vhb PE=1 SV=1	NA	NA	NA	NA	NA	NA
evm.model.Contig8.36	turquoise	NA	NA	SLAP1_CLOTH	Cell surface glycoprotein 1 OS=Clostridium thermocellum (strain ATCC 27405 / DSM 1237 / NBRC 103400 / NCIMB 10682 / NRRL B-4536 / VPI 7372) GN=olpB PE=3 SV=2	KOG1216	Extracellular structures; Defense mechanisms	NA	NA	NA	NA
evm.model.Contig8.35	turquoise	XP_016750442.1	XP_016750442.1 PREDICTED: probable receptor-like protein kinase At1g80640 isoform X1 [Gossypium hirsutum]	GDT2_DICDI	Probable serine/threonine-protein kinase gdt2 OS=Dictyostelium discoideum GN=gdt2 PE=2 SV=1	KOG0194	Signal transduction mechanisms	GO:0006468(protein phosphorylation)	-	GO:0004672(protein kinase activity),GO:0005524(ATP binding)	NA
evm.model.Contig6.32	blue	XP_002505585.1	XP_002505585.1 predicted protein [Micromonas commoda]	NA	NA	NA	NA	NA	NA	NA	NA
evm.model.Contig8.30	turquoise	OAO89123.1	OAO89123.1 hypothetical protein AXX17_ATUG04220 [Arabidopsis thaliana]	TEN2_CHICK	Teneurin-2 OS=Gallus gallus GN=TENM2 PE=1 SV=1	KOG4659	Function unknown	NA	NA	NA	NA
evm.model.Contig3.666	turquoise	NA	NA	NA	NA	NA	NA	NA	NA	NA	NA
evm.model.Contig64.18	blue	NA	NA	NA	NA	NA	NA	NA	NA	NA	NA
evm.model.Contig80.5	turquoise	XP_021855760.1	XP_021855760.1 myosin-15 [Spinacia oleracea]	MYO5B_RAT	Unconventional myosin-Vb OS=Rattus norvegicus GN=Myo5b PE=1 SV=1	KOG0160	Cytoskeleton	-	GO:0016459(myosin complex)	GO:0005515(protein binding),GO:0003774(motor activity),GO:0005524(ATP binding)	K10357 MYO5; myosin V
evm.model.Contig86.24	yellow	AML77081.1	AML77081.1 putative LOV domain-containing protein [Interfilum paradoxum]	NA	NA	NA	NA	NA	NA	NA	NA
evm.model.Contig56.38	brown	NA	NA	Y319_RICBR	Putative ankyrin repeat protein RBE_0319 OS=Rickettsia bellii (strain RML369-C) GN=RBE_0319 PE=4 SV=1	KOG4412	Posttranslational modification, protein turnover, chaperones	-	-	GO:0005515(protein binding)	K16289 ANKK1; ankyrin repeat and protein kinase domain-containing protein 1 [EC:2.7.11.1]
evm.model.Contig7.422	brown	PNW79625.1	PNW79625.1 hypothetical protein CHLRE_08g360550v5 [Chlamydomonas reinhardtii]	ANIA_NEIMA	Copper-containing nitrite reductase OS=Neisseria meningitidis serogroup A / serotype 4A (strain Z2491) GN=aniA PE=3 SV=1	NA	NA	-	-	GO:0005507(copper ion binding)	K00368 nirK; nitrite reductase (NO-forming) [EC:1.7.2.1]
evm.model.Contig7.423	turquoise	NA	NA	MFSD8_XENLA	Major facilitator superfamily domain-containing protein 8 OS=Xenopus laevis GN=mfsd8 PE=2 SV=1	KOG2325	General function prediction only	GO:0055085(transmembrane transport)	GO:0016021(integral component of membrane)	-	K12307 MSFD8, CLN7; MFS transporter, ceroid-lipofuscinosis neuronal protein 7
evm.model.Contig7.421	turquoise	NA	NA	NA	NA	NA	NA	NA	NA	NA	NA
evm.model.Contig5.615	yellow	XP_009408240.1	XP_009408240.1 PREDICTED: sister-chromatid cohesion protein 3 [Musa acuminata subsp. malaccensis]	SCC3_ARATH	Sister-chromatid cohesion protein 3 OS=Arabidopsis thaliana GN=SCC3 PE=1 SV=2	KOG2011	Cell cycle control, cell division, chromosome partitioning	NA	NA	NA	K06671 STAG1_2, SCC3, IRR1; cohesin complex subunit SA-1/2
evm.model.Contig7.427	turquoise	BAK03025.1	BAK03025.1 predicted protein [Hordeum vulgare subsp. vulgare]	TPP1_MACFA	Tripeptidyl-peptidase 1 OS=Macaca fascicularis GN=TPP1 PE=2 SV=2	NA	NA	GO:0006508(proteolysis)	-	GO:0008236(serine-type peptidase activity),GO:0004252(serine-type endopeptidase activity)	K01279 TPP1, CLN2; tripeptidyl-peptidase I [EC:3.4.14.9]
evm.model.Contig7.424	green	NA	NA	NA	NA	NA	NA	NA	NA	NA	NA
evm.model.Contig7.425	blue	NA	NA	MOSC_RHIML	Membrane protein MosC OS=Rhizobium meliloti GN=mosC PE=4 SV=2	NA	NA	GO:0055085(transmembrane transport)	GO:0016021(integral component of membrane)	-	NA
evm.model.Contig4.706	turquoise	XP_007511661.1	XP_007511661.1 hypothetical protein BuboB_26000 [Bathycoccus prasinos]	HBAP1_RAT	HSPB1-associated protein 1 OS=Rattus norvegicus GN=Hspbap1 PE=1 SV=1	KOG2132	Chromatin structure and dynamics; Signal transduction mechanisms	NA	NA	NA	K19375 HSPBAP1; HSPB1-associated protein 1
evm.model.Contig17.158	blue	NA	NA	NA	NA	NA	NA	NA	NA	NA	NA
evm.model.Contig17.153	yellow	NA	NA	NA	NA	KOG1571	Posttranslational modification, protein turnover, chaperones	NA	NA	NA	NA
evm.model.Contig17.150	brown	OAE22436.1	OAE22436.1 hypothetical protein AXG93_2381s1320 [Marchantia polymorpha subsp. ruderalis]	NA	NA	NA	NA	GO:0006629(lipid metabolic process)	-	GO:0005525(GTP binding)	K18875 EDS1; enhanced disease susceptibility 1 protein
evm.model.Contig17.151	turquoise	NA	NA	ESA8C_TRYEQ	Putative adenylate cyclase regulatory protein OS=Trypanosoma equiperdum GN=ESAG8C PE=2 SV=1	NA	NA	NA	NA	NA	NA
evm.model.Contig17.157	blue	NA	NA	NA	NA	NA	NA	NA	NA	NA	NA
evm.model.Contig17.155	brown	XP_009403439.1	XP_009403439.1 PREDICTED: methylsterol monooxygenase 2-1-like [Musa acuminata subsp. malaccensis]	MSMO1_MOUSE	Methylsterol monooxygenase 1 OS=Mus musculus GN=Msmo1 PE=1 SV=1	KOG0873	Lipid transport and metabolism	GO:0008610(lipid biosynthetic process),GO:0055114(oxidation-reduction process)	-	GO:0005506(iron ion binding),GO:0016491(oxidoreductase activity)	K07750 MESO1, ERG25; methylsterol monooxygenase [EC:1.14.18.9]
evm.model.Contig6.383	blue	NA	NA	NA	NA	NA	NA	GO:0006487(protein N-linked glycosylation)	GO:0016020(membrane)	GO:0003830(beta-1,4-mannosylglycoprotein 4-beta-N-acetylglucosaminyltransferase activity)	K00737 MGAT3; beta-1,4-mannosyl-glycoprotein beta-1,4-N-acetylglucosaminyltransferase [EC:2.4.1.144]
evm.model.Contig4.707	blue	NA	NA	NA	NA	NA	NA	NA	NA	NA	NA
evm.model.Contig53.84	blue	NA	NA	NA	NA	NA	NA	NA	NA	NA	NA
evm.model.Contig56.33	brown	PNH09480.1	PNH09480.1 Glutaredoxin-C6 [Tetrabaena socialis]	GLRX1_RHIID	Glutaredoxin-1 OS=Rhizophagus irregularis (strain DAOM 181602 / DAOM 197198 / MUCL 43194) GN=GRX1 PE=2 SV=3	KOG1752	Posttranslational modification, protein turnover, chaperones	GO:0055085(transmembrane transport),GO:0045454(cell redox homeostasis)	GO:0016021(integral component of membrane)	GO:0009055(electron transfer activity),GO:0015035(protein disulfide oxidoreductase activity)	K03676 grxC, GLRX, GLRX2; glutaredoxin 3
evm.model.Contig4.656	blue	GAQ82646.1	GAQ82646.1 shikimate kinase [Klebsormidium nitens]	AROK_THEEB	Shikimate kinase OS=Thermosynechococcus elongatus (strain BP-1) GN=aroK PE=3 SV=1	NA	NA	NA	NA	NA	K00891 E2.7.1.71, aroK, aroL; shikimate kinase [EC:2.7.1.71]
evm.model.Contig58.36	yellow	PKI39755.1	PKI39755.1 hypothetical protein CRG98_039800 [Punica granatum]	ECHM_DICDI	Probable enoyl-CoA hydratase, mitochondrial OS=Dictyostelium discoideum GN=echs1 PE=3 SV=1	KOG1680	Lipid transport and metabolism	-	-	GO:0003824(catalytic activity)	K01692 paaF, echA; enoyl-CoA hydratase [EC:4.2.1.17]
evm.model.Contig56.34	yellow	NA	NA	NA	NA	NA	NA	NA	NA	NA	NA
evm.model.Contig35.84	turquoise	NA	NA	NA	NA	NA	NA	NA	NA	NA	NA
evm.model.Contig35.83	yellow	NA	NA	NA	NA	NA	NA	NA	NA	NA	NA
evm.model.Contig35.82	brown	NA	NA	NA	NA	NA	NA	NA	NA	NA	NA
evm.model.Contig35.80	brown	NA	NA	NA	NA	NA	NA	NA	NA	NA	NA
evm.model.Contig36.119	blue	GAX72567.1	GAX72567.1 hypothetical protein CEUSTIGMA_g23.t1 [Chlamydomonas eustigma]	NA	NA	NA	NA	NA	NA	NA	NA
evm.model.Contig28.49	turquoise	NA	NA	NA	NA	NA	NA	NA	NA	NA	NA
evm.model.Contig28.44	blue	XP_006350843.1	XP_006350843.1 PREDICTED: gibberellin 2-beta-dioxygenase 8 [Solanum tuberosum]	DIN11_ARATH	Probable 2-oxoglutarate-dependent dioxygenase DIN11 OS=Arabidopsis thaliana GN=DIN11 PE=2 SV=1	KOG0143	Secondary metabolites biosynthesis, transport and catabolism; General function prediction only	GO:0055114(oxidation-reduction process)	-	GO:0016491(oxidoreductase activity)	NA
evm.model.Contig28.46	turquoise	NA	NA	NA	NA	NA	NA	NA	NA	NA	NA
evm.model.Contig28.41	blue	XP_007508414.1	XP_007508414.1 predicted protein [Bathycoccus prasinos]	D4FAD_REBSA	Acyl-lipid (7-3)-desaturase OS=Rebecca salina GN=D4Des PE=1 SV=1	KOG4232	Lipid transport and metabolism	GO:0006629(lipid metabolic process)	-	-	K21737 ACET6, DES6; acyl-lipid Delta6-acetylenase / acyl-lipid (9-3)-desaturase [EC:1.14.19.38 1.14.19.47]
evm.model.Contig28.43	turquoise	NA	NA	NA	NA	NA	NA	NA	NA	NA	NA
evm.model.Contig31.194	blue	GBF99905.1	GBF99905.1 hypothetical protein Rsub_12813 [Raphidocelis subcapitata]	AVT6_YEAST	Vacuolar amino acid transporter 6 OS=Saccharomyces cerevisiae (strain ATCC 204508 / S288c) GN=AVT6 PE=1 SV=1	KOG1305	Amino acid transport and metabolism	NA	NA	NA	NA
evm.model.Contig31.193	turquoise	PRW39195.1	PRW39195.1 hypothetical protein C2E21_6907 [Chlorella sorokiniana]	NA	NA	NA	NA	NA	NA	NA	NA
evm.model.Contig31.190	blue	XP_010234745.2	XP_010234745.2 uncharacterized protein LOC100831265 isoform X1 [Brachypodium distachyon]	TRUA_LACJO	tRNA pseudouridine synthase A OS=Lactobacillus johnsonii (strain CNCM I-12250 / La1 / NCC 533) GN=truA PE=3 SV=1	KOG4393	RNA processing and modification; Translation, ribosomal structure and biogenesis	GO:0001522(pseudouridine synthesis),GO:0009451(RNA modification)	-	GO:0003723(RNA binding),GO:0009982(pseudouridine synthase activity)	K06173 truA, PUS1; tRNA pseudouridine38-40 synthase [EC:5.4.99.12]
evm.model.Contig3.930	turquoise	XP_012572210.1	XP_012572210.1 magnesium-dependent phosphatase 1-like [Cicer arietinum]	MGDP1_HUMAN	Magnesium-dependent phosphatase 1 OS=Homo sapiens GN=MDP1 PE=1 SV=1	NA	NA	-	-	GO:0016791(phosphatase activity)	K17619 MDP1; magnesium-dependent phosphatase 1 [EC:3.1.3.48 3.1.3.-]
evm.model.Contig22.8	yellow	NA	NA	NA	NA	NA	NA	NA	NA	NA	NA
evm.model.Contig3.934	turquoise	PRW20798.1	PRW20798.1 phosphatidylinositol 4-phosphate 5-kinase 9-like [Chlorella sorokiniana]	Y7588_DICDI	Probable phosphatidylinositol phosphate kinase DDB_G0267588 OS=Dictyostelium discoideum GN=DDB_G0267588 PE=1 SV=1	KOG0229	Signal transduction mechanisms	GO:0046488(phosphatidylinositol metabolic process)	-	GO:0016307(phosphatidylinositol phosphate kinase activity)	K00889 PIP5K; 1-phosphatidylinositol-4-phosphate 5-kinase [EC:2.7.1.68]
evm.model.Contig3.937	blue	XP_023908999.1	XP_023908999.1 cysteine dioxygenase-like [Quercus suber]	CDO1_DANRE	Cysteine dioxygenase type 1 OS=Danio rerio GN=cdo1 PE=2 SV=1	KOG4064	Amino acid transport and metabolism	GO:0055114(oxidation-reduction process)	-	GO:0005506(iron ion binding),GO:0016702(oxidoreductase activity, acting on single donors with incorporation of molecular oxygen, incorporation of two atoms of oxygen)	K00456 CDO1; cysteine dioxygenase [EC:1.13.11.20]
evm.model.Contig8.147	yellow	NA	NA	NA	NA	NA	NA	NA	NA	NA	NA
evm.model.Contig27.160	yellow	NA	NA	NA	NA	NA	NA	NA	NA	NA	NA
evm.model.Contig51.78	brown	NA	NA	NA	NA	NA	NA	NA	NA	NA	NA
evm.model.Contig8.143	yellow	XP_022859038.1	XP_022859038.1 protein BONZAI 3 isoform X1 [Olea europaea var. sylvestris]	CPNE5_MOUSE	Copine-5 OS=Mus musculus GN=Cpne5 PE=1 SV=1	KOG1327	Signal transduction mechanisms	NA	NA	NA	NA
evm.model.Contig16.249	brown	NA	NA	NA	NA	NA	NA	NA	NA	NA	NA
evm.model.Contig16.248	brown	NA	NA	NA	NA	NA	NA	NA	NA	NA	NA
evm.model.Contig75.42	turquoise	NA	NA	NA	NA	NA	NA	NA	NA	NA	NA
evm.model.Contig16.242	turquoise	NA	NA	NA	NA	NA	NA	NA	NA	NA	NA
evm.model.Contig16.241	turquoise	OAE26308.1	OAE26308.1 hypothetical protein AXG93_3040s1260 [Marchantia polymorpha subsp. ruderalis]	DAAF5_HUMAN	Dynein assembly factor 5, axonemal OS=Homo sapiens GN=DNAAF5 PE=1 SV=4	NA	NA	NA	NA	NA	K19759 DNAAF5; dynein assembly factor 5, axonemal
evm.model.Contig16.247	turquoise	NA	NA	NA	NA	NA	NA	-	-	GO:0005515(protein binding)	NA
evm.model.Contig16.246	blue	XP_023889186.1	XP_023889186.1 probable Delta(7)-sterol 5(6)-desaturase [Quercus suber]	ERG3_NEUCR	Probable Delta(7)-sterol 5(6)-desaturase OS=Neurospora crassa (strain ATCC 24698 / 74-OR23-1A / CBS 708.71 / DSM 1257 / FGSC 987) GN=NCU06207 PE=3 SV=1	KOG0873	Lipid transport and metabolism	GO:0008610(lipid biosynthetic process),GO:0055114(oxidation-reduction process)	-	GO:0005506(iron ion binding),GO:0016491(oxidoreductase activity)	K04713 SUR2; sphinganine C4-monooxygenase [EC:1.14.18.5]
evm.model.Contig16.244	yellow	NA	NA	NA	NA	NA	NA	NA	NA	NA	NA
evm.model.Contig2.159	blue	KMS65413.1	KMS65413.1 hypothetical protein BVRB_036240, partial [Beta vulgaris subsp. vulgaris]	NA	NA	NA	NA	NA	NA	NA	NA
evm.model.Contig6.500	blue	NA	NA	NA	NA	NA	NA	NA	NA	NA	NA
evm.model.Contig2.157	yellow	NA	NA	NA	NA	NA	NA	NA	NA	NA	NA
evm.model.Contig2.156	turquoise	XP_015884147.1	XP_015884147.1 large proline-rich protein bag6-B isoform X1 [Ziziphus jujuba]	DSK2_SCHPO	Deubiquitination-protection protein dph1 OS=Schizosaccharomyces pombe (strain 972 / ATCC 24843) GN=dph1 PE=3 SV=1	NA	NA	-	-	GO:0005515(protein binding)	NA
evm.model.Contig2.155	turquoise	XP_002502311.1	XP_002502311.1 kinesin-like protein FLA8 [Micromonas commoda]	KRP95_STRPU	Kinesin-II 95 kDa subunit OS=Strongylocentrotus purpuratus GN=KRP95 PE=1 SV=1	KOG4280	Cytoskeleton	GO:0007018(microtubule-based movement)	-	GO:0003777(microtubule motor activity),GO:0005524(ATP binding),GO:0008017(microtubule binding)	K20196 KIF3B; kinesin family member 3B
evm.model.Contig2.154	yellow	NA	NA	AMPG4_RICCN	Putative transporter AmpG 4 OS=Rickettsia conorii (strain ATCC VR-613 / Malish 7) GN=ampG4 PE=3 SV=1	NA	NA	NA	NA	NA	NA
evm.model.Contig3.248	yellow	NA	NA	YPT2_ECOLX	Uncharacterized 31.7 kDa protein in traX-finO intergenic region OS=Escherichia coli PE=3 SV=1	NA	NA	-	-	GO:0016787(hydrolase activity)	NA
evm.model.Contig20.40	yellow	NA	NA	NA	NA	NA	NA	NA	NA	NA	NA
evm.model.Contig3.243	turquoise	XP_007509200.1	XP_007509200.1 predicted protein [Bathycoccus prasinos]	NA	NA	NA	NA	NA	NA	NA	NA
evm.model.Contig3.240	yellow	NA	NA	NA	NA	NA	NA	NA	NA	NA	NA
evm.model.Contig14.35	turquoise	NA	NA	NA	NA	NA	NA	NA	NA	NA	NA
evm.model.Contig3.244	turquoise	NA	NA	NA	NA	NA	NA	NA	NA	NA	NA
evm.model.Contig3.245	turquoise	KXZ55801.1	KXZ55801.1 hypothetical protein GPECTOR_2g1351 [Gonium pectorale]	LIMKA_DICDI	Probable LIM domain-containing serine/threonine-protein kinase DDB_G0287001 OS=Dictyostelium discoideum GN=DDB_G0287001 PE=3 SV=1	KOG0192	Signal transduction mechanisms	GO:0006468(protein phosphorylation)	-	GO:0004672(protein kinase activity),GO:0005524(ATP binding)	NA
evm.model.Contig20.23	turquoise	XP_012440842.1	XP_012440842.1 PREDICTED: fruit protein pKIWI502 [Gossypium raimondii]	K502_ACTDE	Fruit protein pKIWI502 OS=Actinidia deliciosa GN=pKIWI502 PE=2 SV=1	NA	NA	GO:0055114(oxidation-reduction process)	-	GO:0016491(oxidoreductase activity)	NA
evm.model.Contig20.21	turquoise	NA	NA	NA	NA	NA	NA	NA	NA	NA	NA
evm.model.Contig20.24	blue	XP_024540226.1	XP_024540226.1 uncharacterized protein LOC9634821 [Selaginella moellendorffii]	DHKK_DICDI	Hybrid signal transduction histidine kinase K OS=Dictyostelium discoideum GN=dhkK PE=1 SV=1	KOG0519	Signal transduction mechanisms	GO:0000160(phosphorelay signal transduction system)	-	-	NA
evm.model.Contig1.741	yellow	RAL40557.1	RAL40557.1 hypothetical protein DM860_006627 [Cuscuta australis]	SAG39_ORYSJ	Senescence-specific cysteine protease SAG39 OS=Oryza sativa subsp. japonica GN=SAG39 PE=2 SV=2	KOG1543	Posttranslational modification, protein turnover, chaperones	GO:0006508(proteolysis)	-	GO:0008234(cysteine-type peptidase activity)	NA
evm.model.Contig4.546	yellow	XP_023870835.1	XP_023870835.1 uncharacterized membrane protein C365.16-like [Quercus suber]	YGRG_SCHPO	Uncharacterized membrane protein C365.16 OS=Schizosaccharomyces pombe (strain 972 / ATCC 24843) GN=SPBC365.16 PE=4 SV=1	NA	NA	NA	NA	NA	NA
evm.model.Contig1.964	turquoise	NA	NA	RINI_MOUSE	Ribonuclease inhibitor OS=Mus musculus GN=Rnh1 PE=1 SV=1	KOG4308	Function unknown	-	-	GO:0005515(protein binding)	K22614 NLRC3, NOD3; NLR family CARD domain-containing protein 3
evm.model.Contig15.111	blue	NA	NA	NA	NA	NA	NA	NA	NA	NA	NA
evm.model.Contig15.112	turquoise	XP_023916114.1	XP_023916114.1 H(+)/Cl(-) exchange transporter 5-like [Quercus suber]	CLCF_DICDI	Chloride channel protein F OS=Dictyostelium discoideum GN=clcF PE=3 SV=1	KOG0476	Inorganic ion transport and metabolism	GO:0006821(chloride transport),GO:0055085(transmembrane transport)	GO:0016020(membrane)	GO:0005247(voltage-gated chloride channel activity)	NA
evm.model.Contig1.743	blue	NA	NA	NA	NA	NA	NA	GO:0006412(translation)	GO:0015934(large ribosomal subunit)	GO:0003735(structural constituent of ribosome)	NA
evm.model.Contig15.117	turquoise	EPS71979.1	EPS71979.1 hypothetical protein M569_02776, partial [Genlisea aurea]	CCT14_ORYSJ	Cyclin-T1-4 OS=Oryza sativa subsp. japonica GN=CYCT1-1 PE=2 SV=1	KOG0834	Cell cycle control, cell division, chromosome partitioning	NA	NA	NA	K15188 CCNT; cyclin T
evm.model.Contig15.118	turquoise	XP_011624095.1	XP_011624095.1 E3 ubiquitin-protein ligase PRT6 isoform X3 [Amborella trichopoda]	UBR1_DROME	E3 ubiquitin-protein ligase UBR1 OS=Drosophila melanogaster GN=UBR1 PE=2 SV=2	KOG1140	Posttranslational modification, protein turnover, chaperones	-	-	GO:0008270(zinc ion binding)	K10626 UBR2; E3 ubiquitin-protein ligase UBR2 [EC:2.3.2.27]
evm.model.Contig15.119	turquoise	NA	NA	Y045_METMA	Putative ankyrin repeat protein MM_0045 OS=Methanosarcina mazei (strain ATCC BAA-159 / DSM 3647 / Goe1 / Go1 / JCM 11833 / OCM 88) GN=MM_0045 PE=3 SV=1	KOG4177	Cell wall/membrane/envelope biogenesis	-	-	GO:0005515(protein binding)	K10380 ANK; ankyrin
evm.model.Contig36.37	turquoise	AML78923.1	AML78923.1 putative LOV domain-containing protein [Neochlorosarcina sp. BC-2016]	PHOT_LISMO	Blue-light photoreceptor OS=Listeria monocytogenes serovar 1/2a (strain ATCC BAA-679 / EGD-e) GN=lmo0799 PE=3 SV=1	NA	NA	NA	NA	NA	K20715 PHOT; phototropin [EC:2.7.11.1]
evm.model.Contig5.582	green	XP_004511933.1	XP_004511933.1 heat stress transcription factor B-1 [Cicer arietinum]	HSF2_CHICK	Heat shock factor protein 2 OS=Gallus gallus GN=HSF2 PE=2 SV=1	KOG0627	Transcription	GO:0006355(regulation of transcription, DNA-templated)	GO:0005634(nucleus)	GO:0003700(DNA-binding transcription factor activity),GO:0043565(sequence-specific DNA binding)	K09419 HSFF; heat shock transcription factor, other eukaryote
evm.model.Contig78.25	turquoise	NA	NA	NA	NA	NA	NA	NA	NA	NA	NA
evm.model.Contig11.281	turquoise	NA	NA	NA	NA	NA	NA	-	-	GO:0005515(protein binding)	NA
evm.model.Contig28.161	blue	NP_001307223.1	NP_001307223.1 uncharacterized protein LOC100382659 [Zea mays]	RK12_PYRYE	50S ribosomal protein L12, chloroplastic OS=Pyropia yezoensis GN=rpl12 PE=3 SV=1	KOG1715	Translation, ribosomal structure and biogenesis	GO:0006412(translation)	GO:0016020(membrane),GO:0016021(integral component of membrane)	GO:0003735(structural constituent of ribosome)	NA
evm.model.Contig28.160	turquoise	NA	NA	NA	NA	NA	NA	NA	NA	NA	NA
evm.model.Contig28.163	brown	XP_007512169.1	XP_007512169.1 hypothetical protein Bathy07g00310 [Bathycoccus prasinos]	NA	NA	NA	NA	NA	NA	NA	NA
evm.model.Contig28.166	turquoise	XP_024358015.1	XP_024358015.1 radial spoke protein 14-like isoform X3 [Physcomitrella patens]	RSP14_HUMAN	Radial spoke head 14 homolog OS=Homo sapiens GN=RSPH14 PE=1 SV=1	KOG0167	Function unknown	NA	NA	NA	NA
evm.model.Contig28.168	blue	PPR82438.1	PPR82438.1 hypothetical protein GOBAR_AA38273 [Gossypium barbadense]	PPT3_ORYSJ	Phosphoenolpyruvate/phosphate translocator 3, chloroplastic OS=Oryza sativa subsp. japonica GN=PPT3 PE=2 SV=1	KOG1441	Amino acid transport and metabolism; Carbohydrate transport and metabolism	NA	NA	NA	K15283 SLC35E1; solute carrier family 35, member E1
evm.model.Contig35.60	yellow	NA	NA	NA	NA	NA	NA	-	-	GO:0016757(transferase activity, transferring glycosyl groups)	NA
evm.model.Contig53.48	blue	NA	NA	NA	NA	NA	NA	NA	NA	NA	NA
evm.model.Contig35.62	brown	NA	NA	NA	NA	NA	NA	NA	NA	NA	NA
evm.model.Contig19.299	brown	NA	NA	NA	NA	NA	NA	NA	NA	NA	NA
evm.model.Contig19.297	turquoise	NA	NA	NA	NA	NA	NA	NA	NA	NA	NA
evm.model.Contig19.296	yellow	NA	NA	NA	NA	NA	NA	NA	NA	NA	NA
evm.model.Contig19.295	blue	EEF27907.1	EEF27907.1 2,5-dichloro-2,5-cyclohexadiene-1,4-diol dehydrogenase, putative [Ricinus communis]	LINC_SPHPI	2,5-dichloro-2,5-cyclohexadiene-1,4-diol dehydrogenase OS=Sphingomonas paucimobilis GN=linC PE=2 SV=1	KOG0725	General function prediction only	NA	NA	NA	NA
evm.model.Contig19.294	brown	KXZ50142.1	KXZ50142.1 hypothetical protein GPECTOR_17g778 [Gonium pectorale]	FAD1_DANRE	FAD synthase OS=Danio rerio GN=flad1 PE=2 SV=1	KOG2644	Coenzyme transport and metabolism; Amino acid transport and metabolism	NA	NA	NA	K00953 FLAD1; FAD synthetase [EC:2.7.7.2]
evm.model.Contig19.291	blue	NA	NA	NA	NA	NA	NA	NA	NA	NA	NA
evm.model.Contig19.120	blue	GAQ82649.1	GAQ82649.1 methyltransferase [Klebsormidium nitens]	YLBH_BACSU	Putative rRNA methyltransferase YlbH OS=Bacillus subtilis (strain 168) GN=ylbH PE=3 SV=2	NA	NA	NA	NA	NA	NA
evm.model.Contig1.448	turquoise	NA	NA	NA	NA	NA	NA	NA	NA	NA	NA
evm.model.Contig1.449	yellow	NA	NA	NA	NA	NA	NA	NA	NA	NA	NA
evm.model.Contig1.447	blue	NA	NA	NA	NA	NA	NA	NA	NA	NA	NA
evm.model.Contig1.444	brown	XP_009348175.1	XP_009348175.1 PREDICTED: sterol 24-C-methyltransferase-like [Pyrus x bretschneideri]	Y1106_OCEIH	Uncharacterized methyltransferase OB1106 OS=Oceanobacillus iheyensis (strain DSM 14371 / JCM 11309 / KCTC 3954 / HTE831) GN=OB1106 PE=3 SV=1	NA	NA	NA	NA	NA	NA
evm.model.Contig1.442	turquoise	NA	NA	NA	NA	NA	NA	NA	NA	NA	NA
evm.model.Contig1.440	turquoise	XP_002506162.1	XP_002506162.1 filamin like protein [Micromonas commoda]	GPR98_DANRE	G-protein coupled receptor 98 OS=Danio rerio GN=gpr98 PE=2 SV=1	KOG1218	Signal transduction mechanisms	GO:0007154(cell communication)	GO:0016021(integral component of membrane)	-	K05349 bglX; beta-glucosidase [EC:3.2.1.21]
evm.model.Contig1.441	blue	KMZ59747.1	KMZ59747.1 hypothetical protein ZOSMA_65G00800 [Zostera marina]	NUDT8_MOUSE	Nucleoside diphosphate-linked moiety X motif 8, mitochondrial OS=Mus musculus GN=Nudt8 PE=1 SV=1	KOG3069	Replication, recombination and repair	-	-	GO:0016787(hydrolase activity)	K18665 NUDT8; nudix motif 8 [EC:3.6.1.-]
evm.model.Contig1.1149	blue	NA	NA	NA	NA	NA	NA	NA	NA	NA	NA
evm.model.Contig1.1148	blue	EFJ31134.1	EFJ31134.1 hypothetical protein SELMODRAFT_409075 [Selaginella moellendorffii]	PCH2_ARATH	Pachytene checkpoint protein 2 homolog OS=Arabidopsis thaliana GN=At4g24710 PE=2 SV=1	KOG0744	Posttranslational modification, protein turnover, chaperones	-	-	GO:0005524(ATP binding)	K22399 TRIP13; pachytene checkpoint protein 2
evm.model.Contig4.168	yellow	NA	NA	NA	NA	NA	NA	NA	NA	NA	NA
evm.model.Contig4.169	brown	XP_023911845.1	XP_023911845.1 uncharacterized protein LOC112023477 [Quercus suber]	Y584_MYCTU	Uncharacterized glycosidase Rv0584 OS=Mycobacterium tuberculosis (strain ATCC 25618 / H37Rv) GN=Rv0584 PE=3 SV=1	NA	NA	NA	NA	NA	NA
evm.model.Contig1.1141	yellow	NA	NA	NA	NA	NA	NA	NA	NA	NA	NA
evm.model.Contig1.1140	brown	PNH10540.1	PNH10540.1 hypothetical protein TSOC_002728 [Tetrabaena socialis]	NA	NA	NA	NA	NA	NA	NA	NA
evm.model.Contig1.1143	brown	AML77886.1	AML77886.1 putative LOV domain-containing protein [Eremosphaera viridis]	LOVHK_RHIL3	Blue-light-activated histidine kinase OS=Rhizobium leguminosarum bv. viciae (strain 3841) GN=lov PE=1 SV=1	NA	NA	NA	NA	NA	NA
evm.model.Contig1.1142	brown	NA	NA	NA	NA	NA	NA	NA	NA	NA	NA
evm.model.Contig1.1144	blue	EFJ11925.1	EFJ11925.1 hypothetical protein SELMODRAFT_43111, partial [Selaginella moellendorffii]	RH47B_ORYSJ	DEAD-box ATP-dependent RNA helicase 47B OS=Oryza sativa subsp. japonica GN=Os03g0219700 PE=2 SV=1	KOG0327	Translation, ribosomal structure and biogenesis	-	-	GO:0003676(nucleic acid binding),GO:0005524(ATP binding)	NA
evm.model.Contig1.1146	blue	XP_002500812.1	XP_002500812.1 formaldehyde dehydrogenase/S-formylglutathione hydrolase [Micromonas commoda]	ADHX_ARATH	Alcohol dehydrogenase class-3 OS=Arabidopsis thaliana GN=ADH2 PE=1 SV=2	KOG0022	Secondary metabolites biosynthesis, transport and catabolism	GO:0055114(oxidation-reduction process)	-	-	K00121 frmA, ADH5, adhC; S-(hydroxymethyl)glutathione dehydrogenase / alcohol dehydrogenase [EC:1.1.1.284 1.1.1.1]
evm.model.Contig22.69	turquoise	NA	NA	NA	NA	NA	NA	-	-	GO:0005515(protein binding)	NA
evm.model.Contig4.508	blue	KXZ56131.1	KXZ56131.1 hypothetical protein GPECTOR_1g110 [Gonium pectorale]	NU107_RAT	Nuclear pore complex protein Nup107 OS=Rattus norvegicus GN=Nup107 PE=1 SV=1	KOG1964	Nuclear structure; Intracellular trafficking, secretion, and vesicular transport	-	GO:0005643(nuclear pore)	GO:0017056(structural constituent of nuclear pore)	K14301 NUP107, NUP84; nuclear pore complex protein Nup107
evm.model.Contig6.321	green	XP_004290268.1	XP_004290268.1 PREDICTED: vacuolar protein sorting-associated protein 9A-like [Fragaria vesca subsp. vesca]	VPS9A_ARATH	Vacuolar protein sorting-associated protein 9A OS=Arabidopsis thaliana GN=VPS9A PE=1 SV=1	KOG2319	Intracellular trafficking, secretion, and vesicular transport	NA	NA	NA	K20131 RABGEF1; Rab5 GDP/GTP exchange factor
evm.model.Contig75.7	turquoise	PSC71100.1	PSC71100.1 putative DNA-3-methyladenine glycosylase 2 [Micractinium conductrix]	NA	NA	KOG3599	Inorganic ion transport and metabolism; Signal transduction mechanisms	NA	NA	NA	NA
evm.model.Contig75.4	brown	NA	NA	NA	NA	NA	NA	NA	NA	NA	NA
evm.model.Contig75.5	brown	NA	NA	NA	NA	NA	NA	NA	NA	NA	NA
evm.model.Contig9.326	green	NA	NA	NA	NA	NA	NA	NA	NA	NA	NA
evm.model.Contig37.147	brown	NA	NA	NA	NA	NA	NA	NA	NA	NA	NA
evm.model.Contig37.146	brown	NA	NA	NA	NA	NA	NA	NA	NA	NA	NA
evm.model.Contig31.179	brown	NA	NA	NA	NA	NA	NA	NA	NA	NA	NA
evm.model.Contig13.99	turquoise	NA	NA	NA	NA	NA	NA	NA	NA	NA	NA
evm.model.Contig53.47	brown	NA	NA	NA	NA	NA	NA	NA	NA	NA	NA
evm.model.Contig9.321	blue	XP_001417840.1	XP_001417840.1 predicted protein [Ostreococcus lucimarinus CCE9901]	GLMS_BACTN	Glutamine--fructose-6-phosphate aminotransferase [isomerizing] OS=Bacteroides thetaiotaomicron (strain ATCC 29148 / DSM 2079 / NCTC 10582 / E50 / VPI-5482) GN=glmS PE=3 SV=2	KOG1268	Cell wall/membrane/envelope biogenesis	GO:1901135(carbohydrate derivative metabolic process)	-	GO:0097367(carbohydrate derivative binding)	K00820 glmS, GFPT; glucosamine---fructose-6-phosphate aminotransferase (isomerizing) [EC:2.6.1.16]
evm.model.Contig24.28	turquoise	GBG76853.1	GBG76853.1 hypothetical protein CBR_g23068 [Chara braunii]	PAE5_ARATH	Pectin acetylesterase 5 OS=Arabidopsis thaliana GN=PAE5 PE=2 SV=1	KOG4287	Cell wall/membrane/envelope biogenesis	-	-	GO:0016787(hydrolase activity)	NA
evm.model.Contig24.24	turquoise	NA	NA	NA	NA	NA	NA	NA	NA	NA	NA
evm.model.Contig22.122	turquoise	NA	NA	NA	NA	NA	NA	NA	NA	NA	NA
evm.model.Contig22.129	yellow	NA	NA	NA	NA	NA	NA	NA	NA	NA	NA
evm.model.Contig31.132	turquoise	NA	NA	NA	NA	NA	NA	NA	NA	NA	NA
evm.model.Contig4.340	blue	XP_024361458.1	XP_024361458.1 xaa-Pro dipeptidase-like [Physcomitrella patens]	PEPD_MOUSE	Xaa-Pro dipeptidase OS=Mus musculus GN=Pepd PE=1 SV=3	KOG2737	General function prediction only	-	-	GO:0004177(aminopeptidase activity),GO:0030145(manganese ion binding)	K14213 PEPD; Xaa-Pro dipeptidase [EC:3.4.13.9]
evm.model.Contig4.341	blue	XP_004503532.1	XP_004503532.1 xaa-Pro dipeptidase [Cicer arietinum]	PEPD_HUMAN	Xaa-Pro dipeptidase OS=Homo sapiens GN=PEPD PE=1 SV=3	KOG2737	General function prediction only	NA	NA	NA	K14213 PEPD; Xaa-Pro dipeptidase [EC:3.4.13.9]
evm.model.Contig4.344	blue	NA	NA	NA	NA	NA	NA	NA	NA	NA	NA
evm.model.Contig4.345	turquoise	NA	NA	NA	NA	NA	NA	NA	NA	NA	NA
evm.model.Contig4.347	brown	NA	NA	NA	NA	NA	NA	NA	NA	NA	NA
evm.model.Contig4.348	brown	XP_018483240.1	XP_018483240.1 PREDICTED: LOW QUALITY PROTEIN: DDB1- and CUL4-associated factor homolog 1-like [Raphanus sativus]	VPRBP_HUMAN	Protein VPRBP OS=Homo sapiens GN=VPRBP PE=1 SV=3	KOG1832	Cell cycle control, cell division, chromosome partitioning	NA	NA	NA	K11789 VPRBP, DCAF1; HIV-1 Vpr-binding protein [EC:2.7.11.1]
evm.model.Contig4.349	brown	NA	NA	NA	NA	NA	NA	NA	NA	NA	NA
evm.model.Contig63.56	blue	XP_004961152.1	XP_004961152.1 ketol-acid reductoisomerase, chloroplastic [Setaria italica]	ILV5_ORYSJ	Ketol-acid reductoisomerase, chloroplastic OS=Oryza sativa subsp. japonica GN=Os05g0573700 PE=1 SV=1	NA	NA	GO:0009082(branched-chain amino acid biosynthetic process),GO:0055114(oxidation-reduction process)	-	GO:0004455(ketol-acid reductoisomerase activity)	K00053 ilvC; ketol-acid reductoisomerase [EC:1.1.1.86]
evm.model.Contig4.239	turquoise	NA	NA	SECG_DICDI	Ankyrin repeat, PH and SEC7 domain containing protein secG OS=Dictyostelium discoideum GN=secG PE=2 SV=1	KOG0504	General function prediction only	NA	NA	NA	NA
evm.model.Contig9.479	turquoise	RID45223.1	RID45223.1 hypothetical protein BRARA_I01966 [Brassica rapa]	NA	NA	NA	NA	NA	NA	NA	NA
evm.model.Contig8.63	turquoise	XP_020521078.1	XP_020521078.1 NHL repeat-containing protein 2 [Amborella trichopoda]	SLAP1_CLOTH	Cell surface glycoprotein 1 OS=Clostridium thermocellum (strain ATCC 27405 / DSM 1237 / NBRC 103400 / NCIMB 10682 / NRRL B-4536 / VPI 7372) GN=olpB PE=3 SV=2	NA	NA	NA	NA	NA	NA
evm.model.Contig30.117	turquoise	NA	NA	NA	NA	NA	NA	NA	NA	NA	NA
evm.model.Contig30.116	turquoise	NA	NA	NA	NA	NA	NA	NA	NA	NA	NA
evm.model.Contig30.115	brown	NA	NA	SLAP1_CLOTH	Cell surface glycoprotein 1 OS=Clostridium thermocellum (strain ATCC 27405 / DSM 1237 / NBRC 103400 / NCIMB 10682 / NRRL B-4536 / VPI 7372) GN=olpB PE=3 SV=2	KOG1216	Extracellular structures; Defense mechanisms	NA	NA	NA	NA
evm.model.Contig9.187	turquoise	XP_011002161.1	XP_011002161.1 PREDICTED: uncharacterized protein LOC105109229 isoform X2 [Populus euphratica]	NA	NA	NA	NA	NA	NA	NA	NA
evm.model.Contig9.186	blue	NA	NA	NA	NA	NA	NA	NA	NA	NA	NA
evm.model.Contig41.28	turquoise	NA	NA	NA	NA	NA	NA	NA	NA	NA	NA
evm.model.Contig41.29	blue	GAQ79453.1	GAQ79453.1 glycoprotease [Klebsormidium nitens]	OSGP2_ARATH	Probable tRNA N6-adenosine threonylcarbamoyltransferase, mitochondrial OS=Arabidopsis thaliana GN=GCP1 PE=2 SV=2	KOG2707	Posttranslational modification, protein turnover, chaperones	NA	NA	NA	K01409 KAE1, tsaD, QRI7; N6-L-threonylcarbamoyladenine synthase [EC:2.3.1.234]
evm.model.Contig40.56	turquoise	XP_022037454.1	XP_022037454.1 kinesin-like protein KIN-12E [Helianthus annuus]	KRP85_STRPU	Kinesin-II 85 kDa subunit OS=Strongylocentrotus purpuratus GN=KRP85 PE=1 SV=1	KOG4280	Cytoskeleton	GO:0007018(microtubule-based movement)	-	GO:0003777(microtubule motor activity),GO:0005524(ATP binding),GO:0008017(microtubule binding)	NA
evm.model.Contig30.119	turquoise	NA	NA	NA	NA	NA	NA	NA	NA	NA	NA
evm.model.Contig30.118	blue	XP_024018946.1	XP_024018946.1 synaptotagmin-5 [Morus notabilis]	DOC2A_MOUSE	Double C2-like domain-containing protein alpha OS=Mus musculus GN=Doc2a PE=2 SV=1	KOG1013	Intracellular trafficking, secretion, and vesicular transport	NA	NA	NA	K19916 DOC2A; double C2-like domain-containing protein alpha
evm.model.Contig25.146	turquoise	GBG66199.1	GBG66199.1 hypothetical protein CBR_g57078 [Chara braunii]	NRC2_NEUCR	Serine/threonine-protein kinase nrc-2 OS=Neurospora crassa (strain ATCC 24698 / 74-OR23-1A / CBS 708.71 / DSM 1257 / FGSC 987) GN=nrc-2 PE=3 SV=1	KOG0603	Signal transduction mechanisms	GO:0006468(protein phosphorylation)	-	GO:0004672(protein kinase activity),GO:0005524(ATP binding)	K08790 STK38, NDR; serine/threonine kinase 38 [EC:2.7.11.1]
evm.model.Contig25.144	blue	XP_004253462.1	XP_004253462.1 uncharacterized protein LOC101248866 [Solanum lycopersicum]	ZDH1_STAAW	Zinc-type alcohol dehydrogenase-like protein MW2112 OS=Staphylococcus aureus (strain MW2) GN=MW2112 PE=3 SV=1	KOG1162	Intracellular trafficking, secretion, and vesicular transport	GO:0055114(oxidation-reduction process)	GO:0016021(integral component of membrane)	-	NA
evm.model.Contig25.145	yellow	PKI65195.1	PKI65195.1 hypothetical protein CRG98_014344 [Punica granatum]	PHO1_ARATH	Phosphate transporter PHO1 OS=Arabidopsis thaliana GN=PHO1 PE=2 SV=1	KOG1162	Intracellular trafficking, secretion, and vesicular transport	GO:0055085(transmembrane transport)	GO:0016021(integral component of membrane),GO:0016020(membrane)	GO:0022857(transmembrane transporter activity)	NA
evm.model.Contig25.142	turquoise	XP_024376523.1	XP_024376523.1 ATP-binding cassette sub-family A member 1-like isoform X2 [Physcomitrella patens]	ABCA3_HUMAN	ATP-binding cassette sub-family A member 3 OS=Homo sapiens GN=ABCA3 PE=1 SV=2	KOG0059	Lipid transport and metabolism; General function prediction only	-	-	GO:0005524(ATP binding),GO:0016887(ATPase activity)	NA
evm.model.Contig25.143	blue	NA	NA	NA	NA	NA	NA	NA	NA	NA	NA
evm.model.Contig25.140	blue	XP_003064927.1	XP_003064927.1 predicted protein, partial [Micromonas pusilla CCMP1545]	NA	NA	NA	NA	GO:0055114(oxidation-reduction process)	-	GO:0016491(oxidoreductase activity)	NA
evm.model.Contig40.50	blue	NA	NA	NA	NA	NA	NA	-	-	GO:0005524(ATP binding),GO:0016301(kinase activity)	NA
evm.model.Contig5.527	turquoise	XP_002951390.1	XP_002951390.1 hypothetical protein VOLCADRAFT_81425 [Volvox carteri f. nagariensis]	DRC1_CHLRE	Dynein regulatory complex protein 1 OS=Chlamydomonas reinhardtii GN=DRC1 PE=1 SV=1	NA	NA	NA	NA	NA	K19754 DRC1; dynein regulatry complex protein 1
evm.model.Contig5.526	turquoise	XP_002507145.1	XP_002507145.1 glutamine synthetase, catalytic domain protein protein [Micromonas commoda]	GLNA3_DICDI	Type-3 glutamine synthetase OS=Dictyostelium discoideum GN=glnA3 PE=1 SV=1	NA	NA	GO:0006807(nitrogen compound metabolic process)	-	GO:0004356(glutamate-ammonia ligase activity)	K01915 glnA, GLUL; glutamine synthetase [EC:6.3.1.2]
evm.model.Contig25.148	turquoise	XP_024988742.1	XP_024988742.1 phosphate transporter PHO1 homolog 1 [Cynara cardunculus var. scolymus]	PHO1_ARATH	Phosphate transporter PHO1 OS=Arabidopsis thaliana GN=PHO1 PE=2 SV=1	KOG1162	Intracellular trafficking, secretion, and vesicular transport	-	GO:0016021(integral component of membrane)	-	NA
evm.model.Contig12.412	blue	NA	NA	NA	NA	NA	NA	NA	NA	NA	NA
evm.model.Contig12.410	turquoise	NA	NA	CDD_MYCPI	Cytidine deaminase OS=Mycoplasma pirum GN=cdd PE=3 SV=1	KOG0833	Nucleotide transport and metabolism	NA	NA	NA	K01489 cdd, CDA; cytidine deaminase [EC:3.5.4.5]
evm.model.Contig12.416	blue	NA	NA	OSTF1_MONAL	Osteoclast-stimulating factor 1 OS=Monopterus albus GN=ostf1 PE=2 SV=1	NA	NA	NA	NA	NA	NA
evm.model.Contig12.417	brown	NA	NA	NA	NA	NA	NA	NA	NA	NA	NA
evm.model.Contig12.414	brown	XP_003578763.1	XP_003578763.1 2-alkenal reductase (NADP(+)-dependent) [Brachypodium distachyon]	P2_ARATH	NADP-dependent alkenal double bond reductase P2 OS=Arabidopsis thaliana GN=P2 PE=2 SV=2	KOG1196	General function prediction only	GO:0055114(oxidation-reduction process)	-	-	NA
evm.model.Contig12.419	brown	NA	NA	NA	NA	NA	NA	NA	NA	NA	NA
evm.model.Contig26.210	blue	XP_020218769.1	XP_020218769.1 serine/threonine-protein kinase rio1-like [Cajanus cajan]	RIOK1_HUMAN	Serine/threonine-protein kinase RIO1 OS=Homo sapiens GN=RIOK1 PE=1 SV=2	KOG2270	Signal transduction mechanisms; Cell cycle control, cell division, chromosome partitioning	NA	NA	NA	K07178 RIOK1; RIO kinase 1 [EC:2.7.11.1]
evm.model.Contig26.213	turquoise	XP_024366477.1	XP_024366477.1 protein tilB homolog isoform X1 [Physcomitrella patens]	TILB_XENTR	Protein tilB homolog OS=Xenopus tropicalis GN=lrrc6 PE=2 SV=1	KOG0531	Signal transduction mechanisms	NA	NA	NA	K19753 LRRC6; protein TilB
evm.model.Contig26.212	blue	EFJ17397.1	EFJ17397.1 hypothetical protein SELMODRAFT_154531 [Selaginella moellendorffii]	SYK_NOSP7	Lysine--tRNA ligase OS=Nostoc punctiforme (strain ATCC 29133 / PCC 73102) GN=lysS PE=3 SV=1	KOG1885	Translation, ribosomal structure and biogenesis	GO:0006418(tRNA aminoacylation for protein translation)	-	GO:0003676(nucleic acid binding),GO:0000166(nucleotide binding),GO:0004812(aminoacyl-tRNA ligase activity),GO:0005524(ATP binding)	K04567 KARS, lysS; lysyl-tRNA synthetase, class II [EC:6.1.1.6]
evm.model.Contig26.217	turquoise	XP_019084527.1	XP_019084527.1 PREDICTED: synaptotagmin-3 isoform X4 [Camelina sativa]	AGD11_ARATH	Probable ADP-ribosylation factor GTPase-activating protein AGD11 OS=Arabidopsis thaliana GN=AGD11 PE=2 SV=1	KOG1028	Intracellular trafficking, secretion, and vesicular transport; Signal transduction mechanisms	NA	NA	NA	NA
evm.model.Contig26.219	turquoise	NA	NA	NA	NA	NA	NA	NA	NA	NA	NA
evm.model.Contig5.254	turquoise	NA	NA	NGB_CANFA	Neuroglobin OS=Canis familiaris GN=NGB PE=2 SV=2	NA	NA	NA	NA	NA	NA
evm.model.Contig9.476	blue	ADE77121.1	ADE77121.1 unknown [Picea sitchensis]	AB20I_ARATH	ABC transporter I family member 20 OS=Arabidopsis thaliana GN=ABCI20 PE=2 SV=1	KOG2355	Transcription; General function prediction only	-	-	GO:0005524(ATP binding),GO:0016887(ATPase activity)	K12608 CAF16; CCR4-NOT complex subunit CAF16
evm.model.Contig2.707	yellow	NA	NA	NA	NA	NA	NA	NA	NA	NA	NA
evm.model.Contig2.702	blue	XP_024403156.1	XP_024403156.1 nucleolar protein 10-like [Physcomitrella patens]	NOL10_XENLA	Nucleolar protein 10 OS=Xenopus laevis GN=nol10 PE=2 SV=1	KOG2321	General function prediction only	NA	NA	NA	K14788 NOL10, ENP2; ribosome biogenesis protein ENP2
evm.model.Contig2.703	blue	NA	NA	NA	NA	NA	NA	-	-	GO:0016846(carbon-sulfur lyase activity)	NA
evm.model.Contig2.700	blue	NA	NA	NA	NA	NA	NA	NA	NA	NA	NA
evm.model.Contig20.217	turquoise	NA	NA	NA	NA	NA	NA	NA	NA	NA	NA
evm.model.Contig6.548	turquoise	XP_002954128.1	XP_002954128.1 hypothetical protein VOLCADRAFT_42929 [Volvox carteri f. nagariensis]	FPG_ARATH	Formamidopyrimidine-DNA glycosylase OS=Arabidopsis thaliana GN=FPG1 PE=1 SV=1	NA	NA	GO:0006284(base-excision repair),GO:0006289(nucleotide-excision repair)	-	GO:0003684(damaged DNA binding),GO:0003906(DNA-(apurinic or apyrimidinic site) endonuclease activity),GO:0008270(zinc ion binding),GO:0016799(hydrolase activity, hydrolyzing N-glycosyl compounds)	K10563 mutM, fpg; formamidopyrimidine-DNA glycosylase [EC:3.2.2.23 4.2.99.18]
evm.model.Contig15.473	blue	XP_003610028.2	XP_003610028.2 choline monooxygenase, chloroplastic isoform X2 [Medicago truncatula]	CHMO_ARATH	Choline monooxygenase, chloroplastic OS=Arabidopsis thaliana GN=At4g29890 PE=2 SV=2	NA	NA	GO:0055114(oxidation-reduction process),GO:0044237(cellular metabolic process)	-	GO:0016491(oxidoreductase activity),GO:0051537(2 iron, 2 sulfur cluster binding),GO:0005506(iron ion binding)	K00499 CMO; choline monooxygenase [EC:1.14.15.7]
evm.model.Contig15.477	turquoise	XP_002509186.1	XP_002509186.1 dynein light chain, flagellar outer arm [Micromonas commoda]	NA	NA	NA	NA	GO:0045454(cell redox homeostasis)	-	-	NA
evm.model.Contig15.476	yellow	RAL45704.1	RAL45704.1 hypothetical protein DM860_009568 [Cuscuta australis]	YHAA_BACSU	Putative amidohydrolase YhaA OS=Bacillus subtilis (strain 168) GN=yhaA PE=3 SV=3	NA	NA	-	-	GO:0016787(hydrolase activity)	K01436 K01436; amidohydrolase [EC:3.5.1.-]
evm.model.Contig20.218	turquoise	NA	NA	NA	NA	NA	NA	NA	NA	NA	NA
evm.model.Contig9.474	turquoise	XP_024373819.1	XP_024373819.1 uncharacterized protein LOC112281477 [Physcomitrella patens]	NA	NA	NA	NA	NA	NA	NA	NA
evm.model.Contig2.835	turquoise	KXZ46074.1	KXZ46074.1 hypothetical protein GPECTOR_47g349 [Gonium pectorale]	CML20_ARATH	Probable calcium-binding protein CML20 OS=Arabidopsis thaliana GN=CML20 PE=1 SV=1	KOG0028	Cytoskeleton; Cell cycle control, cell division, chromosome partitioning	NA	NA	NA	K13448 CML; calcium-binding protein CML
evm.model.Contig2.836	turquoise	XP_001701977.1	XP_001701977.1 protofilament ribbon protein of flagellar microtubules [Chlamydomonas reinhardtii]	EFHC2_DANRE	EF-hand domain-containing family member C2 OS=Danio rerio GN=efhc2 PE=2 SV=2	KOG0043	Function unknown	NA	NA	NA	NA
evm.model.Contig2.837	blue	XP_024366569.1	XP_024366569.1 uncharacterized protein LOC112277932 [Physcomitrella patens]	NA	NA	NA	NA	NA	NA	NA	NA
evm.model.Contig2.830	yellow	XP_001695464.1	XP_001695464.1 Rh protein, CO2-responsive [Chlamydomonas reinhardtii]	RHCG_XENLA	Ammonium transporter Rh type C OS=Xenopus laevis GN=rhcg PE=2 SV=1	KOG3796	General function prediction only; Intracellular trafficking, secretion, and vesicular transport	GO:0015696(ammonium transport)	GO:0016020(membrane)	GO:0008519(ammonium transmembrane transporter activity)	K06580 SLC42A, RHAG, RHBG, RHCG, CD241; ammonium transporter Rh
evm.model.Contig2.838	yellow	NA	NA	NA	NA	KOG2377	Function unknown	NA	NA	NA	NA
evm.model.Contig2.839	green	GAX79375.1	GAX79375.1 hypothetical protein CEUSTIGMA_g6817.t1 [Chlamydomonas eustigma]	FABD_BACSU	Malonyl CoA-acyl carrier protein transacylase OS=Bacillus subtilis (strain 168) GN=fabD PE=3 SV=2	KOG2926	Lipid transport and metabolism	NA	NA	NA	K00645 fabD; [acyl-carrier-protein] S-malonyltransferase [EC:2.3.1.39]
evm.model.Contig6.622	turquoise	NA	NA	NA	NA	NA	NA	NA	NA	NA	NA
evm.model.Contig70.18	turquoise	NA	NA	NA	NA	NA	NA	NA	NA	NA	NA
evm.model.Contig36.84	yellow	NA	NA	NA	NA	NA	NA	NA	NA	NA	NA
evm.model.Contig32.43	green	NA	NA	ALTH1_PLAF7	Putative E3 ubiquitin-protein ligase protein PFF1365c OS=Plasmodium falciparum (isolate 3D7) GN=PFF1365c PE=3 SV=1	KOG0504	General function prediction only	NA	NA	NA	NA
evm.model.Contig18.201	blue	XP_024396417.1	XP_024396417.1 aminoacyl tRNA synthase complex-interacting multifunctional protein 1-like [Physcomitrella patens]	SYM_ORYSJ	Probable methionine--tRNA ligase OS=Oryza sativa subsp. japonica GN=Os06g0508700 PE=2 SV=2	KOG2241	Translation, ribosomal structure and biogenesis	-	-	GO:0000049(tRNA binding)	K15437 AIMP1, ARC1; aminoacyl tRNA synthase complex-interacting multifunctional protein 1
evm.model.Contig18.200	brown	BAK03058.1	BAK03058.1 predicted protein [Hordeum vulgare subsp. vulgare]	PABP_ASPNC	Polyadenylate-binding protein, cytoplasmic and nuclear OS=Aspergillus niger (strain CBS 513.88 / FGSC A1513) GN=pab1 PE=3 SV=1	NA	NA	-	-	GO:0003676(nucleic acid binding)	K13126 PABPC; polyadenylate-binding protein
evm.model.Contig18.204	brown	NA	NA	NA	NA	NA	NA	NA	NA	NA	NA
evm.model.Contig18.209	blue	NA	NA	NA	NA	NA	NA	NA	NA	NA	NA
evm.model.Contig18.208	yellow	KMS65413.1	KMS65413.1 hypothetical protein BVRB_036240, partial [Beta vulgaris subsp. vulgaris]	NA	NA	NA	NA	NA	NA	NA	NA
evm.model.Contig36.79	turquoise	GAQ77823.1	GAQ77823.1 Nucleoside diphosphate kinase [Klebsormidium nitens]	NDK7_HUMAN	Nucleoside diphosphate kinase 7 OS=Homo sapiens GN=NME7 PE=1 SV=1	KOG0888	Nucleotide transport and metabolism	NA	NA	NA	K00940 ndk, NME; nucleoside-diphosphate kinase [EC:2.7.4.6]
evm.model.Contig15.285	yellow	KXZ42004.1	KXZ42004.1 hypothetical protein GPECTOR_226g499 [Gonium pectorale]	F221B_MOUSE	Protein FAM221B OS=Mus musculus GN=Fam221b PE=2 SV=1	NA	NA	NA	NA	NA	NA
evm.model.Contig6.373	blue	XP_016701966.1	XP_016701966.1 PREDICTED: uncharacterized protein LOC107917093 [Gossypium hirsutum]	FDXA1_HUMAN	Ferredoxin-fold anticodon-binding domain-containing protein 1 OS=Homo sapiens GN=FDXACB1 PE=1 SV=3	KOG4174	Function unknown	NA	NA	NA	NA
evm.model.Contig6.371	yellow	NA	NA	NA	NA	NA	NA	NA	NA	NA	NA
evm.model.Contig6.370	blue	XP_013899290.1	XP_013899290.1 hypothetical protein MNEG_7690 [Monoraphidium neglectum]	BCP_MYCTU	Putative peroxiredoxin Rv2521 OS=Mycobacterium tuberculosis (strain ATCC 25618 / H37Rv) GN=bcp PE=1 SV=1	NA	NA	GO:0055114(oxidation-reduction process)	-	GO:0016209(antioxidant activity),GO:0016491(oxidoreductase activity)	NA
evm.model.Contig6.376	turquoise	NA	NA	NA	NA	NA	NA	NA	NA	NA	NA
evm.model.Contig6.375	blue	OAE23900.1	OAE23900.1 hypothetical protein AXG93_1217s1120 [Marchantia polymorpha subsp. ruderalis]	HS906_ARATH	Heat shock protein 90-6, mitochondrial OS=Arabidopsis thaliana GN=HSP90-6 PE=2 SV=1	KOG0019	Posttranslational modification, protein turnover, chaperones	GO:0006457(protein folding)	-	GO:0005524(ATP binding),GO:0051082(unfolded protein binding)	K09487 HSP90B, TRA1; heat shock protein 90kDa beta
evm.model.Contig15.289	blue	XP_023901512.1	XP_023901512.1 cell division control protein 16-like [Quercus suber]	BUB2_DICDI	Putative mitotic check point protein BUB2 OS=Dictyostelium discoideum GN=bub2 PE=3 SV=1	NA	NA	NA	NA	NA	NA
evm.model.Contig6.379	blue	GAQ83597.1	GAQ83597.1 Acetylglucosaminyltransferase [Klebsormidium nitens]	GT644_ARATH	Glycosyltransferase family 64 protein C4 OS=Arabidopsis thaliana GN=EPC1 PE=2 SV=1	KOG1022	Cell wall/membrane/envelope biogenesis; Extracellular structures; Carbohydrate transport and metabolism	-	GO:0016021(integral component of membrane)	GO:0016757(transferase activity, transferring glycosyl groups)	K02367 EXT2; glucuronyl/N-acetylglucosaminyl transferase EXT2 [EC:2.4.1.224 2.4.1.225]
evm.model.Contig6.378	yellow	NA	NA	NA	NA	NA	NA	NA	NA	NA	NA
evm.model.Contig10.297	blue	XP_012086670.1	XP_012086670.1 luminal-binding protein 5 [Jatropha curcas]	BIP5_TOBAC	Luminal-binding protein 5 OS=Nicotiana tabacum GN=BIP5 PE=2 SV=1	KOG0100	Posttranslational modification, protein turnover, chaperones	NA	NA	NA	K09490 HSPA5, BIP; heat shock 70kDa protein 5
evm.model.Contig10.294	blue	XP_010029149.1	XP_010029149.1 PREDICTED: tRNA (adenine(58)-N(1))-methyltransferase catalytic subunit TRMT61A [Eucalyptus grandis]	TRM61_DICDI	tRNA (adenine(58)-N(1))-methyltransferase catalytic subunit trmt61a OS=Dictyostelium discoideum GN=trmt61a PE=1 SV=1	KOG2915	Translation, ribosomal structure and biogenesis	GO:0030488(tRNA methylation)	GO:0031515(tRNA (m1A) methyltransferase complex)	GO:0016429(tRNA (adenine-N1-)-methyltransferase activity)	K07442 TRM61, GCD14; tRNA (adenine57-N1/adenine58-N1)-methyltransferase catalytic subunit [EC:2.1.1.219 2.1.1.220]
evm.model.Contig10.292	blue	XP_002502611.1	XP_002502611.1 mitochondrial carrier family [Micromonas commoda]	YHM2_YEAST	Citrate/oxoglutarate carrier protein OS=Saccharomyces cerevisiae (strain ATCC 204508 / S288c) GN=YHM2 PE=1 SV=1	KOG0756	Energy production and conversion	NA	NA	NA	NA
evm.model.Contig10.290	brown	XP_012484930.1	XP_012484930.1 PREDICTED: periodic tryptophan protein 2 homolog [Gossypium raimondii]	PWP2_PONAB	Periodic tryptophan protein 2 homolog OS=Pongo abelii GN=PWP2 PE=2 SV=1	KOG0291	RNA processing and modification	-	-	GO:0005515(protein binding)	K14558 PWP2, UTP1; periodic tryptophan protein 2
evm.model.Contig10.291	blue	PRW33640.1	PRW33640.1 54S ribosomal mitochondrial [Chlorella sorokiniana]	RM43_HUMAN	39S ribosomal protein L43, mitochondrial OS=Homo sapiens GN=MRPL43 PE=1 SV=1	KOG3445	Translation, ribosomal structure and biogenesis	NA	NA	NA	K17424 MRPL43; large subunit ribosomal protein L43
evm.model.Contig47.40	brown	NA	NA	NA	NA	NA	NA	NA	NA	NA	NA
evm.model.Contig47.47	blue	XP_001703348.1	XP_001703348.1 predicted protein [Chlamydomonas reinhardtii]	NA	NA	NA	NA	GO:0007165(signal transduction)	-	GO:0005515(protein binding)	NA
evm.model.Contig10.299	turquoise	NA	NA	VAC8_YARLI	Vacuolar protein 8 OS=Yarrowia lipolytica (strain CLIB 122 / E 150) GN=VAC8 PE=3 SV=1	KOG0167	Function unknown	NA	NA	NA	NA
evm.model.Contig29.126	turquoise	GAX77700.1	GAX77700.1 hypothetical protein CEUSTIGMA_g5143.t1 [Chlamydomonas eustigma]	DYH1B_CHLRE	Dynein-1-beta heavy chain, flagellar inner arm I1 complex OS=Chlamydomonas reinhardtii GN=DHC10 PE=1 SV=1	KOG3595	Cytoskeleton	GO:0007018(microtubule-based movement)	GO:0030286(dynein complex)	GO:0005524(ATP binding),GO:0003777(microtubule motor activity)	K10408 DNAH; dynein heavy chain, axonemal
evm.model.Contig58.48	turquoise	XP_023875367.1	XP_023875367.1 orotate phosphoribosyltransferase-like [Quercus suber]	PYRE_NITOC	Orotate phosphoribosyltransferase OS=Nitrosococcus oceani (strain ATCC 19707 / NCIMB 11848) GN=pyrE PE=3 SV=1	KOG1377	Nucleotide transport and metabolism	GO:0009116(nucleoside metabolic process),GO:0006207('de novo' pyrimidine nucleobase biosynthetic process)	-	GO:0004590(orotidine-5'-phosphate decarboxylase activity)	K00762 pyrE; orotate phosphoribosyltransferase [EC:2.4.2.10]
evm.model.Contig37.54	turquoise	NA	NA	NA	NA	NA	NA	NA	NA	NA	NA
evm.model.Contig19.358	brown	AML77081.1	AML77081.1 putative LOV domain-containing protein [Interfilum paradoxum]	NA	NA	NA	NA	NA	NA	NA	NA
evm.model.Contig19.359	blue	XP_007515553.1	XP_007515553.1 diguanylate cyclase [Bathycoccus prasinos]	NA	NA	NA	NA	NA	NA	NA	NA
evm.model.Contig19.354	blue	NA	NA	3XYN1_VIBSX	Beta-1,3-xylanase XYL4 OS=Vibrio sp. GN=xyl4 PE=1 SV=1	NA	NA	NA	NA	NA	NA
evm.model.Contig19.355	blue	NA	NA	NA	NA	NA	NA	GO:0006355(regulation of transcription, DNA-templated)	-	GO:0003690(double-stranded DNA binding)	NA
evm.model.Contig19.353	red	NA	NA	NA	NA	NA	NA	NA	NA	NA	NA
evm.model.Contig1.140	blue	XP_010533976.1	XP_010533976.1 PREDICTED: RNA pseudouridine synthase 2, chloroplastic [Tarenaya hassleriana]	Y723_CHLP8	Uncharacterized RNA pseudouridine synthase Cpar_0723 OS=Chlorobaculum parvum (strain NCIB 8327) GN=Cpar_0723 PE=3 SV=1	KOG1919	RNA processing and modification	GO:0001522(pseudouridine synthesis),GO:0009451(RNA modification)	-	GO:0003723(RNA binding),GO:0009982(pseudouridine synthase activity)	K06180 rluD; 23S rRNA pseudouridine1911/1915/1917 synthase [EC:5.4.99.23]
evm.model.Contig1.147	brown	KNA10790.1	KNA10790.1 hypothetical protein SOVF_141090 [Spinacia oleracea]	DC8L2_HUMAN	DDB1- and CUL4-associated factor 8-like protein 2 OS=Homo sapiens GN=DCAF8L2 PE=2 SV=2	KOG1334	General function prediction only	-	-	GO:0005515(protein binding)	K11804 WDR42A; WD repeat-containing protein 42A
evm.model.Contig1.146	blue	NA	NA	NA	NA	NA	NA	NA	NA	NA	NA
evm.model.Contig1.144	brown	NA	NA	FKBP5_MOUSE	Peptidyl-prolyl cis-trans isomerase FKBP5 OS=Mus musculus GN=Fkbp5 PE=1 SV=1	KOG0543	Posttranslational modification, protein turnover, chaperones	NA	NA	NA	K09571 FKBP4_5; FK506-binding protein 4/5 [EC:5.2.1.8]
evm.model.Contig53.69	blue	XP_001419335.1	XP_001419335.1 predicted protein [Ostreococcus lucimarinus CCE9901]	TGT_ROSS1	Queuine tRNA-ribosyltransferase OS=Roseiflexus sp. (strain RS-1) GN=tgt PE=3 SV=1	KOG3908	RNA processing and modification	GO:0006400(tRNA modification)	-	GO:0016763(transferase activity, transferring pentosyl groups)	K00773 tgt, QTRT1; queuine tRNA-ribosyltransferase [EC:2.4.2.29]
evm.model.Contig1.149	turquoise	GAX85046.1	GAX85046.1 hypothetical protein CEUSTIGMA_g12466.t1 [Chlamydomonas eustigma]	P2C19_ARATH	Protein phosphatase 2C and cyclic nucleotide-binding/kinase domain-containing protein OS=Arabidopsis thaliana GN=At2g20050/At2g20040 PE=2 SV=2	KOG0698	Signal transduction mechanisms	-	-	GO:0003824(catalytic activity)	NA
evm.model.Contig1.148	blue	GAQ79278.1	GAQ79278.1 acetoacetyl-CoA thiolase [Klebsormidium nitens]	THIL1_DICDI	Probable acetyl-CoA acetyltransferase OS=Dictyostelium discoideum GN=DDB_G0271544 PE=2 SV=1	KOG1390	Lipid transport and metabolism	-	-	GO:0016747(transferase activity, transferring acyl groups other than amino-acyl groups)	K00626 E2.3.1.9, atoB; acetyl-CoA C-acetyltransferase [EC:2.3.1.9]
evm.model.Contig47.67	yellow	XP_020181244.1	XP_020181244.1 polyadenylate-binding protein-interacting protein 7 [Aegilops tauschii subsp. tauschii]	CID7_ARATH	Polyadenylate-binding protein-interacting protein 7 OS=Arabidopsis thaliana GN=CID7 PE=1 SV=1	KOG2401	Replication, recombination and repair	NA	NA	NA	NA
evm.model.Contig87.29	turquoise	NA	NA	NA	NA	NA	NA	NA	NA	NA	NA
evm.model.Contig51.89	brown	XP_005645439.1	XP_005645439.1 HPP family protein+B94, partial [Coccomyxa subellipsoidea C-169]	Y9096_DICDI	Transmembrane protein DDB_G0269096 OS=Dictyostelium discoideum GN=DDB_G0269096 PE=4 SV=1	NA	NA	NA	NA	NA	K07168 K07168; CBS domain-containing membrane protein
evm.model.Contig51.88	turquoise	GAV72975.1	GAV72975.1 WD40 domain-containing protein [Cephalotus follicularis]	WDR61_DANRE	WD repeat-containing protein 61 OS=Danio rerio GN=wdr61 PE=2 SV=1	KOG4155	General function prediction only	GO:0055085(transmembrane transport)	GO:0016020(membrane)	GO:0005515(protein binding)	K12602 WDR61, REC14, SKI8; WD repeat-containing protein 61
evm.model.Contig58.49	turquoise	NA	NA	NA	NA	NA	NA	NA	NA	NA	NA
evm.model.Contig6.153	turquoise	EEC67803.1	EEC67803.1 hypothetical protein OsI_35367 [Oryza sativa Indica Group]	ANK2_HUMAN	Ankyrin-2 OS=Homo sapiens GN=ANK2 PE=1 SV=4	KOG4177	Cell wall/membrane/envelope biogenesis	-	-	GO:0005515(protein binding)	NA
evm.model.Contig6.152	turquoise	NA	NA	NA	NA	NA	NA	NA	NA	NA	NA
evm.model.Contig6.151	blue	XP_027356826.1	XP_027356826.1 NADH--cytochrome b5 reductase 1-like [Abrus precatorius]	NCB5R_CRYNJ	NADH-cytochrome b5 reductase 1 OS=Cryptococcus neoformans var. neoformans serotype D (strain JEC21 / ATCC MYA-565) GN=CBR1 PE=3 SV=1	KOG0534	Coenzyme transport and metabolism; Energy production and conversion	GO:0055114(oxidation-reduction process)	-	GO:0016491(oxidoreductase activity)	K00326 E1.6.2.2; cytochrome-b5 reductase [EC:1.6.2.2]
evm.model.Contig51.83	blue	NA	NA	NA	NA	NA	NA	NA	NA	NA	NA
evm.model.Contig51.85	blue	NA	NA	NA	NA	NA	NA	NA	NA	NA	NA
evm.model.Contig51.84	yellow	NA	NA	NA	NA	NA	NA	NA	NA	NA	NA
evm.model.Contig51.86	brown	NA	NA	KLC_DROME	Kinesin light chain OS=Drosophila melanogaster GN=Klc PE=1 SV=1	KOG1840	Cytoskeleton	NA	NA	NA	K10407 KLC; kinesin light chain
evm.model.Contig11.114	blue	NA	NA	HEMT1_PHAGO	Myohemerythrin-1 OS=Phascolopsis gouldii PE=1 SV=2	NA	NA	NA	NA	NA	NA
evm.model.Contig11.115	turquoise	PTQ46215.1	PTQ46215.1 hypothetical protein MARPO_0012s0143 [Marchantia polymorpha]	VMA5A_MOUSE	von Willebrand factor A domain-containing protein 5A OS=Mus musculus GN=Vwa5a PE=1 SV=2	NA	NA	NA	NA	NA	NA
evm.model.Contig11.117	turquoise	NA	NA	NA	NA	NA	NA	NA	NA	NA	NA
evm.model.Contig11.110	blue	XP_005849441.1	XP_005849441.1 hypothetical protein CHLNCDRAFT_56054 [Chlorella variabilis]	SYFM_ARATH	Phenylalanine--tRNA ligase, chloroplastic/mitochondrial OS=Arabidopsis thaliana GN=At3g58140 PE=1 SV=1	KOG2783	Translation, ribosomal structure and biogenesis	GO:0043039(tRNA aminoacylation)	-	GO:0000049(tRNA binding),GO:0004812(aminoacyl-tRNA ligase activity),GO:0005524(ATP binding)	K01889 FARSA, pheS; phenylalanyl-tRNA synthetase alpha chain [EC:6.1.1.20]
evm.model.Contig11.112	brown	NA	NA	NA	NA	NA	NA	NA	NA	NA	NA
evm.model.Contig11.113	turquoise	XP_021315403.1	XP_021315403.1 zinc finger with UFM1-specific peptidase domain protein [Sorghum bicolor]	ZUFSP_MACFA	Zinc finger with UFM1-specific peptidase domain protein OS=Macaca fascicularis GN=ZUFSP PE=2 SV=1	KOG4696	Function unknown	NA	NA	NA	NA
evm.model.Contig10.472	turquoise	NA	NA	NA	NA	NA	NA	NA	NA	NA	NA
evm.model.Contig10.473	turquoise	XP_005849602.1	XP_005849602.1 hypothetical protein CHLNCDRAFT_143059 [Chlorella variabilis]	ANTR2_ARATH	Ascorbate transporter, chloroplastic OS=Arabidopsis thaliana GN=PHT4;4 PE=1 SV=1	KOG2532	Carbohydrate transport and metabolism	GO:0055085(transmembrane transport)	GO:0016021(integral component of membrane)	-	NA
evm.model.Contig10.470	blue	NA	NA	NA	NA	NA	NA	NA	NA	NA	NA
evm.model.Contig11.119	turquoise	NA	NA	NA	NA	NA	NA	NA	NA	NA	NA
evm.model.Contig10.474	turquoise	NA	NA	NA	NA	NA	NA	NA	NA	NA	NA
evm.model.Contig10.475	yellow	NA	NA	NA	NA	NA	NA	NA	NA	NA	NA
evm.model.Contig45.45	blue	XP_003064582.1	XP_003064582.1 predicted protein [Micromonas pusilla CCMP1545]	CCND_OSTTA	Cyclin-D OS=Ostreococcus tauri GN=CycD PE=3 SV=1	KOG0655	Cell cycle control, cell division, chromosome partitioning	NA	NA	NA	K06626 CCNE; G1/S-specific cyclin-E1
evm.model.Contig45.41	turquoise	NA	NA	ANR50_HUMAN	Ankyrin repeat domain-containing protein 50 OS=Homo sapiens GN=ANKRD50 PE=1 SV=4	KOG0504	General function prediction only	-	-	GO:0005515(protein binding)	K21440 ANKRD50; ankyrin repeat domain-containing protein 50
evm.model.Contig45.43	turquoise	NA	NA	NA	NA	NA	NA	NA	NA	NA	NA
evm.model.Contig1.327	turquoise	NA	NA	NA	NA	NA	NA	NA	NA	NA	NA
evm.model.Contig1.850	brown	NA	NA	NA	NA	NA	NA	NA	NA	NA	NA
evm.model.Contig1.324	turquoise	NA	NA	NA	NA	NA	NA	NA	NA	NA	NA
evm.model.Contig1.854	blue	NA	NA	NA	NA	NA	NA	NA	NA	NA	NA
evm.model.Contig1.321	turquoise	NA	NA	NA	NA	NA	NA	NA	NA	NA	NA
evm.model.Contig1.329	blue	NA	NA	NA	NA	NA	NA	NA	NA	NA	NA
evm.model.Contig9.408	turquoise	XP_002461145.1	XP_002461145.1 methyltransferase-like protein 13 [Sorghum bicolor]	MET13_BOVIN	Methyltransferase-like protein 13 OS=Bos taurus GN=METTL13 PE=2 SV=1	KOG2352	Amino acid transport and metabolism	-	-	GO:0008168(methyltransferase activity)	NA
evm.model.Contig9.403	turquoise	GAQ90649.1	GAQ90649.1 hypothetical protein KFL_006670070 [Klebsormidium nitens]	NA	NA	NA	NA	NA	NA	NA	NA
evm.model.Contig9.407	blue	XP_023899521.1	XP_023899521.1 tRNA(Thr) (cytosine(32)-N(3))-methyltransferase-like [Quercus suber]	METL_DROME	Methyltransferase-like protein OS=Drosophila melanogaster GN=metl PE=1 SV=2	KOG2361	General function prediction only	NA	NA	NA	NA
evm.model.Contig9.405	blue	KZV14991.1	KZV14991.1 Amt family transporter: ammonium [Dorcoceras hygrometricum]	AMTB_ECOLI	Ammonia channel OS=Escherichia coli (strain K12) GN=amtB PE=1 SV=1	NA	NA	GO:0015696(ammonium transport)	GO:0016020(membrane)	GO:0008519(ammonium transmembrane transporter activity)	K03320 amt, AMT, MEP; ammonium transporter, Amt family
evm.model.Contig34.157	yellow	NA	NA	NA	NA	NA	NA	NA	NA	NA	NA
evm.model.Contig34.155	turquoise	NA	NA	NA	NA	NA	NA	NA	NA	NA	NA
evm.model.Contig34.154	yellow	NA	NA	NA	NA	NA	NA	NA	NA	NA	NA
evm.model.Contig34.152	turquoise	NA	NA	NA	NA	NA	NA	NA	NA	NA	NA
evm.model.Contig29.122	blue	NA	NA	GFD2_YEAST	Good for full DBP5 activity protein 2 OS=Saccharomyces cerevisiae (strain ATCC 204508 / S288c) GN=GFD2 PE=4 SV=1	NA	NA	NA	NA	NA	NA
evm.model.Contig5.107	blue	XP_017434006.1	XP_017434006.1 PREDICTED: ent-kaurenoic acid oxidase 2-like [Vigna angularis]	CP7A1_MOUSE	Cholesterol 7-alpha-monooxygenase OS=Mus musculus GN=Cyp7a1 PE=2 SV=2	KOG0684	Secondary metabolites biosynthesis, transport and catabolism	GO:0055114(oxidation-reduction process)	-	GO:0005506(iron ion binding),GO:0016705(oxidoreductase activity, acting on paired donors, with incorporation or reduction of molecular oxygen),GO:0020037(heme binding)	K07430 CYP7B; 25/26-hydroxycholesterol 7alpha-hydroxylase [EC:1.14.14.29]
evm.model.Contig65.12	green	GAQ85633.1	GAQ85633.1 Ferric reductase [Klebsormidium nitens]	CY24B_HUMAN	Cytochrome b-245 heavy chain OS=Homo sapiens GN=CYBB PE=1 SV=2	KOG0039	Secondary metabolites biosynthesis, transport and catabolism; Inorganic ion transport and metabolism	GO:0055114(oxidation-reduction process)	-	GO:0016491(oxidoreductase activity)	K13447 RBOH; respiratory burst oxidase [EC:1.6.3.- 1.11.1.-]
evm.model.Contig6.515	blue	XP_023897283.1	XP_023897283.1 LOW QUALITY PROTEIN: histone-lysine N-methyltransferase setd3-like [Quercus suber]	RKM1_YEAST	Ribosomal lysine N-methyltransferase 1 OS=Saccharomyces cerevisiae (strain ATCC 204508 / S288c) GN=RKM1 PE=1 SV=1	KOG1337	General function prediction only	-	-	GO:0005515(protein binding)	NA
evm.model.Contig53.65	turquoise	NA	NA	NA	NA	NA	NA	-	-	GO:0005515(protein binding)	NA
evm.model.Contig4.725	brown	XP_002966666.2	XP_002966666.2 mitochondrial substrate carrier family protein ucpB isoform X1 [Selaginella moellendorffii]	UCPB_DICDI	Mitochondrial substrate carrier family protein ucpB OS=Dictyostelium discoideum GN=ucpB PE=3 SV=1	KOG0753	Energy production and conversion	NA	NA	NA	K15103 UCP2_3, SLC25A8_9; solute carrier family 25 (mitochondrial uncoupling protein), member 8/9
evm.model.Contig43.95	brown	PNW71524.1	PNW71524.1 hypothetical protein CHLRE_16g657950v5 [Chlamydomonas reinhardtii]	SCRB2_RAT	Lysosome membrane protein 2 OS=Rattus norvegicus GN=Scarb2 PE=1 SV=2	KOG3776	Signal transduction mechanisms	-	GO:0016020(membrane)	-	NA
evm.model.Contig5.543	blue	XP_008347102.1	XP_008347102.1 PREDICTED: phosphatidylinositol-3-phosphatase myotubularin-1-like [Malus domestica]	MTMR2_HUMAN	Myotubularin-related protein 2 OS=Homo sapiens GN=MTMR2 PE=1 SV=4	KOG4471	Lipid transport and metabolism; Intracellular trafficking, secretion, and vesicular transport	NA	NA	NA	K18081 MTMR1_2; myotubularin-related protein 1/2 [EC:3.1.3.64 3.1.3.95]
evm.model.Contig3.473	blue	NA	NA	GRPE_SYNJA	Protein GrpE OS=Synechococcus sp. (strain JA-3-3Ab) GN=grpE PE=3 SV=1	NA	NA	GO:0006457(protein folding)	-	GO:0000774(adenyl-nucleotide exchange factor activity),GO:0042803(protein homodimerization activity),GO:0051087(chaperone binding)	NA
evm.model.Contig3.474	blue	XP_002509198.1	XP_002509198.1 set domain protein [Micromonas commoda]	NA	NA	NA	NA	NA	NA	NA	NA
evm.model.Contig3.477	turquoise	NA	NA	NLRC3_HUMAN	Protein NLRC3 OS=Homo sapiens GN=NLRC3 PE=2 SV=2	KOG4308	Function unknown	-	-	GO:0005515(protein binding)	K22614 NLRC3, NOD3; NLR family CARD domain-containing protein 3
evm.model.Contig3.479	turquoise	XP_006837040.1	XP_006837040.1 chaperone protein ClpB3, chloroplastic [Amborella trichopoda]	CLPB_BRUSU	Chaperone protein ClpB OS=Brucella suis biovar 1 (strain 1330) GN=clpB PE=2 SV=1	NA	NA	-	-	GO:0005524(ATP binding)	K03695 clpB; ATP-dependent Clp protease ATP-binding subunit ClpB
evm.model.Contig3.478	turquoise	NA	NA	NA	NA	NA	NA	NA	NA	NA	NA
evm.model.Contig47.52	blue	NA	NA	NA	NA	NA	NA	NA	NA	NA	NA
evm.model.Contig58.42	turquoise	XP_002880962.1	XP_002880962.1 protein argonaute 5 [Arabidopsis lyrata subsp. lyrata]	AGO2_XENLA	Protein argonaute-2 OS=Xenopus laevis GN=ago2 PE=2 SV=1	KOG1041	Translation, ribosomal structure and biogenesis	-	-	GO:0003676(nucleic acid binding)	K11593 ELF2C, AGO; eukaryotic translation initiation factor 2C
evm.model.Contig2.315	blue	XP_019163188.1	XP_019163188.1 PREDICTED: protoporphyrinogen oxidase, chloroplastic isoform X2 [Ipomoea nil]	PPOC_TOBAC	Protoporphyrinogen oxidase, chloroplastic OS=Nicotiana tabacum GN=PPXI PE=2 SV=1	KOG1276	Coenzyme transport and metabolism	GO:0055114(oxidation-reduction process)	-	GO:0016491(oxidoreductase activity)	K00231 PPOX, hemY; protoporphyrinogen/coproporphyrinogen III oxidase [EC:1.3.3.4 1.3.3.15]
evm.model.Contig3.263	turquoise	PRW56252.1	PRW56252.1 TBC1 domain family member 20 [Chlorella sorokiniana]	TBC20_MOUSE	TBC1 domain family member 20 OS=Mus musculus GN=Tbc1d20 PE=1 SV=1	KOG2595	Signal transduction mechanisms	NA	NA	NA	K20372 TBC1D20, GYP8; TBC1 domain family member 20
evm.model.Contig53.67	green	XP_002975092.1	XP_002975092.1 myosin-9 isoform X1 [Selaginella moellendorffii]	MYO9_ARATH	Myosin-9 OS=Arabidopsis thaliana GN=XI-C PE=2 SV=1	KOG0160	Cytoskeleton	-	GO:0016459(myosin complex)	GO:0046872(metal ion binding),GO:0005515(protein binding),GO:0003774(motor activity),GO:0005524(ATP binding)	K10357 MYO5; myosin V
evm.model.Contig4.723	turquoise	GAX80569.1	GAX80569.1 hypothetical protein CEUSTIGMA_g8006.t1 [Chlamydomonas eustigma]	TTLL1_RAT	Probable tubulin polyglutamylase TTLL1 OS=Rattus norvegicus GN=Ttll1 PE=2 SV=1	KOG2157	Posttranslational modification, protein turnover, chaperones	GO:0006464(cellular protein modification process)	-	-	K16599 TTLL1; tubulin polyglutamylase TTLL1 [EC:6.-.-.-]
evm.model.Contig33.125	yellow	NA	NA	NA	NA	NA	NA	NA	NA	NA	NA
evm.model.Contig1.1088	blue	OAE33601.1	OAE33601.1 hypothetical protein AXG93_4019s1100 [Marchantia polymorpha subsp. ruderalis]	PDXH_BURCM	Pyridoxine/pyridoxamine 5'-phosphate oxidase OS=Burkholderia ambifaria (strain ATCC BAA-244 / AMMD) GN=pdxH PE=3 SV=1	KOG2586	Coenzyme transport and metabolism	NA	NA	NA	K00275 pdxH, PNPO; pyridoxamine 5'-phosphate oxidase [EC:1.4.3.5]
evm.model.Contig1.1084	yellow	NA	NA	NA	NA	NA	NA	NA	NA	NA	NA
evm.model.Contig1.1086	yellow	NA	NA	NA	NA	NA	NA	NA	NA	NA	NA
evm.model.Contig1.1087	blue	GBF92762.1	GBF92762.1 condensin-2 complex subunit H2 [Raphidocelis subcapitata]	CNDH2_MOUSE	Condensin-2 complex subunit H2 OS=Mus musculus GN=Ncaph2 PE=1 SV=1	KOG2359	Function unknown	NA	NA	NA	K11490 NCAPH2; condensin-2 complex subunit H2
evm.model.Contig1.1082	turquoise	GAX80571.1	GAX80571.1 hypothetical protein CEUSTIGMA_g8008.t1 [Chlamydomonas eustigma]	DYH1_HUMAN	Dynein heavy chain 1, axonemal OS=Homo sapiens GN=DNAH1 PE=2 SV=4	KOG3595	Cytoskeleton	GO:0007018(microtubule-based movement)	GO:0030286(dynein complex)	GO:0003777(microtubule motor activity)	K10408 DNAH; dynein heavy chain, axonemal
evm.model.Contig33.126	yellow	NA	NA	NA	NA	NA	NA	GO:0008610(lipid biosynthetic process),GO:0055114(oxidation-reduction process)	-	GO:0005506(iron ion binding),GO:0016491(oxidoreductase activity)	NA
evm.model.Contig13.203	blue	NA	NA	NA	NA	NA	NA	NA	NA	NA	NA
evm.model.Contig13.401	blue	NA	NA	SSRB_CANFA	Translocon-associated protein subunit beta OS=Canis familiaris GN=SSR2 PE=1 SV=1	KOG3317	Intracellular trafficking, secretion, and vesicular transport	NA	NA	NA	K13250 SSR2; translocon-associated protein subunit beta
evm.model.Contig13.402	blue	XP_022756201.1	XP_022756201.1 phytochromobilin:ferredoxin oxidoreductase, chloroplastic isoform X1 [Durio zibethinus]	PEBB_PROM4	Phycoerythrobilin:ferredoxin oxidoreductase OS=Prochlorococcus marinus (strain MIT 9211) GN=pebB PE=3 SV=1	NA	NA	GO:0010024(phytochromobilin biosynthetic process),GO:0055114(oxidation-reduction process)	-	GO:0016636(oxidoreductase activity, acting on the CH-CH group of donors, iron-sulfur protein as acceptor),GO:0050897(cobalt ion binding)	K08101 HY2; phytochromobilin:ferredoxin oxidoreductase [EC:1.3.7.4]
evm.model.Contig13.403	blue	XP_021746256.1	XP_021746256.1 protein disulfide isomerase-like 1-4 [Chenopodium quinoa]	PDI13_ARATH	Protein disulfide isomerase-like 1-3 OS=Arabidopsis thaliana GN=PDIL1-3 PE=2 SV=1	KOG0190	Posttranslational modification, protein turnover, chaperones	GO:0045454(cell redox homeostasis)	-	-	NA
evm.model.Contig13.404	yellow	NA	NA	NA	NA	NA	NA	NA	NA	NA	NA
evm.model.Contig13.406	turquoise	NA	NA	PIGC_MOUSE	Phosphatidylinositol N-acetylglucosaminyltransferase subunit C OS=Mus musculus GN=Pigc PE=2 SV=1	KOG3059	Lipid transport and metabolism	GO:0007017(microtubule-based process),GO:0006506(GPI anchor biosynthetic process)	GO:0030286(dynein complex),GO:0016021(integral component of membrane)	GO:0017176(phosphatidylinositol N-acetylglucosaminyltransferase activity)	K03859 PIGC, GPI2; phosphatidylinositol glycan, class C
evm.model.Contig13.407	turquoise	NA	NA	NA	NA	NA	NA	NA	NA	NA	NA
evm.model.Contig5.19	turquoise	XP_003084018.2	XP_003084018.2 DeoxyUTP pyrophosphatase, dUTPase subfamily [Ostreococcus tauri]	MADD_MOUSE	MAP kinase-activating death domain protein OS=Mus musculus GN=Madd PE=1 SV=2	NA	NA	NA	NA	NA	NA
evm.model.Contig38.89	blue	PIA36581.1	PIA36581.1 hypothetical protein AQUCO_03300048v1 [Aquilegia coerulea]	RNG2B_XENLA	E3 ubiquitin-protein ligase RING2-B OS=Xenopus laevis GN=rnf2-b PE=2 SV=2	KOG0311	Posttranslational modification, protein turnover, chaperones	NA	NA	NA	K10695 RNF1_2; E3 ubiquitin-protein ligase RNF1/2 [EC:2.3.2.27]
evm.model.Contig33.123	turquoise	GAX81383.1	GAX81383.1 hypothetical protein CEUSTIGMA_g8814.t1 [Chlamydomonas eustigma]	DYH1A_CHLRE	Dynein-1-alpha heavy chain, flagellar inner arm I1 complex OS=Chlamydomonas reinhardtii GN=DHC1 PE=1 SV=1	KOG3595	Cytoskeleton	GO:0007018(microtubule-based movement)	GO:0030286(dynein complex)	GO:0003777(microtubule motor activity),GO:0005524(ATP binding)	K10408 DNAH; dynein heavy chain, axonemal
evm.model.Contig4.721	yellow	NA	NA	NA	NA	NA	NA	NA	NA	NA	NA
evm.model.Contig6.525	yellow	NA	NA	PLC_STAA8	1-phosphatidylinositol phosphodiesterase OS=Staphylococcus aureus (strain NCTC 8325) GN=plc PE=1 SV=1	KOG4306	Signal transduction mechanisms	NA	NA	NA	K01771 plc; 1-phosphatidylinositol phosphodiesterase [EC:4.6.1.13]
evm.model.Contig6.520	blue	XP_023917307.1	XP_023917307.1 GPI transamidase component GPI16-like [Quercus suber]	GPI16_SCHPO	GPI transamidase component PIG-T homolog OS=Schizosaccharomyces pombe (strain 972 / ATCC 24843) GN=gpi16 PE=3 SV=1	NA	NA	GO:0016255(attachment of GPI anchor to protein)	GO:0042765(GPI-anchor transamidase complex)	-	K05292 PIGT; phosphatidylinositol glycan, class T
evm.model.Contig53.60	blue	XP_002500681.1	XP_002500681.1 predicted protein [Micromonas commoda]	YAM3_SCHPO	Putative oxidoreductase C1F5.03c OS=Schizosaccharomyces pombe (strain 972 / ATCC 24843) GN=SPAC1F5.03c PE=3 SV=1	KOG2852	General function prediction only	GO:0055114(oxidation-reduction process)	-	GO:0016491(oxidoreductase activity)	NA
evm.model.Contig9.446	turquoise	NA	NA	MYO5B_HUMAN	Unconventional myosin-Vb OS=Homo sapiens GN=MYO5B PE=1 SV=3	NA	NA	-	-	GO:0005515(protein binding)	NA
evm.model.Contig5.563	yellow	NA	NA	NA	NA	NA	NA	-	-	GO:0035091(phosphatidylinositol binding)	NA
evm.model.Contig5.196	yellow	NA	NA	NA	NA	NA	NA	NA	NA	NA	NA
evm.model.Contig5.191	blue	GBG91118.1	GBG91118.1 hypothetical protein CBR_g51921 [Chara braunii]	RPAC1_BOVIN	DNA-directed RNA polymerases I and III subunit RPAC1 OS=Bos taurus GN=POLR1C PE=2 SV=1	KOG1521	Transcription	GO:0006351(transcription, DNA-templated)	-	GO:0003899(DNA-directed 5'-3' RNA polymerase activity),GO:0046983(protein dimerization activity)	K03027 RPC40, POLR1C; DNA-directed RNA polymerases I and III subunit RPAC1
evm.model.Contig5.192	turquoise	GAQ86232.1	GAQ86232.1 hypothetical protein KFL_002770090 [Klebsormidium nitens]	PKD1_HUMAN	Polycystin-1 OS=Homo sapiens GN=PKD1 PE=1 SV=3	KOG3599	Inorganic ion transport and metabolism; Signal transduction mechanisms	NA	NA	NA	K04985 PKD1; polycystin 1
evm.model.Contig5.193	brown	NA	NA	NA	NA	NA	NA	NA	NA	NA	NA
evm.model.Contig5.198	blue	NA	NA	NA	NA	NA	NA	NA	NA	NA	NA
evm.model.Contig5.199	yellow	NA	NA	NA	NA	NA	NA	NA	NA	NA	NA
evm.model.Contig58.47	blue	XP_003055229.1	XP_003055229.1 predicted protein [Micromonas pusilla CCMP1545]	NA	NA	NA	NA	NA	NA	NA	NA
evm.model.Contig2.85	blue	XP_011001562.1	XP_011001562.1 PREDICTED: ADP-ribosylation factor-like protein 8B [Populus euphratica]	ARL8_DICDI	ADP-ribosylation factor-like protein 8 OS=Dictyostelium discoideum GN=arl8 PE=3 SV=1	KOG0075	General function prediction only	-	-	GO:0005525(GTP binding)	K07955 ARL8; ADP-ribosylation factor-like protein 8
evm.model.Contig87.32	green	NA	NA	NA	NA	NA	NA	NA	NA	NA	NA
evm.model.Contig19.432	blue	GAX77180.1	GAX77180.1 hypothetical protein CEUSTIGMA_g4626.t1 [Chlamydomonas eustigma]	DEOD_OCEIH	Purine nucleoside phosphorylase DeoD-type OS=Oceanobacillus iheyensis (strain DSM 14371 / JCM 11309 / KCTC 3954 / HTE831) GN=deoD PE=3 SV=1	NA	NA	GO:0009116(nucleoside metabolic process)	-	GO:0003824(catalytic activity)	K00757 udp, UPP; uridine phosphorylase [EC:2.4.2.3]
evm.model.Contig19.431	turquoise	XP_023532156.1	XP_023532156.1 putative respiratory burst oxidase homolog protein H [Cucurbita pepo subsp. pepo]	RBOHF_ARATH	Respiratory burst oxidase homolog protein F OS=Arabidopsis thaliana GN=RBOHF PE=1 SV=1	KOG0039	Secondary metabolites biosynthesis, transport and catabolism; Inorganic ion transport and metabolism	GO:0055114(oxidation-reduction process)	-	GO:0016491(oxidoreductase activity)	NA
evm.model.Contig19.430	turquoise	NA	NA	NA	NA	NA	NA	NA	NA	NA	NA
evm.model.Contig49.28	turquoise	NA	NA	NA	NA	NA	NA	NA	NA	NA	NA
evm.model.Contig49.29	turquoise	XP_003056382.1	XP_003056382.1 predicted protein [Micromonas pusilla CCMP1545]	SLAP1_CLOTH	Cell surface glycoprotein 1 OS=Clostridium thermocellum (strain ATCC 27405 / DSM 1237 / NBRC 103400 / NCIMB 10682 / NRRL B-4536 / VPI 7372) GN=olpB PE=3 SV=2	NA	NA	-	-	GO:0005515(protein binding)	NA
evm.model.Contig7.408	turquoise	XP_003054829.1	XP_003054829.1 hypothetical protein MICPUCDRAFT_70660 [Micromonas pusilla CCMP1545]	DAAF3_XENLA	Dynein assembly factor 3, axonemal OS=Xenopus laevis GN=dnaaf3 PE=2 SV=1	NA	NA	NA	NA	NA	K19752 DNAAF3, PF22; dynein assembly factor 3, axonemal
evm.model.Contig7.409	brown	NA	NA	NA	NA	NA	NA	NA	NA	NA	NA
evm.model.Contig49.22	brown	NA	NA	NA	NA	NA	NA	GO:0006812(cation transport),GO:0055085(transmembrane transport)	GO:0016021(integral component of membrane)	GO:0008324(cation transmembrane transporter activity)	NA
evm.model.Contig36.115	green	NA	NA	NA	NA	NA	NA	NA	NA	NA	NA
evm.model.Contig49.25	turquoise	NA	NA	NA	NA	NA	NA	NA	NA	NA	NA
evm.model.Contig17.139	blue	XP_003078123.1	XP_003078123.1 unnamed product [Ostreococcus tauri]	NA	NA	NA	NA	NA	NA	NA	NA
evm.model.Contig17.136	blue	XP_007511520.1	XP_007511520.1 short-chain dehydrogenase/reductase SDR [Bathycoccus prasinos]	RDH13_HUMAN	Retinol dehydrogenase 13 OS=Homo sapiens GN=RDH13 PE=1 SV=2	KOG1208	Secondary metabolites biosynthesis, transport and catabolism	NA	NA	NA	NA
evm.model.Contig17.133	turquoise	NA	NA	NA	NA	NA	NA	NA	NA	NA	NA
evm.model.Contig8.57	blue	XP_007511661.1	XP_007511661.1 hypothetical protein BuboB_26000 [Bathycoccus prasinos]	NA	NA	NA	NA	NA	NA	NA	NA
evm.model.Contig76.21	brown	NA	NA	NA	NA	NA	NA	NA	NA	NA	NA
evm.model.Contig8.59	turquoise	NA	NA	YHU2_SCHPO	Uncharacterized threonine-rich GPI-anchored glycoprotein PJ4664.02 OS=Schizosaccharomyces pombe (strain 972 / ATCC 24843) GN=SPBPJ4664.02 PE=3 SV=1	NA	NA	NA	NA	NA	K10955 MUC2; mucin-2
evm.model.Contig76.22	turquoise	NA	NA	NA	NA	NA	NA	NA	NA	NA	NA
evm.model.Contig58.64	blue	NA	NA	NA	NA	NA	NA	NA	NA	NA	NA
evm.model.Contig9.162	blue	NA	NA	NA	NA	NA	NA	NA	NA	NA	NA
evm.model.Contig76.24	turquoise	NA	NA	NA	NA	NA	NA	NA	NA	NA	NA
evm.model.Contig58.66	blue	XP_003079517.2	XP_003079517.2 Ribose 5-phosphate isomerase, type A [Ostreococcus tauri]	RPI3_ARATH	Probable ribose-5-phosphate isomerase 3, chloroplastic OS=Arabidopsis thaliana GN=RPI3 PE=1 SV=1	KOG3075	Carbohydrate transport and metabolism	GO:0009052(pentose-phosphate shunt, non-oxidative branch)	-	GO:0004751(ribose-5-phosphate isomerase activity)	K01807 rpiA; ribose 5-phosphate isomerase A [EC:5.3.1.6]
evm.model.Contig76.25	turquoise	NA	NA	NA	NA	NA	NA	NA	NA	NA	NA
evm.model.Contig8.146	blue	PPD84677.1	PPD84677.1 hypothetical protein GOBAR_DD18365 [Gossypium barbadense]	DRP1A_ARATH	Dynamin-related protein 1A OS=Arabidopsis thaliana GN=DRP1A PE=1 SV=3	KOG0446	General function prediction only; Intracellular trafficking, secretion, and vesicular transport	NA	NA	NA	NA
evm.model.Contig58.67	turquoise	KXZ56505.1	KXZ56505.1 hypothetical protein GPECTOR_1g452 [Gonium pectorale]	CCD96_MOUSE	Coiled-coil domain-containing protein 96 OS=Mus musculus GN=Ccdc96 PE=2 SV=1	NA	NA	NA	NA	NA	NA
evm.model.Contig76.26	turquoise	NA	NA	NA	NA	NA	NA	NA	NA	NA	NA
evm.model.Contig8.141	brown	NA	NA	NA	NA	NA	NA	NA	NA	NA	NA
evm.model.Contig8.148	brown	NA	NA	NA	NA	NA	NA	NA	NA	NA	NA
evm.model.Contig11.284	turquoise	NA	NA	NA	NA	NA	NA	NA	NA	NA	NA
evm.model.Contig11.285	turquoise	GAQ90506.1	GAQ90506.1 hypothetical protein KFL_006490070 [Klebsormidium nitens]	RS10B_DANRE	Radial spoke head 10 homolog B OS=Danio rerio GN=rsph10b PE=2 SV=1	KOG0231	General function prediction only	NA	NA	NA	NA
evm.model.Contig11.286	turquoise	NA	NA	NA	NA	NA	NA	NA	NA	NA	NA
evm.model.Contig11.287	blue	NA	NA	NA	NA	NA	NA	NA	NA	NA	NA
evm.model.Contig11.280	turquoise	NA	NA	NA	NA	NA	NA	NA	NA	NA	NA
evm.model.Contig11.282	blue	NA	NA	PROY_ECOLI	Proline-specific permease ProY OS=Escherichia coli (strain K12) GN=proY PE=1 SV=1	NA	NA	GO:0055085(transmembrane transport)	GO:0016020(membrane)	GO:0022857(transmembrane transporter activity)	K16238 eat, eutP; ethanolamine permease
evm.model.Contig11.283	blue	XP_004306563.1	XP_004306563.1 PREDICTED: glyceraldehyde-3-phosphate dehydrogenase GAPCP1, chloroplastic [Fragaria vesca subsp. vesca]	G3PP2_ARATH	Glyceraldehyde-3-phosphate dehydrogenase GAPCP2, chloroplastic OS=Arabidopsis thaliana GN=GAPCP2 PE=2 SV=1	KOG0657	Carbohydrate transport and metabolism	GO:0055114(oxidation-reduction process)	-	GO:0016620(oxidoreductase activity, acting on the aldehyde or oxo group of donors, NAD or NADP as acceptor)	K00134 GAPDH, gapA; glyceraldehyde 3-phosphate dehydrogenase [EC:1.2.1.12]
evm.model.Contig35.61	turquoise	GAQ82196.1	GAQ82196.1 non-symbiotic hemoglobin [Klebsormidium nitens]	NA	NA	NA	NA	-	-	GO:0020037(heme binding)	NA
evm.model.Contig11.289	brown	NA	NA	ACO13_MOUSE	Acyl-coenzyme A thioesterase 13 OS=Mus musculus GN=Acot13 PE=1 SV=1	KOG3328	General function prediction only	NA	NA	NA	K17362 ACOT13; acyl-coenzyme A thioesterase 13 [EC:3.1.2.-]
evm.model.Contig89.5	blue	NA	NA	NA	NA	NA	NA	NA	NA	NA	NA
evm.model.Contig9.219	turquoise	GBG73684.1	GBG73684.1 hypothetical protein CBR_g17026 [Chara braunii]	NA	NA	NA	NA	NA	NA	NA	NA
evm.model.Contig31.187	blue	GAQ88851.1	GAQ88851.1 glutamate-1-semialdehyde aminotransferase [Klebsormidium nitens]	GSA_NOSP7	Glutamate-1-semialdehyde 2,1-aminomutase OS=Nostoc punctiforme (strain ATCC 29133 / PCC 73102) GN=hemL PE=3 SV=1	KOG1401	Amino acid transport and metabolism	-	-	GO:0008483(transaminase activity),GO:0030170(pyridoxal phosphate binding)	K01845 hemL; glutamate-1-semialdehyde 2,1-aminomutase [EC:5.4.3.8]
evm.model.Contig28.63	turquoise	NA	NA	ANK3_RAT	Ankyrin-3 OS=Rattus norvegicus GN=Ank3 PE=1 SV=3	KOG4177	Cell wall/membrane/envelope biogenesis	-	-	GO:0005515(protein binding)	K10380 ANK; ankyrin
evm.model.Contig28.62	turquoise	NA	NA	NA	NA	NA	NA	NA	NA	NA	NA
evm.model.Contig28.60	turquoise	NA	NA	NA	NA	NA	NA	NA	NA	NA	NA
evm.model.Contig31.170	turquoise	NA	NA	NA	NA	NA	NA	NA	NA	NA	NA
evm.model.Contig31.172	brown	NA	NA	NA	NA	NA	NA	NA	NA	NA	NA
evm.model.Contig31.173	blue	NA	NA	NA	NA	NA	NA	NA	NA	NA	NA
evm.model.Contig31.175	turquoise	GAQ86330.1	GAQ86330.1 NIMA-related kinase [Klebsormidium nitens]	NEKL2_CAEEL	Serine/threonine-protein kinase nekl-2 OS=Caenorhabditis elegans GN=nekl-2 PE=2 SV=1	KOG0589	General function prediction only	GO:0006468(protein phosphorylation)	-	GO:0004672(protein kinase activity),GO:0005524(ATP binding)	NA
evm.model.Contig28.68	blue	PRW45663.1	PRW45663.1 MKI67 FHA domain-interacting nucleolar phospho [Chlorella sorokiniana]	MK67I_XENLA	MKI67 FHA domain-interacting nucleolar phosphoprotein-like OS=Xenopus laevis GN=nifk PE=2 SV=2	KOG4208	General function prediction only	-	-	GO:0003676(nucleic acid binding)	K14838 NOP15; nucleolar protein 15
evm.model.Contig7.255	blue	XP_002504111.1	XP_002504111.1 predicted protein [Micromonas commoda]	KMO_HUMAN	Kynurenine 3-monooxygenase OS=Homo sapiens GN=KMO PE=1 SV=2	KOG2614	Energy production and conversion; General function prediction only	-	-	GO:0071949(FAD binding)	K00486 KMO; kynurenine 3-monooxygenase [EC:1.14.13.9]
evm.model.Contig9.216	blue	RID71117.1	RID71117.1 hypothetical protein BRARA_C03075 [Brassica rapa]	PUS7_YEAST	Multisubstrate pseudouridine synthase 7 OS=Saccharomyces cerevisiae (strain ATCC 204508 / S288c) GN=PUS7 PE=1 SV=1	KOG2339	Function unknown	GO:0001522(pseudouridine synthesis),GO:0009451(RNA modification)	-	GO:0003723(RNA binding),GO:0009982(pseudouridine synthase activity)	K06176 truD, PUS7; tRNA pseudouridine13 synthase [EC:5.4.99.27]
evm.model.Contig9.397	blue	XP_003537716.1	XP_003537716.1 WD-40 repeat-containing protein MSI3 [Glycine max]	PEX7_ARATH	Peroxisome biogenesis protein 7 OS=Arabidopsis thaliana GN=PEX7 PE=1 SV=2	KOG0277	Intracellular trafficking, secretion, and vesicular transport	-	-	GO:0005515(protein binding)	K13341 PEX7, PTS2R; peroxin-7
evm.model.Contig7.20	brown	NA	NA	NA	NA	KOG3114	Function unknown	NA	NA	NA	NA
evm.model.Contig7.251	brown	NA	NA	NA	NA	NA	NA	GO:0005975(carbohydrate metabolic process)	-	GO:0004553(hydrolase activity, hydrolyzing O-glycosyl compounds)	NA
evm.model.Contig8.58	turquoise	NA	NA	NA	NA	NA	NA	NA	NA	NA	NA
evm.model.Contig57.80	turquoise	NA	NA	NA	NA	NA	NA	NA	NA	NA	NA
evm.model.Contig15.280	turquoise	NA	NA	NA	NA	NA	NA	NA	NA	NA	NA
evm.model.Contig16.268	brown	NA	NA	NA	NA	NA	NA	NA	NA	NA	NA
evm.model.Contig16.265	blue	NA	NA	NA	NA	NA	NA	NA	NA	NA	NA
evm.model.Contig16.266	brown	NA	NA	NA	NA	NA	NA	NA	NA	NA	NA
evm.model.Contig16.260	blue	GBG92442.1	GBG92442.1 hypothetical protein CBR_g55379 [Chara braunii]	DDX55_XENLA	ATP-dependent RNA helicase DDX55 OS=Xenopus laevis GN=ddx55 PE=2 SV=1	KOG0345	RNA processing and modification	-	-	GO:0003676(nucleic acid binding),GO:0005524(ATP binding)	K14809 DDX55, SPB4; ATP-dependent RNA helicase DDX55/SPB4 [EC:3.6.4.13]
evm.model.Contig16.263	turquoise	NA	NA	ATD3B_XENLA	ATPase family AAA domain-containing protein 3-B OS=Xenopus laevis GN=atad3-b PE=2 SV=1	KOG0742	Posttranslational modification, protein turnover, chaperones	-	-	GO:0005524(ATP binding)	NA
evm.model.Contig16.262	blue	PSC71471.1	PSC71471.1 T-complex theta subunit [Micractinium conductrix]	TCPQ_CHICK	T-complex protein 1 subunit theta OS=Gallus gallus GN=CCT8 PE=1 SV=3	KOG0362	Posttranslational modification, protein turnover, chaperones	-	-	GO:0005524(ATP binding)	K09500 CCT8; T-complex protein 1 subunit theta
evm.model.Contig10.407	yellow	CCF17540.1	CCF17540.1 RabE GTPase protein [Micrasterias denticulata]	RB1BV_BETVU	Ras-related protein RAB1BV OS=Beta vulgaris GN=RAB1BV PE=2 SV=1	NA	NA	-	-	GO:0003924(GTPase activity),GO:0005525(GTP binding)	K07901 RAB8A, MEL; Ras-related protein Rab-8A
evm.model.Contig75.24	blue	GAQ83568.1	GAQ83568.1 hypothetical protein KFL_001530100 [Klebsormidium nitens]	NA	NA	NA	NA	NA	NA	NA	NA
evm.model.Contig2.139	blue	XP_006472809.1	XP_006472809.1 replication factor C subunit 3 [Citrus sinensis]	RFC5_HUMAN	Replication factor C subunit 5 OS=Homo sapiens GN=RFC5 PE=1 SV=1	KOG0990	Replication, recombination and repair	NA	NA	NA	K10756 RFC3_5; replication factor C subunit 3/5
evm.model.Contig2.135	turquoise	NA	NA	NA	NA	NA	NA	NA	NA	NA	NA
evm.model.Contig2.134	blue	XP_002507556.1	XP_002507556.1 predicted protein [Micromonas commoda]	NA	NA	NA	NA	-	-	GO:0071949(FAD binding)	NA
evm.model.Contig10.405	blue	GAX78361.1	GAX78361.1 hypothetical protein CEUSTIGMA_g5803.t1 [Chlamydomonas eustigma]	GSTP1_BUFBU	Glutathione S-transferase P 1 OS=Bufo bufo PE=1 SV=1	KOG1695	Posttranslational modification, protein turnover, chaperones	-	-	GO:0005515(protein binding)	K04097 HPGDS; prostaglandin-H2 D-isomerase / glutathione transferase [EC:5.3.99.2 2.5.1.18]
evm.model.Contig3.268	turquoise	XP_010461044.1	XP_010461044.1 PREDICTED: probable calcium-binding protein CML17 [Camelina sativa]	CML17_ARATH	Probable calcium-binding protein CML17 OS=Arabidopsis thaliana GN=CML17 PE=2 SV=1	KOG0027	Signal transduction mechanisms	-	-	GO:0005509(calcium ion binding)	K13448 CML; calcium-binding protein CML
evm.model.Contig3.264	brown	GAQ88896.1	GAQ88896.1 N-acetylglucosaminyltransferase family protein [Klebsormidium nitens]	GNT1_DICDI	[Skp1-protein]-hydroxyproline N-acetylglucosaminyltransferase OS=Dictyostelium discoideum GN=gnt1 PE=1 SV=2	KOG3710	Signal transduction mechanisms	GO:0055114(oxidation-reduction process)	-	GO:0016491(oxidoreductase activity)	K09592 EGLN, HPH; hypoxia-inducible factor prolyl hydroxylase [EC:1.14.11.29]
evm.model.Contig10.403	brown	XP_026418847.1	XP_026418847.1 ras-related protein RABE1c-like [Papaver somniferum]	RB1BV_BETVU	Ras-related protein RAB1BV OS=Beta vulgaris GN=RAB1BV PE=2 SV=1	KOG0078	Intracellular trafficking, secretion, and vesicular transport; Signal transduction mechanisms	-	-	GO:0003924(GTPase activity),GO:0005525(GTP binding)	K07901 RAB8A, MEL; Ras-related protein Rab-8A
evm.model.Contig3.267	blue	XP_021316972.1	XP_021316972.1 signal recognition particle 54 kDa protein, chloroplastic [Sorghum bicolor]	SR54C_ARATH	Signal recognition particle 54 kDa protein, chloroplastic OS=Arabidopsis thaliana GN=FFC PE=1 SV=1	KOG0780	Intracellular trafficking, secretion, and vesicular transport	GO:0006614(SRP-dependent cotranslational protein targeting to membrane)	GO:0048500(signal recognition particle)	GO:0008312(7S RNA binding),GO:0005525(GTP binding)	K03106 SRP54, ffh; signal recognition particle subunit SRP54 [EC:3.6.5.4]
evm.model.Contig3.261	turquoise	NA	NA	NA	NA	NA	NA	-	-	GO:0005509(calcium ion binding)	NA
evm.model.Contig3.262	blue	XP_002507236.1	XP_002507236.1 predicted protein [Micromonas commoda]	LOG5_ARATH	Cytokinin riboside 5'-monophosphate phosphoribohydrolase LOG5 OS=Arabidopsis thaliana GN=LOG5 PE=1 SV=1	NA	NA	NA	NA	NA	K22522 LOG; cytokinin riboside 5'-monophosphate phosphoribohydrolase [EC:3.2.2.-]
evm.model.Contig20.41	yellow	NA	NA	NA	NA	NA	NA	NA	NA	NA	NA
evm.model.Contig6.526	turquoise	NA	NA	NA	NA	NA	NA	NA	NA	NA	NA
evm.model.Contig6.527	blue	EPS70721.1	EPS70721.1 hypothetical protein M569_04044, partial [Genlisea aurea]	NA	NA	NA	NA	-	-	GO:0008270(zinc ion binding)	NA
evm.model.Contig6.524	green	RLN21735.1	RLN21735.1 protein GFS12 [Panicum miliaceum]	WDR81_HUMAN	WD repeat-containing protein 81 OS=Homo sapiens GN=WDR81 PE=1 SV=2	KOG1786	Intracellular trafficking, secretion, and vesicular transport; Signal transduction mechanisms	NA	NA	NA	K17601 WDR81; WD repeat-containing protein 81
evm.model.Contig20.49	blue	NA	NA	NA	NA	NA	NA	NA	NA	NA	NA
evm.model.Contig4.521	blue	XP_024387903.1	XP_024387903.1 mitochondrial inner membrane protein OXA1-like isoform X1 [Physcomitrella patens]	OXA1_ARATH	Mitochondrial inner membrane protein OXA1 OS=Arabidopsis thaliana GN=OXA1 PE=2 SV=2	KOG1239	Intracellular trafficking, secretion, and vesicular transport; Posttranslational modification, protein turnover, chaperones	-	GO:0016021(integral component of membrane)	GO:0032977(membrane insertase activity)	K03217 yidC, spoIIIJ, OXA1, ccfA; YidC/Oxa1 family membrane protein insertase
evm.model.Contig43.133	blue	EEF27264.1	EEF27264.1 nhl repeat-containing protein, putative [Ricinus communis]	TENM_DROME	Teneurin-m OS=Drosophila melanogaster GN=Ten-m PE=1 SV=2	KOG4659	Function unknown	NA	NA	NA	NA
evm.model.Contig15.138	turquoise	GAX76103.1	GAX76103.1 hypothetical protein CEUSTIGMA_g3546.t1 [Chlamydomonas eustigma]	LNT_RICPR	Apolipoprotein N-acyltransferase OS=Rickettsia prowazekii (strain Madrid E) GN=lnt PE=3 SV=1	NA	NA	NA	NA	NA	K03820 lnt; apolipoprotein N-acyltransferase [EC:2.3.1.269]
evm.model.Contig15.139	blue	NA	NA	NA	NA	NA	NA	GO:0006914(autophagy)	GO:1990316(Atg1/ULK1 kinase complex)	-	K08331 ATG13; autophagy-related protein 13
evm.model.Contig15.130	turquoise	NA	NA	NA	NA	NA	NA	NA	NA	NA	NA
evm.model.Contig15.131	turquoise	PNW87779.1	PNW87779.1 hypothetical protein CHLRE_01g001800v5 [Chlamydomonas reinhardtii]	NEK5_HUMAN	Serine/threonine-protein kinase Nek5 OS=Homo sapiens GN=NEK5 PE=2 SV=1	KOG0589	General function prediction only	GO:0006468(protein phosphorylation)	-	GO:0004672(protein kinase activity),GO:0005524(ATP binding)	K08857 NEK1_4_5; NIMA (never in mitosis gene a)-related kinase 1/4/5 [EC:2.7.11.1]
evm.model.Contig14.190	brown	NA	NA	ESA8C_TRYEQ	Putative adenylate cyclase regulatory protein OS=Trypanosoma equiperdum GN=ESAG8C PE=2 SV=1	NA	NA	NA	NA	NA	NA
evm.model.Contig14.193	blue	NA	NA	NA	NA	NA	NA	-	GO:0016021(integral component of membrane)	GO:0016757(transferase activity, transferring glycosyl groups)	NA
evm.model.Contig14.192	yellow	GAX76688.1	GAX76688.1 hypothetical protein CEUSTIGMA_g4134.t1 [Chlamydomonas eustigma]	NA	NA	NA	NA	NA	NA	NA	NA
evm.model.Contig14.194	turquoise	NA	NA	NA	NA	NA	NA	NA	NA	NA	NA
evm.model.Contig14.199	turquoise	NA	NA	NA	NA	NA	NA	NA	NA	NA	NA
evm.model.Contig14.198	brown	XP_003059384.1	XP_003059384.1 predicted protein [Micromonas pusilla CCMP1545]	CCB23_ORCLI	Crustacean calcium-binding protein 23 OS=Orconectes limosus PE=1 SV=1	KOG0032	Signal transduction mechanisms	NA	NA	NA	NA
evm.model.Contig4.522	blue	GAQ87395.1	GAQ87395.1 Serine Threonine protein kinase [Klebsormidium nitens]	TTBK2_HUMAN	Tau-tubulin kinase 2 OS=Homo sapiens GN=TTBK2 PE=1 SV=2	KOG1164	Signal transduction mechanisms	GO:0006468(protein phosphorylation)	-	GO:0004672(protein kinase activity),GO:0005524(ATP binding)	K08815 TTBK; tau tubulin kinase [EC:2.7.11.26]
evm.model.Contig43.136	yellow	KHG04365.1	KHG04365.1 putative importin subunit beta-4 [Gossypium arboreum]	IMB4_SCHPO	Probable importin subunit beta-4 OS=Schizosaccharomyces pombe (strain 972 / ATCC 24843) GN=kap123 PE=3 SV=1	NA	NA	NA	NA	NA	K20221 IPO4, RANBP4; importin-4
evm.model.Contig28.189	blue	XP_022142200.1	XP_022142200.1 calcium-dependent protein kinase 21-like [Momordica charantia]	MYLKD_DICDI	Probable myosin light chain kinase DDB_G0292624 OS=Dictyostelium discoideum GN=DDB_G0292624 PE=3 SV=1	KOG0192	Signal transduction mechanisms	GO:0006468(protein phosphorylation)	-	GO:0004672(protein kinase activity),GO:0005524(ATP binding)	K13412 CPK; calcium-dependent protein kinase [EC:2.7.11.1]
evm.model.Contig21.241	turquoise	GAX81383.1	GAX81383.1 hypothetical protein CEUSTIGMA_g8814.t1 [Chlamydomonas eustigma]	DYH1A_CHLRE	Dynein-1-alpha heavy chain, flagellar inner arm I1 complex OS=Chlamydomonas reinhardtii GN=DHC1 PE=1 SV=1	KOG3595	Cytoskeleton	GO:0007018(microtubule-based movement)	GO:0030286(dynein complex)	GO:0003777(microtubule motor activity),GO:0005524(ATP binding)	K10408 DNAH; dynein heavy chain, axonemal
evm.model.Contig28.187	blue	OMO62796.1	OMO62796.1 hypothetical protein COLO4_32890 [Corchorus olitorius]	ATG1_NEUCR	Serine/threonine-protein kinase apg-1 OS=Neurospora crassa (strain ATCC 24698 / 74-OR23-1A / CBS 708.71 / DSM 1257 / FGSC 987) GN=apg-1 PE=3 SV=2	KOG0597	General function prediction only	GO:0006468(protein phosphorylation)	-	GO:0004672(protein kinase activity),GO:0005524(ATP binding)	K06228 FU; fused [EC:2.7.11.1]
evm.model.Contig21.244	yellow	NA	NA	NA	NA	NA	NA	GO:0008610(lipid biosynthetic process),GO:0055114(oxidation-reduction process)	-	GO:0005506(iron ion binding),GO:0016491(oxidoreductase activity)	NA
evm.model.Contig28.185	turquoise	XP_021296000.1	XP_021296000.1 serine/threonine-protein kinase TIO isoform X1 [Herrania umbratica]	KS6A1_CAEEL	Putative ribosomal protein S6 kinase alpha-1 OS=Caenorhabditis elegans GN=rskn-1 PE=3 SV=4	KOG0603	Signal transduction mechanisms	GO:0006468(protein phosphorylation)	-	GO:0004672(protein kinase activity),GO:0005524(ATP binding)	NA
evm.model.Contig28.184	blue	NA	NA	PI5K1_ARATH	Phosphatidylinositol 4-phosphate 5-kinase 1 OS=Arabidopsis thaliana GN=PIP5K1 PE=1 SV=1	KOG0229	Signal transduction mechanisms	NA	NA	NA	NA
evm.model.Contig29.145	turquoise	NA	NA	NA	NA	NA	NA	NA	NA	NA	NA
evm.model.Contig29.148	blue	NA	NA	NA	NA	NA	NA	NA	NA	NA	NA
evm.model.Contig46.92	blue	XP_006294769.1	XP_006294769.1 splicing factor 3A subunit 2 [Capsella rubella]	SF3A2_RAT	Splicing factor 3A subunit 2 OS=Rattus norvegicus GN=Sf3a2 PE=2 SV=1	KOG0227	RNA processing and modification	NA	NA	NA	K12826 SF3A2, SAP62; splicing factor 3A subunit 2
evm.model.Contig75.28	blue	NA	NA	NA	NA	NA	NA	NA	NA	NA	NA
evm.model.Contig63.75	turquoise	NA	NA	NA	NA	NA	NA	NA	NA	NA	NA
evm.model.Contig7.554	green	OAO89109.1	OAO89109.1 hypothetical protein AXX17_ATUG04400 [Arabidopsis thaliana]	SLAP1_CLOTH	Cell surface glycoprotein 1 OS=Clostridium thermocellum (strain ATCC 27405 / DSM 1237 / NBRC 103400 / NCIMB 10682 / NRRL B-4536 / VPI 7372) GN=olpB PE=3 SV=2	NA	NA	NA	NA	NA	NA
evm.model.Contig54.55	blue	XP_002978785.1	XP_002978785.1 signal peptidase complex catalytic subunit SEC11C [Selaginella moellendorffii]	SC11C_PONAB	Signal peptidase complex catalytic subunit SEC11C OS=Pongo abelii GN=SEC11C PE=2 SV=3	KOG3342	Intracellular trafficking, secretion, and vesicular transport	NA	NA	NA	K13280 SEC11, sipW; signal peptidase I [EC:3.4.21.89]
evm.model.Contig54.57	brown	GBG88663.1	GBG88663.1 hypothetical protein CBR_g48193 [Chara braunii]	KAPR1_DROME	cAMP-dependent protein kinase type I regulatory subunit OS=Drosophila melanogaster GN=Pka-R1 PE=2 SV=2	KOG1113	Signal transduction mechanisms	NA	NA	NA	K04739 PRKAR; cAMP-dependent protein kinase regulator
evm.model.Contig54.51	blue	XP_002985884.1	XP_002985884.1 uncharacterized protein LOC9640786 [Selaginella moellendorffii]	YHFW_BACSU	Putative Rieske 2Fe-2S iron-sulfur protein YhfW OS=Bacillus subtilis (strain 168) GN=yhfW PE=3 SV=1	KOG1671	Energy production and conversion	GO:0055114(oxidation-reduction process)	-	GO:0016491(oxidoreductase activity),GO:0051537(2 iron, 2 sulfur cluster binding)	NA
evm.model.Contig54.53	blue	XP_002500681.1	XP_002500681.1 predicted protein [Micromonas commoda]	YAM3_SCHPO	Putative oxidoreductase C1F5.03c OS=Schizosaccharomyces pombe (strain 972 / ATCC 24843) GN=SPAC1F5.03c PE=3 SV=1	KOG2852	General function prediction only	GO:0055114(oxidation-reduction process)	-	GO:0016491(oxidoreductase activity)	NA
evm.model.Contig54.59	brown	XP_021758482.1	XP_021758482.1 tRNA (cytosine(34)-C(5))-methyltransferase-like [Chenopodium quinoa]	NSUN2_DROME	tRNA (cytosine(34)-C(5))-methyltransferase OS=Drosophila melanogaster GN=Nsun2 PE=2 SV=1	KOG2198	Translation, ribosomal structure and biogenesis	-	-	GO:0008168(methyltransferase activity)	K15334 NCL1, TRM4; multisite-specific tRNA:(cytosine-C5)-methyltransferase [EC:2.1.1.202]
evm.model.Contig54.58	yellow	NA	NA	NA	NA	NA	NA	-	-	GO:0005515(protein binding)	NA
evm.model.Contig1.461	blue	NA	NA	NA	NA	NA	NA	NA	NA	NA	NA
evm.model.Contig1.462	blue	NA	NA	NA	NA	NA	NA	NA	NA	NA	NA
evm.model.Contig1.464	turquoise	NA	NA	NA	NA	NA	NA	NA	NA	NA	NA
evm.model.Contig1.465	turquoise	NA	NA	NA	NA	NA	NA	NA	NA	NA	NA
evm.model.Contig1.469	blue	NA	NA	NA	NA	NA	NA	NA	NA	NA	NA
evm.model.Contig34.89	green	NA	NA	NA	NA	NA	NA	NA	NA	NA	NA
evm.model.Contig22.46	turquoise	NA	NA	NA	NA	NA	NA	NA	NA	NA	NA
evm.model.Contig22.45	red	XP_002954550.1	XP_002954550.1 hypothetical protein VOLCADRAFT_118754 [Volvox carteri f. nagariensis]	KIL1_DICDI	Membrane-associated sulfotransferase kil1 OS=Dictyostelium discoideum GN=kil1 PE=3 SV=1	KOG3704	Posttranslational modification, protein turnover, chaperones	GO:0018193(peptidyl-amino acid modification)	-	GO:0008146(sulfotransferase activity)	K09679 HS3ST6; [heparan sulfate]-glucosamine 3-sulfotransferase 6 [EC:2.8.2.-]
evm.model.Contig22.44	turquoise	XP_023929066.1	XP_023929066.1 ubiquinone biosynthesis protein coq4, mitochondrial-like [Quercus suber]	COQ4_SCHJY	Ubiquinone biosynthesis protein coq4, mitochondrial OS=Schizosaccharomyces japonicus (strain yFS275 / FY16936) GN=coq4 PE=3 SV=1	NA	NA	GO:0006744(ubiquinone biosynthetic process)	-	-	K18586 COQ4; ubiquinone biosynthesis protein COQ4
evm.model.Contig22.43	blue	NA	NA	NA	NA	NA	NA	NA	NA	NA	NA
evm.model.Contig22.42	blue	EFJ26872.1	EFJ26872.1 hypothetical protein SELMODRAFT_412712 [Selaginella moellendorffii]	SEC_ARATH	Probable UDP-N-acetylglucosamine--peptide N-acetylglucosaminyltransferase SEC OS=Arabidopsis thaliana GN=SEC PE=2 SV=1	KOG4626	Posttranslational modification, protein turnover, chaperones; Carbohydrate transport and metabolism; Signal transduction mechanisms	-	-	GO:0005515(protein binding)	K09667 OGT; protein O-GlcNAc transferase [EC:2.4.1.255]
evm.model.Contig22.41	turquoise	XP_003532247.1	XP_003532247.1 uncharacterized protein LOC100806739 [Glycine max]	YOQW_BPSPB	Putative SOS response-associated peptidase yoqW OS=Bacillus phage SPbeta GN=yoqW PE=3 SV=1	KOG2618	Function unknown	NA	NA	NA	NA
evm.model.Contig22.40	turquoise	NA	NA	NA	NA	NA	NA	NA	NA	NA	NA
evm.model.Contig4.446	blue	NA	NA	YQAN_BACSU	Uncharacterized protein YqaN OS=Bacillus subtilis (strain 168) GN=yqaN PE=4 SV=1	NA	NA	GO:0006281(DNA repair),GO:0006310(DNA recombination)	-	GO:0000287(magnesium ion binding)	NA
evm.model.Contig4.185	yellow	NA	NA	NA	NA	NA	NA	GO:0007186(G-protein coupled receptor signaling pathway)	GO:0016021(integral component of membrane)	GO:0004930(G-protein coupled receptor activity)	NA
evm.model.Contig38.62	turquoise	PRW33155.1	PRW33155.1 nickel transporter [Chlorella sorokiniana]	NA	NA	NA	NA	NA	NA	NA	NA
evm.model.Contig38.61	blue	EEF27907.1	EEF27907.1 2,5-dichloro-2,5-cyclohexadiene-1,4-diol dehydrogenase, putative [Ricinus communis]	Y325_THEMA	Uncharacterized oxidoreductase TM_0325 OS=Thermotoga maritima (strain ATCC 43589 / MSB8 / DSM 3109 / JCM 10099) GN=TM_0325 PE=3 SV=1	KOG0725	General function prediction only	NA	NA	NA	NA
evm.model.Contig38.64	turquoise	XP_024372521.1	XP_024372521.1 uncharacterized protein LOC112280863 isoform X1 [Physcomitrella patens]	NA	NA	NA	NA	NA	NA	NA	NA
evm.model.Contig38.68	blue	NA	NA	NA	NA	NA	NA	NA	NA	NA	NA
evm.model.Contig86.23	brown	BAK03058.1	BAK03058.1 predicted protein [Hordeum vulgare subsp. vulgare]	UBP1C_ARATH	Oligouridylate-binding protein 1C OS=Arabidopsis thaliana GN=UBP1C PE=1 SV=1	KOG0118	General function prediction only	-	-	GO:0003676(nucleic acid binding)	K13126 PABPC; polyadenylate-binding protein
evm.model.Contig86.22	turquoise	GAQ85930.1	GAQ85930.1 hypothetical protein KFL_002610160 [Klebsormidium nitens]	MAAT1_MOUSE	Protein MAATS1 OS=Mus musculus GN=Maats1 PE=1 SV=3	NA	NA	NA	NA	NA	NA
evm.model.Contig4.558	brown	NA	NA	NA	NA	NA	NA	NA	NA	NA	NA
evm.model.Contig4.104	turquoise	XP_007512828.1	XP_007512828.1 predicted protein [Bathycoccus prasinos]	NA	NA	NA	NA	NA	NA	NA	NA
evm.model.Contig4.102	blue	NA	NA	SARNP_MOUSE	SAP domain-containing ribonucleoprotein OS=Mus musculus GN=Sarnp PE=1 SV=3	KOG4259	Cell cycle control, cell division, chromosome partitioning	NA	NA	NA	K18732 SARNP, CIP29, THO1; SAP domain-containing ribonucleoprotein
evm.model.Contig4.103	blue	NA	NA	NA	NA	NA	NA	NA	NA	NA	NA
evm.model.Contig55.58	turquoise	GAV83742.1	GAV83742.1 Kelch_3 domain-containing protein/Kelch_4 domain-containing protein [Cephalotus follicularis]	DRC7_CHLRE	Dynein regulatory complex subunit 7 (Fragment) OS=Chlamydomonas reinhardtii GN=DRC7 PE=1 SV=1	KOG0379	General function prediction only	NA	NA	NA	NA
evm.model.Contig4.108	turquoise	NA	NA	NA	NA	NA	NA	NA	NA	NA	NA
evm.model.Contig4.109	blue	NA	NA	NA	NA	NA	NA	NA	NA	NA	NA
evm.model.Contig4.555	green	GAQ91789.1	GAQ91789.1 pleiotropic drug resistance protein [Klebsormidium nitens]	AB42G_ARATH	ABC transporter G family member 42 OS=Arabidopsis thaliana GN=ABCG42 PE=2 SV=1	KOG0065	Secondary metabolites biosynthesis, transport and catabolism	-	-	GO:0005524(ATP binding),GO:0016887(ATPase activity)	NA
evm.model.Contig4.554	green	XP_022131618.1	XP_022131618.1 LOW QUALITY PROTEIN: ABC transporter G family member 36-like [Momordica charantia]	AB40G_ARATH	ABC transporter G family member 40 OS=Arabidopsis thaliana GN=ABCG40 PE=1 SV=1	KOG0065	Secondary metabolites biosynthesis, transport and catabolism	-	GO:0016020(membrane)	-	NA
evm.model.Contig67.26	turquoise	GAQ82196.1	GAQ82196.1 non-symbiotic hemoglobin [Klebsormidium nitens]	NA	NA	NA	NA	-	-	GO:0020037(heme binding)	NA
evm.model.Contig22.108	brown	NA	NA	NA	NA	NA	NA	NA	NA	NA	NA
evm.model.Contig26.159	turquoise	XP_023917275.1	XP_023917275.1 hydroxyacid-oxoacid transhydrogenase, mitochondrial-like [Quercus suber]	HOT_AEDAE	Probable hydroxyacid-oxoacid transhydrogenase, mitochondrial OS=Aedes aegypti GN=AAEL003729 PE=3 SV=1	KOG3857	Energy production and conversion	GO:0055114(oxidation-reduction process)	-	GO:0016491(oxidoreductase activity),GO:0046872(metal ion binding)	K11173 ADHFE1; hydroxyacid-oxoacid transhydrogenase [EC:1.1.99.24]
evm.model.Contig4.556	green	OWM68743.1	OWM68743.1 hypothetical protein CDL15_Pgr024930 [Punica granatum]	AB31G_ARATH	ABC transporter G family member 31 OS=Arabidopsis thaliana GN=ABCG31 PE=1 SV=1	KOG0065	Secondary metabolites biosynthesis, transport and catabolism	-	GO:0016020(membrane)	GO:0005524(ATP binding),GO:0016887(ATPase activity)	NA
evm.model.Contig22.101	turquoise	NA	NA	NA	NA	NA	NA	NA	NA	NA	NA
evm.model.Contig22.100	blue	XP_002500081.1	XP_002500081.1 predicted protein [Micromonas commoda]	EFG_MAGSA	Elongation factor G OS=Magnetospirillum magneticum (strain AMB-1 / ATCC 700264) GN=fusA PE=3 SV=1	KOG0465	Translation, ribosomal structure and biogenesis	-	-	GO:0003924(GTPase activity),GO:0005525(GTP binding)	K02355 fusA, GFM, EFG; elongation factor G
evm.model.Contig22.103	turquoise	NA	NA	NA	NA	NA	NA	NA	NA	NA	NA
evm.model.Contig22.102	turquoise	NA	NA	NA	NA	NA	NA	NA	NA	NA	NA
evm.model.Contig22.105	turquoise	KXZ51908.1	KXZ51908.1 hypothetical protein GPECTOR_11g36 [Gonium pectorale]	GBRB1_BOVIN	Gamma-aminobutyric acid receptor subunit beta-1 OS=Bos taurus GN=GABRB1 PE=1 SV=1	KOG3643	Signal transduction mechanisms	NA	NA	NA	K05181 GABRB; gamma-aminobutyric acid receptor subunit beta
evm.model.Contig22.104	turquoise	GAQ78816.1	GAQ78816.1 hypothetical protein KFL_000190340 [Klebsormidium nitens]	NA	NA	NA	NA	NA	NA	NA	NA
evm.model.Contig67.27	turquoise	NA	NA	NA	NA	NA	NA	NA	NA	NA	NA
evm.model.Contig4.552	turquoise	NA	NA	NA	NA	NA	NA	NA	NA	NA	NA
evm.model.Contig12.99	turquoise	NA	NA	NA	NA	NA	NA	NA	NA	NA	NA
evm.model.Contig95.2	turquoise	XP_021666277.1	XP_021666277.1 kinesin-like protein KIN-14E [Hevea brasiliensis]	KCBP_ARATH	Kinesin-like calmodulin-binding protein OS=Arabidopsis thaliana GN=KCBP PE=1 SV=1	KOG0239	Cytoskeleton	GO:0007018(microtubule-based movement)	-	GO:0003777(microtubule motor activity),GO:0005524(ATP binding),GO:0008017(microtubule binding)	NA
evm.model.Contig12.93	yellow	XP_024189142.1	XP_024189142.1 protein SUPPRESSOR OF QUENCHING 1, chloroplastic isoform X2 [Rosa chinensis]	032R_FRG3G	Uncharacterized protein 032R OS=Frog virus 3 (isolate Goorha) GN=FV3-032R PE=4 SV=1	NA	NA	NA	NA	NA	NA
evm.model.Contig12.91	yellow	NA	NA	NA	NA	NA	NA	NA	NA	NA	NA
evm.model.Contig12.90	blue	XP_006294769.1	XP_006294769.1 splicing factor 3A subunit 2 [Capsella rubella]	SF3A2_RAT	Splicing factor 3A subunit 2 OS=Rattus norvegicus GN=Sf3a2 PE=2 SV=1	KOG0227	RNA processing and modification	NA	NA	NA	K12826 SF3A2, SAP62; splicing factor 3A subunit 2
evm.model.Contig12.94	brown	NA	NA	MUC1_HUMAN	Mucin-1 OS=Homo sapiens GN=MUC1 PE=1 SV=3	KOG3544	Extracellular structures	NA	NA	NA	NA
evm.model.Contig72.27	yellow	OAE20428.1	OAE20428.1 hypothetical protein AXG93_4905s1280 [Marchantia polymorpha subsp. ruderalis]	Y005_SYNY3	Uncharacterized protein sll0005 OS=Synechocystis sp. (strain PCC 6803 / Kazusa) GN=sll0005 PE=3 SV=1	KOG1235	General function prediction only	NA	NA	NA	K08869 ADCK, ABC1; aarF domain-containing kinase
evm.model.Contig9.416	blue	NA	NA	NA	NA	NA	NA	NA	NA	NA	NA
evm.model.Contig4.181	blue	XP_007511581.1	XP_007511581.1 unnamed protein product [Bathycoccus prasinos]	TCX7_ARATH	Protein tesmin/TSO1-like CXC 7 OS=Arabidopsis thaliana GN=TCX7 PE=1 SV=1	KOG1171	Inorganic ion transport and metabolism	NA	NA	NA	NA
evm.model.Contig6.514	blue	XP_005647572.1	XP_005647572.1 PLP-dependent transferase [Coccomyxa subellipsoidea C-169]	AT2L1_XENLA	Ethanolamine-phosphate phospho-lyase OS=Xenopus laevis GN=etnppl PE=2 SV=1	KOG1403	General function prediction only	-	-	GO:0008483(transaminase activity),GO:0030170(pyridoxal phosphate binding)	K14286 AGXT2L1, ETNPPL; ethanolamine-phosphate phospho-lyase [EC:4.2.3.2]
evm.model.Contig30.139	turquoise	AML77696.1	AML77696.1 putative LOV domain-containing protein [Bixa orellana]	LVHK1_ERYLH	Blue-light-activated histidine kinase 1 OS=Erythrobacter litoralis (strain HTCC2594) GN=ELI_02980 PE=1 SV=1	NA	NA	NA	NA	NA	K20715 PHOT; phototropin [EC:2.7.11.1]
evm.model.Contig9.451	turquoise	NA	NA	PR35B_ARATH	Pre-mRNA-processing protein 40B OS=Arabidopsis thaliana GN=PRP40B PE=1 SV=1	KOG0152	RNA processing and modification	-	-	GO:0005515(protein binding)	K12821 PRPF40, PRP40; pre-mRNA-processing factor 40
evm.model.Contig30.131	brown	EEC66865.1	EEC66865.1 hypothetical protein OsI_33363 [Oryza sativa Indica Group]	IVD_BOVIN	Isovaleryl-CoA dehydrogenase, mitochondrial OS=Bos taurus GN=IVD PE=2 SV=1	KOG0141	Lipid transport and metabolism; Amino acid transport and metabolism	GO:0055114(oxidation-reduction process)	-	GO:0016627(oxidoreductase activity, acting on the CH-CH group of donors),GO:0050660(flavin adenine dinucleotide binding)	K00253 IVD, ivd; isovaleryl-CoA dehydrogenase [EC:1.3.8.4]
evm.model.Contig30.133	blue	XP_026436930.1	XP_026436930.1 tRNA:m(4)X modification enzyme TRM13 homolog isoform X1 [Papaver somniferum]	TRM13_MOUSE	tRNA:m(4)X modification enzyme TRM13 homolog OS=Mus musculus GN=Trmt13 PE=2 SV=1	KOG2811	Function unknown	GO:0008033(tRNA processing)	-	GO:0008168(methyltransferase activity)	K15446 TRM13, CCDC76; tRNA:m4X modification enzyme [EC:2.1.1.225]
evm.model.Contig30.132	turquoise	NA	NA	NA	NA	NA	NA	NA	NA	NA	NA
evm.model.Contig30.135	turquoise	NA	NA	NA	NA	NA	NA	NA	NA	NA	NA
evm.model.Contig30.136	turquoise	GBG76273.1	GBG76273.1 hypothetical protein CBR_g22021 [Chara braunii]	NPHP3_XENLA	Nephrocystin-3 OS=Xenopus laevis GN=nphp3 PE=2 SV=1	KOG1840	Cytoskeleton	-	-	GO:0016757(transferase activity, transferring glycosyl groups)	K19360 NPHP3; nephrocystin-3
evm.model.Contig64.36	brown	GAQ91048.1	GAQ91048.1 calcium-dependent phospholipid-binding Copine family protein [Klebsormidium nitens]	CPNE5_MOUSE	Copine-5 OS=Mus musculus GN=Cpne5 PE=1 SV=1	KOG1327	Signal transduction mechanisms	NA	NA	NA	NA
evm.model.Contig64.32	blue	NA	NA	NA	NA	NA	NA	NA	NA	NA	NA
evm.model.Contig64.33	brown	AGS57528.1	AGS57528.1 cinnamyl alcohol dehydrogenase 1 [Plagiochasma appendiculatum]	TKPR2_ARATH	Tetraketide alpha-pyrone reductase 2 OS=Arabidopsis thaliana GN=TKPR2 PE=1 SV=1	KOG1502	Defense mechanisms	-	-	GO:0003824(catalytic activity),GO:0050662(coenzyme binding)	NA
evm.model.Contig7.499	turquoise	OAO89123.1	OAO89123.1 hypothetical protein AXX17_ATUG04220 [Arabidopsis thaliana]	TEN2_CHICK	Teneurin-2 OS=Gallus gallus GN=TENM2 PE=1 SV=1	KOG4659	Function unknown	NA	NA	NA	K12035 TRIM71; tripartite motif-containing protein 71 [EC:2.3.2.27]
evm.model.Contig54.52	turquoise	PTQ40268.1	PTQ40268.1 hypothetical protein MARPO_0041s0126 [Marchantia polymorpha]	NA	NA	NA	NA	NA	NA	NA	NA
evm.model.Contig64.39	brown	NA	NA	NA	NA	NA	NA	NA	NA	NA	NA
evm.model.Contig12.475	turquoise	PWA88965.1	PWA88965.1 Histone-fold [Artemisia annua]	NFYC5_ARATH	Nuclear transcription factor Y subunit C-5 OS=Arabidopsis thaliana GN=NFYC5 PE=2 SV=1	KOG1657	Transcription	NA	NA	NA	NA
evm.model.Contig22.2	turquoise	NA	NA	NA	NA	NA	NA	NA	NA	NA	NA
evm.model.Contig22.4	blue	XP_003082668.2	XP_003082668.2 Pseudouridine synthase, RsuA/RluB/C/D/E/F [Ostreococcus tauri]	RLUC_RICTY	Ribosomal large subunit pseudouridine synthase C OS=Rickettsia typhi (strain ATCC VR-144 / Wilmington) GN=rluC PE=3 SV=1	KOG1919	RNA processing and modification	GO:0001522(pseudouridine synthesis),GO:0009451(RNA modification)	-	GO:0003723(RNA binding),GO:0009982(pseudouridine synthase activity)	NA
evm.model.Contig81.36	turquoise	NA	NA	SLAP1_CLOTH	Cell surface glycoprotein 1 OS=Clostridium thermocellum (strain ATCC 27405 / DSM 1237 / NBRC 103400 / NCIMB 10682 / NRRL B-4536 / VPI 7372) GN=olpB PE=3 SV=2	NA	NA	NA	NA	NA	NA
evm.model.Contig72.41	yellow	NA	NA	NA	NA	NA	NA	NA	NA	NA	NA
evm.model.Contig81.33	blue	NA	NA	NA	NA	NA	NA	NA	NA	NA	NA
evm.model.Contig23.7	yellow	GAQ89930.1	GAQ89930.1 actin related protein [Klebsormidium nitens]	ARP2_ACACA	Actin-related protein 2 OS=Acanthamoeba castellanii GN=arp2 PE=2 SV=1	KOG0677	Cytoskeleton	NA	NA	NA	K17260 ACTR2, ARP2; actin-related protein 2
evm.model.Contig2.789	green	GBG00359.1	GBG00359.1 cAMP phosphodiesterase [Raphidocelis subcapitata]	PDE11_DROME	Dual 3',5'-cyclic-AMP and -GMP phosphodiesterase 11 OS=Drosophila melanogaster GN=Pde11 PE=1 SV=4	KOG3689	Signal transduction mechanisms	NA	NA	NA	K13298 PDE11; dual 3',5'-cyclic-AMP and -GMP phosphodiesterase 11 [EC:3.1.4.17 3.1.4.35]
evm.model.Contig2.720	blue	NA	NA	NA	NA	NA	NA	NA	NA	NA	NA
evm.model.Contig2.721	blue	NA	NA	NA	NA	NA	NA	NA	NA	NA	NA
evm.model.Contig2.722	turquoise	GAX85046.1	GAX85046.1 hypothetical protein CEUSTIGMA_g12466.t1 [Chlamydomonas eustigma]	P2C41_ARATH	Probable protein phosphatase 2C 41 OS=Arabidopsis thaliana GN=At3g16800 PE=2 SV=1	KOG0698	Signal transduction mechanisms	-	-	GO:0003824(catalytic activity)	NA
evm.model.Contig2.725	blue	GAQ81915.1	GAQ81915.1 N-acyl-phosphatidylethanolamine-hydrolyzing phospholipase D [Klebsormidium nitens]	NAPEP_HUMAN	N-acyl-phosphatidylethanolamine-hydrolyzing phospholipase D OS=Homo sapiens GN=NAPEPLD PE=1 SV=2	KOG3798	General function prediction only	NA	NA	NA	K13985 NAPEPLD; N-acyl-phosphatidylethanolamine-hydrolysing phospholipase D [EC:3.1.4.54]
evm.model.Contig2.726	turquoise	RLN24850.1	RLN24850.1 uncharacterized protein C2845_PM07G06350 [Panicum miliaceum]	SGTB_HUMAN	Small glutamine-rich tetratricopeptide repeat-containing protein beta OS=Homo sapiens GN=SGTB PE=1 SV=1	KOG1124	General function prediction only	-	-	GO:0005515(protein binding)	K09527 DNAJC7; DnaJ homolog subfamily C member 7
evm.model.Contig2.727	blue	BAK03058.1	BAK03058.1 predicted protein [Hordeum vulgare subsp. vulgare]	NA	NA	NA	NA	-	-	GO:0003676(nucleic acid binding)	NA
evm.model.Contig10.90	turquoise	NA	NA	CHS4_USTMA	Chitin synthase 4 OS=Ustilago maydis (strain 521 / FGSC 9021) GN=CHS4 PE=3 SV=2	NA	NA	GO:0006031(chitin biosynthetic process)	-	GO:0004100(chitin synthase activity)	NA
evm.model.Contig70.11	yellow	XP_024517858.1	XP_024517858.1 alpha-xylosidase 1-like [Selaginella moellendorffii]	XYL1_ARATH	Alpha-xylosidase 1 OS=Arabidopsis thaliana GN=XYL1 PE=1 SV=1	KOG1065	Carbohydrate transport and metabolism	GO:0005975(carbohydrate metabolic process)	-	GO:0004553(hydrolase activity, hydrolyzing O-glycosyl compounds)	K01187 malZ; alpha-glucosidase [EC:3.2.1.20]
evm.model.Contig67.20	turquoise	AML77081.1	AML77081.1 putative LOV domain-containing protein [Interfilum paradoxum]	NA	NA	NA	NA	-	-	GO:0005515(protein binding)	NA
evm.model.Contig15.458	brown	NA	NA	NA	NA	NA	NA	NA	NA	NA	NA
evm.model.Contig15.454	yellow	NA	NA	NA	NA	NA	NA	NA	NA	NA	NA
evm.model.Contig15.456	blue	AKM76694.1	AKM76694.1 AT2G31890-like protein [Erodium chrysanthum]	NA	NA	NA	NA	NA	NA	NA	NA
evm.model.Contig15.453	turquoise	NA	NA	NA	NA	NA	NA	NA	NA	NA	NA
evm.model.Contig12.294	turquoise	NA	NA	NA	NA	NA	NA	NA	NA	NA	NA
evm.model.Contig11.1	turquoise	XP_015870416.1	XP_015870416.1 uncharacterized protein LOC107407625 [Ziziphus jujuba]	C3HPD_STAND	Cis-3-hydroxy-L-proline dehydratase OS=Starkeya novella (strain ATCC 8093 / DSM 506 / CCM 1077 / IAM 12100 / NBRC 12443 / NCIB 9113) GN=Snov_0156 PE=1 SV=1	NA	NA	NA	NA	NA	NA
evm.model.Contig12.297	blue	NA	NA	NA	NA	NA	NA	NA	NA	NA	NA
evm.model.Contig12.298	blue	XP_005846946.1	XP_005846946.1 hypothetical protein CHLNCDRAFT_134882 [Chlorella variabilis]	UTP6_YEAST	U3 small nucleolar RNA-associated protein 6 OS=Saccharomyces cerevisiae (strain ATCC 204508 / S288c) GN=UTP6 PE=1 SV=2	KOG2396	General function prediction only	GO:0000462(maturation of SSU-rRNA from tricistronic rRNA transcript (SSU-rRNA, 5.8S rRNA, LSU-rRNA))	-	GO:0030515(snoRNA binding)	K14557 UTP6; U3 small nucleolar RNA-associated protein 6
evm.model.Contig11.8	turquoise	GAQ79769.1	GAQ79769.1 hypothetical protein KFL_000380020 [Klebsormidium nitens]	RSH4A_MOUSE	Radial spoke head protein 4 homolog A OS=Mus musculus GN=Rsph4a PE=1 SV=2	NA	NA	NA	NA	NA	K19756 RSPH4A; radial spoke head protein 4A
evm.model.Contig11.9	yellow	GAX85578.1	GAX85578.1 hypothetical protein CEUSTIGMA_g12993.t1 [Chlamydomonas eustigma]	PP4R3_XENLA	Serine/threonine-protein phosphatase 4 regulatory subunit 3 OS=Xenopus laevis GN=smek1 PE=2 SV=1	KOG2175	Carbohydrate transport and metabolism	NA	NA	NA	K17491 SMEK, PPP4R3; protein phosphatase 4 regulatory subunit 3
evm.model.Contig10.99	turquoise	NA	NA	NA	NA	NA	NA	NA	NA	NA	NA
evm.model.Contig2.588	blue	NA	NA	RFT2_SALSA	Riboflavin transporter 2 OS=Salmo salar GN=rft2 PE=2 SV=1	KOG4255	Function unknown	NA	NA	NA	K14620 SLC52A3, RFT2; riboflavin transporter 2
evm.model.Contig2.586	blue	XP_003084144.2	XP_003084144.2 Orn/DAP/Arg decarboxylase 2, N-terminal [Ostreococcus tauri]	DCDA_ECOLW	Diaminopimelate decarboxylase OS=Escherichia coli (strain ATCC 9637 / CCM 2024 / DSM 1116 / NCIMB 8666 / NRRL B-766 / W) GN=lysA PE=1 SV=1	KOG0622	Amino acid transport and metabolism	-	-	GO:0003824(catalytic activity)	K01586 lysA; diaminopimelate decarboxylase [EC:4.1.1.20]
evm.model.Contig2.524	turquoise	NA	NA	NA	NA	NA	NA	NA	NA	NA	NA
evm.model.Contig1.326	turquoise	NA	NA	NA	NA	NA	NA	NA	NA	NA	K19538 RP1; retinitis pigmentosa 1
evm.model.Contig36.99	turquoise	XP_020520658.1	XP_020520658.1 uncharacterized protein LOC18430385 isoform X1 [Amborella trichopoda]	VP13D_DICDI	Putative vacuolar protein sorting-associated protein 13D OS=Dictyostelium discoideum GN=vps13D PE=3 SV=1	KOG1809	Intracellular trafficking, secretion, and vesicular transport	NA	NA	NA	NA
evm.model.Contig36.93	brown	XP_024963998.1	XP_024963998.1 tubulin--tyrosine ligase-like protein 12 [Cynara cardunculus var. scolymus]	TTL12_HUMAN	Tubulin--tyrosine ligase-like protein 12 OS=Homo sapiens GN=TTLL12 PE=1 SV=2	KOG2155	Posttranslational modification, protein turnover, chaperones	GO:0006464(cellular protein modification process)	-	-	K16609 TTLL12; tubulin--tyrosine ligase-like protein 12
evm.model.Contig36.95	brown	NA	NA	NA	NA	NA	NA	NA	NA	NA	NA
evm.model.Contig6.315	blue	NA	NA	NA	NA	NA	NA	NA	NA	NA	NA
evm.model.Contig6.314	blue	EEF24052.1	EEF24052.1 conserved hypothetical protein, partial [Ricinus communis]	TRMJ_PHOLL	tRNA (cytidine/uridine-2'-O-)-methyltransferase TrmJ OS=Photorhabdus luminescens subsp. laumondii (strain TT01) GN=trmJ PE=3 SV=1	NA	NA	GO:0006396(RNA processing)	-	GO:0003723(RNA binding),GO:0008173(RNA methyltransferase activity)	K02533 lasT; tRNA/rRNA methyltransferase [EC:2.1.1.-]
evm.model.Contig53.45	blue	XP_003055070.1	XP_003055070.1 predicted protein [Micromonas pusilla CCMP1545]	MYG1_MOUSE	UPF0160 protein MYG1, mitochondrial OS=Mus musculus GN=Myg1 PE=1 SV=1	KOG2948	General function prediction only	NA	NA	NA	NA
evm.model.Contig6.311	blue	GAX79346.1	GAX79346.1 hypothetical protein CEUSTIGMA_g6788.t1 [Chlamydomonas eustigma]	Y3591_DICDI	SET and MYND domain-containing protein DDB_G0273591 OS=Dictyostelium discoideum GN=DDB_G0273591 PE=3 SV=1	KOG2084	Chromatin structure and dynamics	-	-	GO:0005515(protein binding)	NA
evm.model.Contig5.178	blue	XP_003055146.1	XP_003055146.1 predicted protein [Micromonas pusilla CCMP1545]	PDS_SYNE7	15-cis-phytoene desaturase OS=Synechococcus elongatus (strain PCC 7942) GN=pds PE=1 SV=1	KOG0029	Secondary metabolites biosynthesis, transport and catabolism	GO:0055114(oxidation-reduction process)	-	GO:0016491(oxidoreductase activity)	K02293 PDS, crtP; 15-cis-phytoene desaturase [EC:1.3.5.5]
evm.model.Contig5.179	blue	XP_002503801.1	XP_002503801.1 phytoene desaturase [Micromonas commoda]	CRTI_NARPS	Phytoene dehydrogenase, chloroplastic/chromoplastic OS=Narcissus pseudonarcissus GN=PDS1 PE=1 SV=1	KOG0029	Secondary metabolites biosynthesis, transport and catabolism	GO:0055114(oxidation-reduction process)	-	GO:0016491(oxidoreductase activity)	K02293 PDS, crtP; 15-cis-phytoene desaturase [EC:1.3.5.5]
evm.model.Contig10.279	blue	XP_023902814.1	XP_023902814.1 uncharacterized RNA-binding protein C328.05-like [Quercus suber]	YOCE_SCHPO	Uncharacterized RNA-binding protein C4F6.14 OS=Schizosaccharomyces pombe (strain 972 / ATCC 24843) GN=SPBC4F6.14 PE=1 SV=1	NA	NA	-	-	GO:0003676(nucleic acid binding)	K14573 NOP4, RBM28; nucleolar protein 4
evm.model.Contig7.380	turquoise	NA	NA	NA	NA	NA	NA	NA	NA	NA	NA
evm.model.Contig10.273	turquoise	GAQ85483.1	GAQ85483.1 hypothetical protein KFL_002370170 [Klebsormidium nitens]	FAM21_RAT	WASH complex subunit FAM21 OS=Rattus norvegicus GN=Fam21 PE=1 SV=1	NA	NA	NA	NA	NA	K18462 FAM21; WASH complex subunit FAM21
evm.model.Contig53.44	turquoise	PTQ36916.1	PTQ36916.1 hypothetical protein MARPO_0060s0012 [Marchantia polymorpha]	KIF11_DICDI	Kinesin-related protein 11 OS=Dictyostelium discoideum GN=kif11 PE=3 SV=1	KOG0242	Cytoskeleton	GO:0007018(microtubule-based movement)	-	GO:0003777(microtubule motor activity),GO:0005524(ATP binding),GO:0008017(microtubule binding)	K11498 CENPE; centromeric protein E
evm.model.Contig5.133	brown	GAX76256.1	GAX76256.1 hypothetical protein CEUSTIGMA_g3700.t1 [Chlamydomonas eustigma]	NPHP3_XENTR	Nephrocystin-3 OS=Xenopus tropicalis GN=nphp3 PE=2 SV=2	KOG1840	Cytoskeleton	NA	NA	NA	K19360 NPHP3; nephrocystin-3
evm.model.Contig1.125	blue	NA	NA	NA	NA	NA	NA	NA	NA	NA	NA
evm.model.Contig1.126	turquoise	NA	NA	NA	NA	NA	NA	NA	NA	NA	NA
evm.model.Contig53.43	turquoise	XP_024541211.1	XP_024541211.1 kinesin-like protein KIN-7L [Selaginella moellendorffii]	KIF11_DICDI	Kinesin-related protein 11 OS=Dictyostelium discoideum GN=kif11 PE=3 SV=1	KOG0242	Cytoskeleton	GO:0007018(microtubule-based movement)	-	GO:0003777(microtubule motor activity),GO:0005524(ATP binding),GO:0008017(microtubule binding)	NA
evm.model.Contig9.482	turquoise	GAQ78552.1	GAQ78552.1 hypothetical protein KFL_000150030 [Klebsormidium nitens]	ADCYA_RAT	Adenylate cyclase type 10 OS=Rattus norvegicus GN=Adcy10 PE=1 SV=1	NA	NA	GO:0009190(cyclic nucleotide biosynthetic process),GO:0035556(intracellular signal transduction)	-	GO:0016849(phosphorus-oxygen lyase activity)	NA
evm.model.Contig7.268	blue	NA	NA	NA	NA	NA	NA	NA	NA	NA	NA
evm.model.Contig10.419	yellow	OAE26697.1	OAE26697.1 hypothetical protein AXG93_3582s1100 [Marchantia polymorpha subsp. ruderalis]	BSN1_BACAM	Extracellular ribonuclease OS=Bacillus amyloliquefaciens GN=bsn PE=1 SV=1	NA	NA	-	-	GO:0004518(nuclease activity)	NA
evm.model.Contig11.138	yellow	GAQ78083.1	GAQ78083.1 hypothetical protein KFL_000070510 [Klebsormidium nitens]	NA	NA	NA	NA	NA	NA	NA	NA
evm.model.Contig11.136	turquoise	NA	NA	NA	NA	NA	NA	NA	NA	NA	NA
evm.model.Contig4.84	turquoise	NA	NA	LR74B_HUMAN	Leucine-rich repeat-containing protein 74B OS=Homo sapiens GN=LRRC74B PE=2 SV=3	KOG4308	Function unknown	-	-	GO:0005515(protein binding),GO:0005509(calcium ion binding)	NA
evm.model.Contig1.325	turquoise	NA	NA	NA	NA	NA	NA	NA	NA	NA	NA
evm.model.Contig43.128	blue	NA	NA	NA	NA	NA	NA	NA	NA	NA	NA
evm.model.Contig43.129	turquoise	NA	NA	NA	NA	NA	NA	NA	NA	NA	NA
evm.model.Contig70.19	turquoise	KXZ47334.1	KXZ47334.1 hypothetical protein GPECTOR_36g59 [Gonium pectorale]	MOK_MOUSE	MAPK/MAK/MRK overlapping kinase OS=Mus musculus GN=Mok PE=1 SV=1	KOG0661	Signal transduction mechanisms	GO:0006468(protein phosphorylation)	-	GO:0004672(protein kinase activity),GO:0005524(ATP binding)	K08830 RAGE, MOK; renal tumor antigen [EC:2.7.11.22]
evm.model.Contig4.89	turquoise	NA	NA	NA	NA	NA	NA	NA	NA	NA	NA
evm.model.Contig1.879	blue	NA	NA	NA	NA	KOG1929	Replication, recombination and repair	NA	NA	NA	NA
evm.model.Contig1.878	yellow	NA	NA	NA	NA	NA	NA	NA	NA	NA	NA
evm.model.Contig85.7	blue	XP_023897283.1	XP_023897283.1 LOW QUALITY PROTEIN: histone-lysine N-methyltransferase setd3-like [Quercus suber]	RKM1_YEAST	Ribosomal lysine N-methyltransferase 1 OS=Saccharomyces cerevisiae (strain ATCC 204508 / S288c) GN=RKM1 PE=1 SV=1	KOG1337	General function prediction only	-	-	GO:0005515(protein binding)	NA
evm.model.Contig85.6	blue	XP_005647572.1	XP_005647572.1 PLP-dependent transferase [Coccomyxa subellipsoidea C-169]	AT2L1_XENLA	Ethanolamine-phosphate phospho-lyase OS=Xenopus laevis GN=etnppl PE=2 SV=1	KOG1403	General function prediction only	-	-	GO:0008483(transaminase activity),GO:0030170(pyridoxal phosphate binding)	K14286 AGXT2L1, ETNPPL; ethanolamine-phosphate phospho-lyase [EC:4.2.3.2]
evm.model.Contig1.699	red	XP_022726289.1	XP_022726289.1 alpha-ketoglutarate-dependent dioxygenase alkB [Durio zibethinus]	ALKB_DICDI	Alpha-ketoglutarate-dependent dioxygenase alkB OS=Dictyostelium discoideum GN=alkB PE=2 SV=1	KOG2731	RNA processing and modification	NA	NA	NA	K10765 ALKBH1; alkylated DNA repair protein alkB homolog 1 [EC:1.14.11.51 4.2.99.18 1.14.11.-]
evm.model.Contig1.694	turquoise	NA	NA	NA	NA	NA	NA	NA	NA	NA	NA
evm.model.Contig1.691	turquoise	ABF50981.1	ABF50981.1 kinesin like calmodulin binding protein [Chlamydomonas reinhardtii]	KCBP_ARATH	Kinesin-like calmodulin-binding protein OS=Arabidopsis thaliana GN=KCBP PE=1 SV=1	KOG0239	Cytoskeleton	GO:0007018(microtubule-based movement)	-	GO:0003777(microtubule motor activity),GO:0005524(ATP binding),GO:0008017(microtubule binding),GO:0005515(protein binding)	NA
evm.model.Contig1.690	brown	XP_022978417.1	XP_022978417.1 nucleolar protein 6 isoform X1 [Cucurbita maxima]	NOL6_XENLA	Nucleolar protein 6 OS=Xenopus laevis GN=nol6 PE=2 SV=2	KOG2054	Function unknown	NA	NA	NA	K14544 UTP22, NOL6; U3 small nucleolar RNA-associated protein 22
evm.model.Contig34.93	turquoise	NA	NA	NA	NA	NA	NA	NA	NA	NA	NA
[truncated: 6,787 more rows]
