# Supplementary material for: Transcriptional profile reveals the physiological responses to prey availability in the mixotrophic chrysophyte Poterioochromonas malhamensis
Source: Front Microbiol. 2023 Oct 4;14:1173541. doi: 10.3389/fmicb.2023.1173541 (PMC10582637; doi:10.3389/fmicb.2023.1173541)
Supplement: Supplementary file 8 [file Table_8.XLSX]

## Sheet: TableS7
Table S8. Expression profile of the top 20 hub genes in module 1, 3 and 5 （P, P. malhamensis under autotrophy; PDA, P. malhamensis fed with digestible prey C. sorokiniana GT-1; PIA, P. malhamensis fed with indigestible prey C. sorokiniana CMBB-146）
Gene_ID	Module	PDA_1	PDA_2	PDA_3	PIA_1	PIA_2	PIA_3	P_1	P_2	P_3	NR_ID	NR_annotation	Swiss_ID	Swiss_annotation	KOG_ID	KOG_annotation	GO_BP	GO_CC	GO_MF	KEGG_annotation
evm.model.Contig11.32	blue	33.052	35.1492	30.4439	23.8858	16.8628	14.6994	16.8621	14.2485	17.1871	OAE21514.1	OAE21514.1 hypothetical protein AXG93_2116s1290 [Marchantia polymorpha subsp. ruderalis]	TRMH_SHIFL	tRNA (guanosine(18)-2'-O)-methyltransferase OS=Shigella flexneri GN=trmH PE=3 SV=1	KOG0838	RNA processing and modification	GO:0006396(RNA processing)	-	GO:0003723(RNA binding),GO:0008173(RNA methyltransferase activity)	NA
evm.model.Contig12.157	blue	50.7775	58.8165	50.6016	26.8262	14.7614	9.81335	13.7742	9.27689	11.0899	NA	NA	NA	NA	NA	NA	NA	NA	NA	NA
evm.model.Contig12.271	blue	373.118	387.466	354.272	263.86	155.884	129.227	169.569	165.852	186.897	XP_002946402.1	XP_002946402.1 hypothetical protein VOLCADRAFT_102990 [Volvox carteri f. nagariensis]	NOP5B_ARATH	Probable nucleolar protein 5-2 OS=Arabidopsis thaliana GN=NOP5-2 PE=2 SV=1	KOG2572	RNA processing and modification; Translation, ribosomal structure and biogenesis	NA	NA	NA	K14565 NOP58; nucleolar protein 58
evm.model.Contig13.493	blue	48.1722	54.254	49.3174	28.0756	16.4788	13.8724	20.4106	16.5294	20.2783	XP_021857585.1	XP_021857585.1 ethanolamine-phosphate cytidylyltransferase-like [Spinacia oleracea]	PCY2_DICDI	Ethanolamine-phosphate cytidylyltransferase OS=Dictyostelium discoideum GN=pctA PE=1 SV=1	KOG2803	Lipid transport and metabolism	GO:0009058(biosynthetic process)	-	GO:0003824(catalytic activity)	K00967 PCYT2; ethanolamine-phosphate cytidylyltransferase [EC:2.7.7.14]
evm.model.Contig17.46	blue	67.6574	71.696	62.5307	36.3646	21.6271	19.5725	22.616	22.3513	24.672	XP_010482788.1	XP_010482788.1 PREDICTED: probable bifunctional methylthioribulose-1-phosphate dehydratase/enolase-phosphatase E1 isoform X2 [Camelina sativa]	MTBC_MAIZE	Probable bifunctional methylthioribulose-1-phosphate dehydratase/enolase-phosphatase E1 OS=Zea mays PE=2 SV=1	KOG2631	Carbohydrate transport and metabolism	NA	NA	NA	K16054 DEP1; methylthioribulose 1-phosphate dehydratase / enolase-phosphatase E1 [EC:4.2.1.109 3.1.3.77]
evm.model.Contig18.34	blue	551.578	555.142	519.787	290.54	167.584	167.73	162.079	145.728	173.157	XP_024376062.1	XP_024376062.1 uncharacterized protein LOC112282557 [Physcomitrella patens]	RL28_PROM4	50S ribosomal protein L28 OS=Prochlorococcus marinus (strain MIT 9211) GN=rpmB PE=3 SV=1	NA	NA	-	-	GO:0003735(structural constituent of ribosome)	K02902 RP-L28, MRPL28, rpmB; large subunit ribosomal protein L28
evm.model.Contig19.291	blue	145.031	159.277	141.075	94.8029	49.2087	40.6422	54.8485	52.1984	57.808	NA	NA	NA	NA	NA	NA	NA	NA	NA	NA
evm.model.Contig21.194	blue	119.339	117.014	112.262	77.1796	54.675	47.2588	56.3955	47.2145	56.8187	XP_002963748.2	XP_002963748.2 serine/arginine-rich SC35-like splicing factor SCL28 [Selaginella moellendorffii]	SL30A_ARATH	Serine/arginine-rich SC35-like splicing factor SCL30A OS=Arabidopsis thaliana GN=SCL30A PE=1 SV=1	KOG0118	General function prediction only	-	-	GO:0003676(nucleic acid binding)	K12900 FUSIP1; FUS-interacting serine-arginine-rich protein 1
evm.model.Contig22.115	blue	12.2939	12.6346	12.0196	7.10829	3.84852	3.50414	4.14282	4.24505	4.75608	GAX82144.1	GAX82144.1 hypothetical protein CEUSTIGMA_g9572.t1 [Chlamydomonas eustigma]	CP19D_ARATH	Peptidyl-prolyl cis-trans isomerase CYP19-4 OS=Arabidopsis thaliana GN=CYP19-4 PE=1 SV=2	KOG0865	Posttranslational modification, protein turnover, chaperones	GO:0000413(protein peptidyl-prolyl isomerization)	-	GO:0003755(peptidyl-prolyl cis-trans isomerase activity)	NA
evm.model.Contig26.139	blue	38.1254	41.8586	36.3305	20.3958	10.9441	9.05492	10.638	10.5204	12.8117	PRW61400.1	PRW61400.1 Ribosomal L21 [Chlorella sorokiniana]	RL21_RHIEC	50S ribosomal protein L21 OS=Rhizobium etli (strain CFN 42 / ATCC 51251) GN=rplU PE=3 SV=1	KOG1686	Translation, ribosomal structure and biogenesis	-	GO:0005840(ribosome)	-	K02888 RP-L21, MRPL21, rplU; large subunit ribosomal protein L21
evm.model.Contig3.53	blue	88.435	95.0171	83.0186	49.8788	28.9623	24.9042	27.9794	22.7666	24.1934	GAQ81798.1	GAQ81798.1 Clp protease [Klebsormidium nitens]	CLPP_CUPPJ	ATP-dependent Clp protease proteolytic subunit OS=Cupriavidus pinatubonensis (strain JMP 134 / LMG 1197) GN=clpP PE=3 SV=1	KOG0840	Posttranslational modification, protein turnover, chaperones	NA	NA	NA	K01358 clpP, CLPP; ATP-dependent Clp protease, protease subunit [EC:3.4.21.92]
evm.model.Contig36.80	blue	68.745	78.7528	64.9455	40.4618	25.2396	22.1319	25.6262	23.0278	25.6361	XP_020218548.1	XP_020218548.1 uncharacterized protein LOC109801831 [Cajanus cajan]	RL22_HELMI	50S ribosomal protein L22 OS=Heliobacterium modesticaldum (strain ATCC 51547 / Ice1) GN=rplV PE=3 SV=1	KOG1711	Translation, ribosomal structure and biogenesis	GO:0006412(translation)	GO:0005840(ribosome)	GO:0003735(structural constituent of ribosome)	K02890 RP-L22, MRPL22, rplV; large subunit ribosomal protein L22
evm.model.Contig4.202	blue	275.888	302.884	266.669	136.747	69.2268	46.9504	63.0259	60.0117	63.1373	XP_002957198.1	XP_002957198.1 hypothetical protein VOLCADRAFT_107582 [Volvox carteri f. nagariensis]	GCST_DICDI	Aminomethyltransferase, mitochondrial OS=Dictyostelium discoideum GN=gcvT PE=3 SV=1	KOG2770	Amino acid transport and metabolism	NA	NA	NA	K00605 gcvT, AMT; aminomethyltransferase [EC:2.1.2.10]
evm.model.Contig4.594	blue	321.067	325.639	317.446	212.461	130.892	110.878	139.913	135.956	132.729	XP_007511661.1	XP_007511661.1 hypothetical protein BuboB_26000 [Bathycoccus prasinos]	TYW5_DANRE	tRNA wybutosine-synthesizing protein 5 OS=Danio rerio GN=tyw5 PE=2 SV=1	KOG2132	Chromatin structure and dynamics; Signal transduction mechanisms	NA	NA	NA	K18066 TYW5; tRNA wybutosine-synthesizing protein 5 [EC:1.14.11.42]
evm.model.Contig55.74	blue	114.068	125.296	118.361	57.4255	30.7358	21.457	28.4708	23.3334	22.5977	XP_006838581.1	XP_006838581.1 nucleoside diphosphate kinase 1 [Amborella trichopoda]	NDK_EMENI	Nucleoside diphosphate kinase OS=Emericella nidulans (strain FGSC A4 / ATCC 38163 / CBS 112.46 / NRRL 194 / M139) GN=swoH PE=3 SV=1	KOG0888	Nucleotide transport and metabolism	NA	NA	NA	K00940 ndk, NME; nucleoside-diphosphate kinase [EC:2.7.4.6]
evm.model.Contig6.296	blue	43.4668	48.0457	41.9687	20.6754	6.93728	5.82907	8.91815	10.2422	12.6521	XP_007511165.1	XP_007511165.1 predicted protein [Bathycoccus prasinos]	NA	NA	NA	NA	NA	NA	NA	NA
evm.model.Contig6.650	blue	650.827	687.618	566.791	348.566	174.735	137.744	163.542	163.586	155.998	KDD77121.1	KDD77121.1 hypothetical protein H632_c14p2 [Helicosporidium sp. ATCC 50920]	MAM33_SCHPO	Mitochondrial acidic protein mam33 OS=Schizosaccharomyces pombe (strain 972 / ATCC 24843) GN=SPBC776.07 PE=3 SV=1	NA	NA	-	GO:0005759(mitochondrial matrix)	-	K15414 C1QBP; complement component 1 Q subcomponent-binding protein, mitochondrial
evm.model.Contig74.31	blue	42.3163	46.2891	39.6094	26.4834	16.2886	14.1398	19.4175	15.2426	15.3069	GAQ86678.1	GAQ86678.1 cyclophilin-like peptidyl-prolyl cis-trans isomerase family protein [Klebsormidium nitens]	PPID_RHIO9	Peptidyl-prolyl cis-trans isomerase D OS=Rhizopus delemar (strain RA 99-880 / ATCC MYA-4621 / FGSC 9543 / NRRL 43880) GN=cyp12 PE=3 SV=1	KOG0865	Posttranslational modification, protein turnover, chaperones	GO:0000413(protein peptidyl-prolyl isomerization)	-	GO:0003755(peptidyl-prolyl cis-trans isomerase activity)	K01802 E5.2.1.8; peptidylprolyl isomerase [EC:5.2.1.8]
evm.model.Contig79.23	blue	58.0945	60.6122	59.5517	36.1158	19.6547	15.0378	22.437	20.0422	18.5639	XP_003062818.1	XP_003062818.1 predicted protein, partial [Micromonas pusilla CCMP1545]	OPR1_ARATH	12-oxophytodienoate reductase 1 OS=Arabidopsis thaliana GN=OPR1 PE=1 SV=2	KOG0134	Energy production and conversion; General function prediction only	GO:0055114(oxidation-reduction process)	-	GO:0010181(FMN binding),GO:0016491(oxidoreductase activity)	NA
evm.model.Contig9.493	blue	69.1149	75.8774	63.4179	47.574	30.934	26.2382	30.4296	30.0748	29.2138	XP_021986713.1	XP_021986713.1 RNA-binding protein Y14A-like [Helianthus annuus]	RB8AA_XENLA	RNA-binding protein 8A-A OS=Xenopus laevis GN=rbm8a-a PE=2 SV=1	KOG0130	General function prediction only	-	-	GO:0003676(nucleic acid binding)	K12876 RBM8A, Y14; RNA-binding protein 8A
evm.model.Contig1.36	brown	11.8485	15.3972	12.8988	59.9708	52.4995	58.8907	29.5616	31.916	32.563	NA	NA	NA	NA	NA	NA	NA	NA	NA	NA
evm.model.Contig10.161	brown	2.79734	3.25903	2.94423	19.7909	15.727	17.6614	7.99561	8.20389	9.84116	NA	NA	NA	NA	NA	NA	NA	NA	NA	NA
evm.model.Contig10.171	brown	1.69729	2.64463	2.22126	22.045	19.7807	22.7661	7.82904	6.99101	7.60229	NA	NA	NA	NA	NA	NA	NA	NA	NA	NA
evm.model.Contig10.495	brown	4.2253	5.03126	4.306	18.4597	16.6594	18.4958	6.46309	6.72733	6.64531	NA	NA	NA	NA	NA	NA	NA	NA	NA	NA
evm.model.Contig11.380	brown	7.41136	8.34852	8.95302	39.3031	31.3631	33.0697	13.1507	13.1841	14.4027	NA	NA	BIR7A_XENLA	Baculoviral IAP repeat-containing protein 7-A OS=Xenopus laevis GN=birc7-a PE=1 SV=1	NA	NA	NA	NA	NA	NA
evm.model.Contig12.165	brown	1.23929	2.47558	2.10589	23.1382	19.8288	23.1586	9.23527	9.46514	8.73282	XP_022976306.1	XP_022976306.1 serine/threonine-protein kinase PEPKR2 [Cucurbita maxima]	CDPK4_PLAF7	Calcium-dependent protein kinase 4 OS=Plasmodium falciparum (isolate 3D7) GN=CPK4 PE=1 SV=3	KOG0032	Signal transduction mechanisms	GO:0006468(protein phosphorylation)	-	GO:0004672(protein kinase activity),GO:0005524(ATP binding)	NA
evm.model.Contig15.358	brown	20.4737	25.699	23.1106	90.4611	81.8585	82.0736	35.2607	33.8947	33.2023	NA	NA	NA	NA	NA	NA	NA	NA	NA	NA
evm.model.Contig2.1033	brown	0.699676	0.830207	0.788506	16.462	14.3352	16.4351	3.58085	3.90124	3.77159	NA	NA	NA	NA	NA	NA	NA	NA	NA	NA
evm.model.Contig2.438	brown	17.0318	17.9084	20.6828	258.726	251.948	272.309	124.412	120.16	116.302	NA	NA	NA	NA	NA	NA	NA	NA	NA	NA
evm.model.Contig22.108	brown	0.509698	1.16277	1.10555	5.64449	5.25077	5.50797	2.27395	2.17436	2.11385	NA	NA	NA	NA	NA	NA	NA	NA	NA	NA
evm.model.Contig3.313	brown	18.6455	16.9256	24.0356	112.779	106.665	108.9	54.4903	45.364	55.5279	XP_020114103.1	XP_020114103.1 protein GUCD1 isoform X1 [Ananas comosus]	GUCD1_MOUSE	Protein GUCD1 OS=Mus musculus GN=Gucd1 PE=2 SV=2	KOG4621	Function unknown	NA	NA	NA	NA
evm.model.Contig32.56	brown	8.6012	11.0003	10.4025	63.905	56.7821	64.4775	27.7433	29.8958	31.6861	KZV14991.1	KZV14991.1 Amt family transporter: ammonium [Dorcoceras hygrometricum]	Y663_METTH	Putative ammonium transporter MTH_663 OS=Methanothermobacter thermautotrophicus (strain ATCC 29096 / DSM 1053 / JCM 10044 / NBRC 100330 / Delta H) GN=MTH_663 PE=3 SV=1	NA	NA	GO:0015696(ammonium transport)	GO:0016020(membrane)	GO:0008519(ammonium transmembrane transporter activity)	K03320 amt, AMT, MEP; ammonium transporter, Amt family
evm.model.Contig37.55	brown	19.9657	23.6601	22.6672	164.326	151.346	165.68	64.5289	68.3124	81.5244	KZV14991.1	KZV14991.1 Amt family transporter: ammonium [Dorcoceras hygrometricum]	Y663_METTH	Putative ammonium transporter MTH_663 OS=Methanothermobacter thermautotrophicus (strain ATCC 29096 / DSM 1053 / JCM 10044 / NBRC 100330 / Delta H) GN=MTH_663 PE=3 SV=1	NA	NA	GO:0015696(ammonium transport)	GO:0016020(membrane)	GO:0008519(ammonium transmembrane transporter activity)	K03320 amt, AMT, MEP; ammonium transporter, Amt family
evm.model.Contig39.35	brown	22.0099	29.9638	23.7766	105.453	85.5474	92.5514	50.0045	38.4136	45.7229	XP_023878673.1	XP_023878673.1 calcium-binding mitochondrial carrier protein Aralar2-like [Quercus suber]	MCFX_DICDI	Mitochondrial substrate carrier family protein X OS=Dictyostelium discoideum GN=mcfX PE=3 SV=1	KOG0751	Energy production and conversion	NA	NA	NA	K15105 SLC25A12_13, AGC; solute carrier family 25 (mitochondrial aspartate/glutamate transporter), member 12/13
evm.model.Contig39.46	brown	6.79689	6.21229	5.72951	22.3925	18.958	21.2802	11.2341	10.4317	12.5094	OUS46432.1	OUS46432.1 sulfate permease family protein [Ostreococcus tauri]	PGAM5_DROYA	Serine/threonine-protein phosphatase Pgam5, mitochondrial OS=Drosophila yakuba GN=Pgam5 PE=3 SV=1	KOG4609	General function prediction only	NA	NA	NA	K15637 PGAM5; serine/threonine-protein phosphatase PGAM5 [EC:3.1.3.16]
evm.model.Contig60.26	brown	14.4727	15.4808	13.7814	71.966	62.6984	62.9082	28.8967	23.7371	26.3641	XP_001692317.1	XP_001692317.1 predicted protein [Chlamydomonas reinhardtii]	CTTB2_MUSPF	Cortactin-binding protein 2 OS=Mustela putorius furo GN=CTTNBP2 PE=3 SV=1	NA	NA	NA	NA	NA	NA
evm.model.Contig69.39	brown	3.5107	6.10661	4.10645	34.2695	29.6687	33.6029	10.2904	12.156	13.3127	NA	NA	NA	NA	NA	NA	NA	NA	NA	NA
evm.model.Contig7.549	brown	24.6259	25.7465	21.4891	126.063	110.791	120.3	64.3831	51.5501	63.2657	XP_023878673.1	XP_023878673.1 calcium-binding mitochondrial carrier protein Aralar2-like [Quercus suber]	MCFX_DICDI	Mitochondrial substrate carrier family protein X OS=Dictyostelium discoideum GN=mcfX PE=3 SV=1	KOG0751	Energy production and conversion	NA	NA	NA	K15105 SLC25A12_13, AGC; solute carrier family 25 (mitochondrial aspartate/glutamate transporter), member 12/13
evm.model.Contig73.8	brown	1.55188	1.8262	2.35932	11.7874	10.1737	11.8925	4.28417	3.67619	4.99201	NA	NA	NA	NA	NA	NA	NA	NA	NA	NA
evm.model.Contig83.1	brown	12.4619	17.1923	14.913	68.5251	59.9188	66.3236	33.9657	37.1246	38.6086	NA	NA	NA	NA	NA	NA	NA	NA	NA	NA
evm.model.Contig1.613	turquoise	4.68359	5.41297	5.2328	6.31849	8.27956	8.38236	20.8992	36.5709	37.9104	XP_015643688.1	XP_015643688.1 receptor-interacting serine/threonine-protein kinase 4 [Oryza sativa Japonica Group]	SECG_DICDI	Ankyrin repeat, PH and SEC7 domain containing protein secG OS=Dictyostelium discoideum GN=secG PE=2 SV=1	KOG4177	Cell wall/membrane/envelope biogenesis	NA	NA	NA	K06694 PSMD10; 26S proteasome non-ATPase regulatory subunit 10
evm.model.Contig1.648	turquoise	8.16618	10.037	11.9688	11.6975	19.0552	19.8528	27.5412	41.6082	45.9499	NA	NA	NA	NA	NA	NA	NA	NA	NA	NA
evm.model.Contig18.116	turquoise	0.925782	1.42021	1.92337	1.55074	3.99031	4.04994	8.87312	13.0187	13.3254	NA	NA	SUR8_DROGR	Leucine-rich repeat protein soc-2 homolog OS=Drosophila grimshawi GN=Sur-8 PE=3 SV=1	KOG0619	General function prediction only	-	-	GO:0005515(protein binding)	NA
evm.model.Contig18.86	turquoise	11.6839	18.4859	16.5574	19.1946	26.2937	22.6726	88.0208	135.542	153.661	XP_024394007.1	XP_024394007.1 uncharacterized protein LOC112291160 isoform X1 [Physcomitrella patens]	NA	NA	NA	NA	NA	NA	NA	NA
evm.model.Contig2.237	turquoise	4.64153	6.24341	7.35144	5.95093	11.3987	12.9517	30.9722	46.3607	55.6497	NA	NA	NA	NA	NA	NA	NA	NA	NA	NA
evm.model.Contig2.946	turquoise	2.18978	2.64931	3.15888	2.67334	4.2597	4.55466	16.3375	25.842	27.107	NA	NA	NA	NA	NA	NA	NA	NA	NA	NA
evm.model.Contig22.22	turquoise	6.93852	5.7917	6.90703	8.61956	17.1861	19.176	39.6487	57.579	52.5366	NA	NA	ANK2_MOUSE	Ankyrin-2 OS=Mus musculus GN=Ank2 PE=1 SV=2	KOG4177	Cell wall/membrane/envelope biogenesis	NA	NA	NA	K10380 ANK; ankyrin
evm.model.Contig3.197	turquoise	3.99411	3.15652	4.24244	2.95555	7.55435	9.51048	42.0485	74.2641	76.2333	XP_003059922.1	XP_003059922.1 predicted protein [Micromonas pusilla CCMP1545]	NA	NA	KOG4419	Nucleotide transport and metabolism	-	-	GO:0005509(calcium ion binding)	NA
evm.model.Contig3.671	turquoise	3.76291	3.71652	4.3913	5.42771	6.13602	5.85943	16.8979	21.5126	20.8761	AML77886.1	AML77886.1 putative LOV domain-containing protein [Eremosphaera viridis]	NA	NA	NA	NA	NA	NA	NA	NA
evm.model.Contig32.48	turquoise	7.19859	7.4686	7.98159	8.50791	13.6919	15.5694	22.5611	27.6932	31.6655	XP_003558264.1	XP_003558264.1 serine/threonine-protein phosphatase PP1 [Brachypodium distachyon]	PP1_ORYSJ	Serine/threonine-protein phosphatase PP1 OS=Oryza sativa subsp. japonica GN=Os03g0268000 PE=2 SV=2	KOG0374	General function prediction only; Signal transduction mechanisms	-	-	GO:0016787(hydrolase activity)	K06269 PPP1C; serine/threonine-protein phosphatase PP1 catalytic subunit [EC:3.1.3.16]
evm.model.Contig32.99	turquoise	8.94769	9.00268	7.91772	20.2287	17.3194	27.2548	84.1143	107.195	117.033	NA	NA	NA	NA	NA	NA	NA	NA	NA	NA
evm.model.Contig39.9	turquoise	0.628255	0.689294	0.797159	0.926089	1.4624	1.47348	9.26042	14.6715	16.52	NA	NA	MIB1_MOUSE	E3 ubiquitin-protein ligase MIB1 OS=Mus musculus GN=Mib1 PE=1 SV=1	KOG4177	Cell wall/membrane/envelope biogenesis	NA	NA	NA	K10645 MIB; E3 ubiquitin-protein ligase mind-bomb [EC:2.3.2.27]
evm.model.Contig4.239	turquoise	6.6332	5.88314	6.86378	7.39724	7.27927	7.80837	20.131	25.9758	29.2369	NA	NA	SECG_DICDI	Ankyrin repeat, PH and SEC7 domain containing protein secG OS=Dictyostelium discoideum GN=secG PE=2 SV=1	KOG0504	General function prediction only	NA	NA	NA	NA
evm.model.Contig5.327	turquoise	32.2873	37.2326	35.4186	41.8652	48.2228	62.5058	126.933	146.49	149.102	NA	NA	NA	NA	NA	NA	NA	NA	NA	NA
evm.model.Contig6.166	turquoise	6.1777	6.03658	10.1577	9.09435	16.5146	17.5179	34.9072	52.2338	50.3612	NA	NA	NA	NA	NA	NA	NA	NA	NA	NA
evm.model.Contig69.29	turquoise	2.9585	3.35654	4.31288	4.35269	6.51917	7.81989	12.4078	18.8918	21.3428	NA	NA	NA	NA	NA	NA	NA	NA	NA	NA
evm.model.Contig7.366	turquoise	21.9619	22.5046	22.6634	38.5888	39.9524	59.1931	121.84	154.116	161.193	XP_022872170.1	XP_022872170.1 kinesin-like protein KIN-14K isoform X3 [Olea europaea var. sylvestris]	ATK4_ARATH	Kinesin-4 OS=Arabidopsis thaliana GN=ATK4 PE=1 SV=2	KOG0239	Cytoskeleton	GO:0016567(protein ubiquitination),GO:0007018(microtubule-based movement)	-	GO:0004842(ubiquitin-protein transferase activity),GO:0003777(microtubule motor activity),GO:0005524(ATP binding),GO:0008017(microtubule binding)	K10406 KIFC2_3; kinesin family member C2/C3
evm.model.Contig7.404	turquoise	0.500007	0.667311	0.96681	1.16201	1.57682	1.64655	4.53429	5.74474	6.17113	NA	NA	NA	NA	NA	NA	NA	NA	NA	NA
evm.model.Contig86.22	turquoise	6.33587	6.98317	9.95136	8.26236	14.3959	15.52	23.8868	37.0607	41.3253	GAQ85930.1	GAQ85930.1 hypothetical protein KFL_002610160 [Klebsormidium nitens]	MAAT1_MOUSE	Protein MAATS1 OS=Mus musculus GN=Maats1 PE=1 SV=3	NA	NA	NA	NA	NA	NA
evm.model.Contig95.20	turquoise	4.42147	4.26436	5.42244	7.22574	9.67454	9.56117	22.8213	41.0999	42.9034	NA	NA	NA	NA	NA	NA	NA	NA	NA	NA
