# Supplementary material for: Transcriptional profile reveals the physiological responses to prey availability in the mixotrophic chrysophyte Poterioochromonas malhamensis
Source: Front Microbiol. 2023 Oct 4;14:1173541. doi: 10.3389/fmicb.2023.1173541 (PMC10582637; doi:10.3389/fmicb.2023.1173541)
Supplement: Supplementary file 9 [file Table_9.XLSX]

## Sheet: Sheet1
Table S9. Genes related to regulating the metabolism of chrysolaminarin and chlorophyll in P. malhamensis cells （P, P. malhamensis under autotrophy; PDA, P. malhamensis fed with digestible prey C. sorokiniana GT-1; PIA, P. malhamensis fed with indigestible prey C. sorokiniana CMBB-146）
Gene_Name	PDA_1	PDA_2	PDA_3	PIA_1	PIA_2	PIA_3	P_1	P_2	P_3	NR_ID	NR_annotation	Swiss_ID	Swiss_annotation	KOG_ID	KOG_annotation	GO_BP	GO_CC	GO_MF	KEGG_annotation
evm.TU.Contig5.301	1.79745	1.97355	2.63327	1.87547	5.05715	5.04315	4.18484	4.41187	3.57983	GAQ88533.1	GAQ88533.1 K+-channel ERG and related proteins [Klebsormidium nitens]	CNGA3_MOUSE	Cyclic nucleotide-gated cation channel alpha-3 OS=Mus musculus GN=Cnga3 PE=1 SV=2	KOG0500	Inorganic ion transport and metabolism; Signal transduction mechanisms	GO:0006811(ion transport),GO:0055085(transmembrane transport)	GO:0016020(membrane)	GO:0005216(ion channel activity)	K04950 CNGA3; cyclic nucleotide gated channel alpha 3
evm.TU.Contig10.16	6.18289	8.19913	9.9929	31.3677	27.8007	29.3171	30.3504	23.1933	29.2442	XP_008393586.1	XP_008393586.1 PREDICTED: guanine nucleotide-binding protein alpha-1 subunit-like [Malus domestica]	GPA8_DICDI	Guanine nucleotide-binding protein alpha-8 subunit OS=Dictyostelium discoideum GN=gpaH PE=2 SV=2	KOG0082	Cell cycle control, cell division, chromosome partitioning; Signal transduction mechanisms	GO:0007186(G-protein coupled receptor signaling pathway)	-	GO:0003924(GTPase activity),GO:0019001(guanyl nucleotide binding),GO:0031683(G-protein beta/gamma-subunit complex binding)	K04630 GNAI; guanine nucleotide-binding protein G(i) subunit alpha
evm.TU.Contig33.171	4.01514	8.94556	10.9536	32.2268	27.9085	30.8559	30.7263	23.3848	31.122	XP_008393586.1	XP_008393586.1 PREDICTED: guanine nucleotide-binding protein alpha-1 subunit-like [Malus domestica]	GPA8_DICDI	Guanine nucleotide-binding protein alpha-8 subunit OS=Dictyostelium discoideum GN=gpaH PE=2 SV=2	KOG0082	Cell cycle control, cell division, chromosome partitioning; Signal transduction mechanisms	GO:0007186(G-protein coupled receptor signaling pathway)	-	GO:0003924(GTPase activity),GO:0019001(guanyl nucleotide binding),GO:0031683(G-protein beta/gamma-subunit complex binding)	K04630 GNAI; guanine nucleotide-binding protein G(i) subunit alpha
evm.TU.Contig10.415	66.1901	70.6784	73.4109	169.045	206.431	209.963	272.733	290.556	372.486	XP_023902847.1	XP_023902847.1 guanine nucleotide-binding protein subunit alpha [Quercus suber]	GPA1_NEUCR	Guanine nucleotide-binding protein alpha-1 subunit OS=Neurospora crassa (strain ATCC 24698 / 74-OR23-1A / CBS 708.71 / DSM 1257 / FGSC 987) GN=gna-1 PE=2 SV=1	KOG0082	Cell cycle control, cell division, chromosome partitioning; Signal transduction mechanisms	GO:0007186(G-protein coupled receptor signaling pathway)	-	GO:0003924(GTPase activity),GO:0019001(guanyl nucleotide binding),GO:0031683(G-protein beta/gamma-subunit complex binding)	K19729 GNAT3; guanine nucleotide-binding protein G(t) subunit alpha 3
evm.TU.Contig32.186	0	0	0	0	1.40709	0	1.24276	52.8762	98.1158	BAJ98849.1	BAJ98849.1 predicted protein [Hordeum vulgare subsp. vulgare]	GNAT3_BOVIN	Guanine nucleotide-binding protein G(t) subunit alpha-3 OS=Bos taurus GN=GNAT3 PE=1 SV=1	KOG0082	Cell cycle control, cell division, chromosome partitioning; Signal transduction mechanisms	GO:0007186(G-protein coupled receptor signaling pathway)	-	GO:0003924(GTPase activity),GO:0019001(guanyl nucleotide binding),GO:0031683(G-protein beta/gamma-subunit complex binding)	K19729 GNAT3; guanine nucleotide-binding protein G(t) subunit alpha 3
evm.TU.Contig8.178	79.6441	94.7011	75.4267	166.864	169.705	150.908	155.765	166.363	224.018	BAJ94652.1	BAJ94652.1 predicted protein [Hordeum vulgare subsp. vulgare]	GBB_CRYPA	Guanine nucleotide-binding protein subunit beta OS=Cryphonectria parasitica GN=GB-1 PE=3 SV=1	KOG0286	General function prediction only	-	-	GO:0005515(protein binding)	K04536 GNB1; guanine nucleotide-binding protein G(I)/G(S)/G(T) subunit beta-1
evm.TU.Contig30.4	1.68398	2.0586	2.23322	1.56608	3.13173	3.18057	5.69533	6.67482	7.04597	XP_024462294.1	XP_024462294.1 putative ABC transporter C family member 15 isoform X2 [Populus trichocarpa]	YK104_YEAST	Putative uncharacterized protein YKR104W OS=Saccharomyces cerevisiae (strain ATCC 204508 / S288c) GN=YKR104W PE=5 SV=1	KOG0054	Secondary metabolites biosynthesis, transport and catabolism	-	-	GO:0005524(ATP binding),GO:0016887(ATPase activity)	K05673 ABCC4; ATP-binding cassette, subfamily C (CFTR/MRP), member 4
evm.TU.Contig3.443	6.04617	6.71241	4.53178	14.4719	10.4937	13.3257	8.51777	10.881	11.7123	EPS71154.1	EPS71154.1 calmodulin, partial [Genlisea aurea]	CALM_SACJA	Calmodulin OS=Saccharina japonica GN=cam PE=2 SV=1	KOG0027	Signal transduction mechanisms	-	-	GO:0005509(calcium ion binding)	K02183 CALM; calmodulin
evm.TU.Contig2.445	22.4282	20.5169	15.5046	34.8188	20.8708	23.3711	48.1097	65.8362	99.3675	XP_002507253.1	XP_002507253.1 dynein 18 kDa light chain, flagellar outer arm [Micromonas commoda]	DYL3_CHLRE	Dynein 18 kDa light chain, flagellar outer arm OS=Chlamydomonas reinhardtii PE=1 SV=1	KOG0027	Signal transduction mechanisms	-	-	GO:0005509(calcium ion binding)	K02183 CALM; calmodulin
evm.TU.Contig10.73	0.726947	1.4431	0.264307	0.750515	0.376831	0.358834	2.29409	5.6041	12.0561	AAB86496.1	AAB86496.1 calmodulin [Zea mays]	CALM_SACJA	Calmodulin OS=Saccharina japonica GN=cam PE=2 SV=1	KOG0027	Signal transduction mechanisms	-	-	GO:0005509(calcium ion binding)	K02183 CALM; calmodulin
evm.TU.Contig7.258	0.639416	2.37423	2.36854	4.06806	3.18691	5.79737	5.26764	7.63901	8.29945	NA	NA	TNNC_BRALA	Troponin C OS=Branchiostoma lanceolatum PE=1 SV=1	KOG0027	Signal transduction mechanisms	-	-	GO:0005509(calcium ion binding)	K02183 CALM; calmodulin
evm.TU.Contig14.336	6.22906	9.70609	6.69401	12.0539	6.63448	7.15886	14.6455	18.2265	21.602	AAB86496.1	AAB86496.1 calmodulin [Zea mays]	CALM_EUGGR	Calmodulin OS=Euglena gracilis PE=1 SV=2	KOG0027	Signal transduction mechanisms	-	-	GO:0005509(calcium ion binding)	K02183 CALM; calmodulin
evm.TU.Contig1.358	0.664904	0.922808	0.942293	1.69211	1.39959	1.71282	8.25465	9.01407	10.2583	EPS71154.1	EPS71154.1 calmodulin, partial [Genlisea aurea]	CALM_YEAST	Calmodulin OS=Saccharomyces cerevisiae (strain ATCC 204508 / S288c) GN=CMD1 PE=1 SV=1	KOG0027	Signal transduction mechanisms	-	-	GO:0005509(calcium ion binding)	K02183 CALM; calmodulin
evm.TU.Contig41.30	7.90459	7.68015	8.18392	8.95561	9.47979	6.94102	19.5941	22.8504	29.1157	AAB86496.1	AAB86496.1 calmodulin [Zea mays]	CALM_EUGGR	Calmodulin OS=Euglena gracilis PE=1 SV=2	KOG0027	Signal transduction mechanisms	-	-	GO:0005509(calcium ion binding)	K02183 CALM; calmodulin
evm.TU.Contig1.688	12.2703	15.9117	15.0887	19.2268	17.4032	19.1338	19.1428	32.9377	29.5025	XP_009407736.1	XP_009407736.1 PREDICTED: calmodulin-like protein 8 [Musa acuminata subsp. malaccensis]	CALM_PNECA	Calmodulin OS=Pneumocystis carinii PE=3 SV=1	NA	NA	-	-	GO:0005509(calcium ion binding)	K02183 CALM; calmodulin
evm.TU.Contig3.397	2.03383	2.3623	3.86104	3.09091	6.55957	9.27291	9.43173	13.3042	15.0496	XP_001418983.1	XP_001418983.1 predicted protein, partial [Ostreococcus lucimarinus CCE9901]	NA	NA	KOG0027	Signal transduction mechanisms	-	-	GO:0005509(calcium ion binding)	NA
evm.TU.Contig18.13	1.93825	3.70012	3.63785	2.61635	6.46969	6.45854	6.69189	11.046	7.05973	XP_004978431.1	XP_004978431.1 neo-calmodulin isoform X1 [Setaria italica]	CALM_PHYPO	Calmodulin OS=Physarum polycephalum PE=2 SV=3	KOG0027	Signal transduction mechanisms	-	-	GO:0005509(calcium ion binding)	K02183 CALM; calmodulin
evm.TU.Contig16.179	100.977	107.462	82.2063	139.698	99.6805	93.3017	168.07	245.629	310.824	XP_024374381.1	XP_024374381.1 cAMP-dependent protein kinase catalytic subunit beta-like isoform X1 [Physcomitrella patens]	KAPCB_RAT	cAMP-dependent protein kinase catalytic subunit beta OS=Rattus norvegicus GN=Prkacb PE=1 SV=2	KOG0616	Signal transduction mechanisms	GO:0006468(protein phosphorylation)	-	GO:0004672(protein kinase activity),GO:0005524(ATP binding)	K04345 PKA; protein kinase A [EC:2.7.11.11]
evm.TU.Contig54.57	17.5293	16.4094	17.7175	48.3269	32.9551	28.4594	26.3488	31.9621	31.2465	GBG88663.1	GBG88663.1 hypothetical protein CBR_g48193 [Chara braunii]	KAPR1_DROME	cAMP-dependent protein kinase type I regulatory subunit OS=Drosophila melanogaster GN=Pka-R1 PE=2 SV=2	KOG1113	Signal transduction mechanisms	NA	NA	NA	K04739 PRKAR; cAMP-dependent protein kinase regulator
evm.TU.Contig54.84	28.9405	35.9516	35.5799	50.4979	39.5934	36.7014	51.2512	72.6762	85.6136	GBG88663.1	GBG88663.1 hypothetical protein CBR_g48193 [Chara braunii]	KAPR_BLAEM	cAMP-dependent protein kinase regulatory subunit OS=Blastocladiella emersonii GN=PKAR PE=2 SV=1	KOG1113	Signal transduction mechanisms	NA	NA	NA	K04739 PRKAR; cAMP-dependent protein kinase regulator
evm.TU.Contig53.92	28.1953	35.6424	34.9723	50.3303	35.3672	35.9106	53.2426	72.0098	82.8528	GBG88663.1	GBG88663.1 hypothetical protein CBR_g48193 [Chara braunii]	KAPR_BLAEM	cAMP-dependent protein kinase regulatory subunit OS=Blastocladiella emersonii GN=PKAR PE=2 SV=1	KOG1113	Signal transduction mechanisms	NA	NA	NA	K04739 PRKAR; cAMP-dependent protein kinase regulator
evm.TU.Contig17.230	8.26716	11.6288	10.0718	17.1701	23.3556	22.3333	26.8946	39.2719	46.4725	KXZ43473.1	KXZ43473.1 hypothetical protein GPECTOR_89g493 [Gonium pectorale]	KAPR_CAEEL	cAMP-dependent protein kinase regulatory subunit OS=Caenorhabditis elegans GN=kin-2 PE=1 SV=3	KOG1113	Signal transduction mechanisms	NA	NA	NA	K04739 PRKAR; cAMP-dependent protein kinase regulator
evm.TU.Contig53.64	20.7373	19.1198	19.6046	43.3602	30.1461	31.6228	38.2682	39.7104	34.6433	GBG88663.1	GBG88663.1 hypothetical protein CBR_g48193 [Chara braunii]	KAPR1_DROME	cAMP-dependent protein kinase type I regulatory subunit OS=Drosophila melanogaster GN=Pka-R1 PE=2 SV=2	KOG1113	Signal transduction mechanisms	NA	NA	NA	K04739 PRKAR; cAMP-dependent protein kinase regulator
evm.TU.Contig6.26	14.6877	15.401	13.9252	9.92314	8.53609	7.58505	9.11046	8.1869	8.16748	PRW58206.1	PRW58206.1 glycoside hydrolase family 16 [Chlorella sorokiniana]	YEPB_SCHPO	Uncharacterized beta-glucan synthesis-associated protein C23H3.11c OS=Schizosaccharomyces pombe (strain 972 / ATCC 24843) GN=SPAC23H3.11c PE=3 SV=1	NA	NA	NA	NA	NA	K21850 KRE6; beta-glucan synthesis-associated protein KRE6
evm.TU.Contig25.164	6.23981	6.94969	6.88577	2.16381	2.67489	2.88836	7.37686	4.81225	5.29521	XP_005846070.1	XP_005846070.1 hypothetical protein CHLNCDRAFT_135909 [Chlorella variabilis]	YEPB_SCHPO	Uncharacterized beta-glucan synthesis-associated protein C23H3.11c OS=Schizosaccharomyces pombe (strain 972 / ATCC 24843) GN=SPAC23H3.11c PE=3 SV=1	NA	NA	NA	NA	NA	K21850 KRE6; beta-glucan synthesis-associated protein KRE6
evm.TU.Contig25.165	7.566	9.78144	9.43612	3.40291	2.71653	2.76267	7.33744	5.76992	3.69864	KDD76389.1	KDD76389.1 SKN1 beta-glucan synthesis-associated protein [Helicosporidium sp. ATCC 50920]	KRE6_YEAST	Beta-glucan synthesis-associated protein KRE6 OS=Saccharomyces cerevisiae (strain ATCC 204508 / S288c) GN=KRE6 PE=1 SV=2	NA	NA	NA	NA	NA	K21850 KRE6; beta-glucan synthesis-associated protein KRE6
evm.TU.Contig2.741	7.95951	4.73785	12.0606	8.95513	12.8881	17.7442	88.483	67.3321	38.4131	XP_006430837.1	XP_006430837.1 probable endo-1,3(4)-beta-glucanase ARB_01444 [Citrus clementina]	ENG1_CANAL	Endo-1,3(4)-beta-glucanase 1 OS=Candida albicans (strain SC5314 / ATCC MYA-2876) GN=ENG1 PE=1 SV=1	KOG2254	Carbohydrate transport and metabolism	NA	NA	NA	K01180 E3.2.1.6; endo-1,3(4)-beta-glucanase [EC:3.2.1.6]
evm.TU.Contig54.35	33.0675	27.0479	34.9349	24.5362	28.6922	32.1965	48.8086	44.3723	35.9493	XP_024181808.1	XP_024181808.1 probable endo-1,3(4)-beta-glucanase ARB_01444 [Rosa chinensis]	ENG1_CANAL	Endo-1,3(4)-beta-glucanase 1 OS=Candida albicans (strain SC5314 / ATCC MYA-2876) GN=ENG1 PE=1 SV=1	KOG2254	Carbohydrate transport and metabolism	NA	NA	NA	K01180 E3.2.1.6; endo-1,3(4)-beta-glucanase [EC:3.2.1.6]
evm.TU.Contig2.631	37.0651	36.6773	59.2682	21.5084	41.4815	54.0947	73.587	74.1759	74.7035	XP_002501851.1	XP_002501851.1 magnesium-chelatase subunit chlH chloroplast precursor [Micromonas commoda]	CHLH_ARATH	Magnesium-chelatase subunit ChlH, chloroplastic OS=Arabidopsis thaliana GN=CHLH PE=1 SV=1	NA	NA	GO:0009058(biosynthetic process)	-	GO:0003824(catalytic activity),GO:0016851(magnesium chelatase activity)	K03403 chlH, bchH; magnesium chelatase subunit H [EC:6.6.1.1]
evm.TU.Contig9.556	10.6002	10.7266	13.852	31.5159	65.5556	74.4267	58.8466	66.8299	59.1838	NA	NA	NA	NA	NA	NA	NA	NA	NA	NA
